# Supplementary material for: Crystal structure of a compact three-dimensional metal–organic framework based on Cs+ and (4,5-di­cyano-1,2-phenyl­ene)bis­(phospho­nic acid)
Source: Acta Crystallogr E Crystallogr Commun. 2016 Nov 15;72(Pt 12):1794–8. doi: 10.1107/S2056989016016765 (PMC5137611; doi:10.1107/S2056989016016765)
Supplement: Supplementary file 1 [file e-72-01794-sup1.cif]

##############################################################################
#                                                                            #
# This CIF contains the data in a paper accepted for publication in          #
# Acta Crystallographica Section E. It conforms to the requirements of       #
# Notes for Authors for Acta Crystallographica Section E, and has been       #
# peer reviewed under the auspices of the IUCr Commission on Journals.       #
#                                                                            #
# Full details of the Crystallographic Information File format               #
# are given in the paper "The Crystallographic Information File (CIF):       #
# a New Standard Archive File for Crystallography" by S. R. Hall, F. H.      #
# Allen and I. D. Brown [Acta Cryst. (1991), A47, 655-685].                  #
#                                                                            #
# The current version of the core CIF dictionary is obtainable from          #
# ftp://ftp.iucr.org/pub/cif_core.dic.                                       #
#                                                                            #
# Software is freely available for graphical display of the structure(s)     #
# in this CIF. For information consult the CIF software page                 #
# http://www.iucr.org/resources/cif/software.                                #
#                                                                            #
# This file may be used for bona fide research purposes within the           #
# scientific community so long as proper attribution is given to the journal # 
# article from which it was obtained.                                        #
#                                                                            #
##############################################################################
data_I
_audit_creation_method     'SHELXL-2014/6, manual editing plus enCIFer'
_database_code_depnum_ccdc_archive     'CCDC 1510674'
_chemical_name_systematic
;\
Poly[[\m~7~-dihydrogen
(4,5-dicyano-1,2-phenylene)diphosphonato](oxonium)caesium]
;
_chemical_name_common     ?
_chemical_formula_moiety     'C8 H7 Cs N2 O7 P2'
_chemical_formula_sum     'C8 H7 Cs N2 O7 P2'
_chemical_formula_iupac     '[Cs (C8 H4 N2 O6 P2) (H3 O)]'
_chemical_formula_weight     438.01
_chemical_melting_point     ?
_shelx_space_group_comment
;
The symmetry employed for this shelxl refinement is uniquely defined
by the following loop, which should always be used as a source of
symmetry information in preference to the above space-group names.
They are only intended as comments.
;
_space_group_crystal_system     monoclinic
_space_group_name_H-M_alt     'P 21/c'
_space_group_name_Hall     '-P 2ybc'
loop_
    _space_group_symop_operation_xyz
    'x, y, z'
    '-x, y+1/2, -z+1/2'
    '-x, -y, -z'
    'x, -y+1/2, z+1/2'
_cell_length_a     7.8819(5)
_cell_length_b     24.5497(14)
_cell_length_c     7.3137(4)
_cell_angle_alpha     90
_cell_angle_beta     98.739(2)
_cell_angle_gamma     90
_cell_volume     1398.76(14)
_cell_formula_units_Z     4
_cell_measurement_reflns_used     9290
_cell_measurement_theta_min     2.74
_cell_measurement_theta_max     36.70
_cell_measurement_temperature     180(2)
_exptl_crystal_description     Plate
_exptl_crystal_colour     Colourless
_exptl_crystal_size_max     0.150
_exptl_crystal_size_mid     0.060
_exptl_crystal_size_min     0.020
_exptl_crystal_density_diffrn     2.080
_exptl_crystal_density_meas     ?
_exptl_crystal_density_method     ?
_exptl_crystal_F_000     840
_exptl_absorpt_coefficient_mu     2.906
_exptl_absorpt_correction_type     multi-scan
_exptl_absorpt_process_details
;
(SADABS; Bruker 2012)
;
_shelx_estimated_absorpt_T_min     0.670
_shelx_estimated_absorpt_T_max     0.944
_exptl_absorpt_correction_T_min     0.6474
_exptl_absorpt_correction_T_max     0.7474
_exptl_special_details     ?
_diffrn_ambient_temperature     180(2)
_diffrn_radiation_type     MoK\a
_diffrn_radiation_wavelength     0.71073
_diffrn_radiation_source     'Sealed tube'
_diffrn_radiation_monochromator     'Multi-layer X-ray mirror'
_diffrn_measurement_device_type     'Bruker D8 QUEST '
_diffrn_measurement_method     '\w / \f scans'
_diffrn_detector_area_resol_mean     10.4167
_diffrn_reflns_number     27787
_diffrn_reflns_av_R_equivalents     0.0205
_diffrn_reflns_theta_min     3.611
_diffrn_reflns_theta_max     25.350
_diffrn_reflns_theta_full     25.242
_diffrn_measured_fraction_theta_max     0.997
_diffrn_measured_fraction_theta_full     0.997
_diffrn_reflns_limit_h_min     -9
_diffrn_reflns_limit_h_max     9
_diffrn_reflns_limit_k_min     -29
_diffrn_reflns_limit_k_max     29
_diffrn_reflns_limit_l_min     -8
_diffrn_reflns_limit_l_max     8
_diffrn_standards_number     0
_diffrn_standards_interval_count     .
_diffrn_standards_interval_time     .
_diffrn_standards_decay_%     ?
_refine_special_details     ?
_reflns_number_total     2550
_reflns_number_gt     2499
_reflns_threshold_expression     'I > 2\s(I)'
_refine_ls_structure_factor_coef     Fsqd
_refine_ls_matrix_type     full
_refine_ls_R_factor_all     0.0310
_refine_ls_R_factor_gt     0.0305
_refine_ls_wR_factor_gt     0.0796
_refine_ls_wR_factor_ref     0.0798
_refine_ls_goodness_of_fit_ref     1.502
_refine_ls_restrained_S_all     1.500
_refine_ls_number_reflns     2550
_refine_ls_number_parameters     196
_refine_ls_number_restraints     10
_refine_ls_hydrogen_treatment     mixed
_refine_ls_weighting_scheme     calc
_refine_ls_weighting_details
              'w=1/[\s^2^(Fo^2^)+(0.0134P)^2^+6.7796P] where P=(Fo^2^+2Fc^2^)/3'
_atom_sites_solution_hydrogens     mixed
_atom_sites_solution_primary     ?
_atom_sites_solution_secondary     ?
_refine_ls_shift/su_max     0.002
_refine_ls_shift/su_mean     0.000
_refine_diff_density_max     0.704
_refine_diff_density_min     -0.602
_refine_ls_extinction_method     none
_refine_ls_extinction_coef     .
loop_
    _atom_type_symbol
    _atom_type_description
    _atom_type_scat_dispersion_real
    _atom_type_scat_dispersion_imag
    _atom_type_scat_source
    'C' 'C' 0.0033 0.0016
                         'International Tables Vol C Tables 4.2.6.8 and 6.1.1.4'
    'H' 'H' 0.0000 0.0000
                         'International Tables Vol C Tables 4.2.6.8 and 6.1.1.4'
    'N' 'N' 0.0061 0.0033
                         'International Tables Vol C Tables 4.2.6.8 and 6.1.1.4'
    'O' 'O' 0.0106 0.0060
                         'International Tables Vol C Tables 4.2.6.8 and 6.1.1.4'
    'P' 'P' 0.1023 0.0942
                         'International Tables Vol C Tables 4.2.6.8 and 6.1.1.4'
    'Cs' 'Cs' -0.3680 2.1192
                         'International Tables Vol C Tables 4.2.6.8 and 6.1.1.4'
_computing_data_collection
;
APEX2 (Bruker, 2012)
;
_computing_cell_refinement
;
SAINT (Bruker, 2012)
;
_computing_data_reduction
;
SAINT (Bruker, 2012)
;
_computing_structure_solution
;
SHELXS (Sheldrick, 2015)
;
_computing_structure_refinement
;
<i>SHELXL2014/6</i> (Sheldrick, 2015)
;
_computing_molecular_graphics
;
DIAMOND (Brandenburg, 1999)
;
_computing_publication_material
;
<i>SHELXL2014/6</i> (Sheldrick, 2015)
;
loop_
    _atom_site_type_symbol
    _atom_site_label
    _atom_site_fract_x
    _atom_site_fract_y
    _atom_site_fract_z
    _atom_site_U_iso_or_equiv
    _atom_site_adp_type
    _atom_site_calc_flag
    _atom_site_occupancy
    _atom_site_disorder_assembly
    _atom_site_disorder_group
    Cs Cs1 0.78119(4) 0.56625(2) 0.69290(4) 0.02080(11) Uani d 1 . .
    O O1W 0.3543(5) 0.54753(15) 0.6850(5) 0.0224(8) Uani d 1 . .
    H H1X 0.330(6) 0.5549(18) 0.806(3) 0.034 Uiso d 1 . .
    H H1Y 0.3732(16) 0.5092(4) 0.675(6) 0.034 Uiso d 1 . .
    H H1Z 0.258(4) 0.5572(15) 0.597(5) 0.034 Uiso d 1 . .
    P P1 0.56069(15) 0.42656(5) 0.83441(16) 0.0139(2) Uani d 1 . .
    P P2 0.97399(15) 0.40970(5) 0.72111(17) 0.0147(3) Uani d 1 . .
    O O1 0.5083(4) 0.45821(14) 0.6597(5) 0.0197(7) Uani d 1 . .
    O O2 0.6914(4) 0.45406(14) 0.9768(5) 0.0186(7) Uani d 1 . .
    O O3 0.4048(4) 0.41059(15) 0.9310(5) 0.0185(7) Uani d 1 . .
    H H3 0.311(5) 0.403(2) 0.837(6) 0.028 Uiso d 1 . .
    O O4 0.8955(4) 0.44573(15) 0.5659(5) 0.0237(8) Uani d 1 . .
    O O5 0.9966(4) 0.44125(15) 0.9103(5) 0.0217(8) Uani d 1 . .
    H H5 0.886(3) 0.4463(14) 0.943(7) 0.033 Uiso d 1 . .
    O O6 1.1438(4) 0.38507(14) 0.7016(5) 0.0203(7) Uani d 1 . .
    N N1 0.4101(9) 0.1823(3) 0.7906(11) 0.0603(19) Uani d 1 . .
    N N2 0.9099(8) 0.1597(2) 0.7224(8) 0.0435(14) Uani d 1 . .
    C C1 0.6536(6) 0.36144(19) 0.7793(6) 0.0143(9) Uani d 1 . .
    C C2 0.8230(6) 0.3543(2) 0.7429(6) 0.0160(10) Uani d 1 . .
    C C3 0.8843(6) 0.3016(2) 0.7237(7) 0.0189(10) Uani d 1 . .
    H H3A 0.9990 0.2968 0.7014 0.023 Uiso calc 1 . .
    C C4 0.7834(7) 0.2561(2) 0.7360(6) 0.0201(10) Uani d 1 . .
    C C5 0.6129(7) 0.2632(2) 0.7663(7) 0.0222(11) Uani d 1 . .
    C C6 0.5506(6) 0.3153(2) 0.7867(7) 0.0194(10) Uani d 1 . .
    H H6A 0.4350 0.3198 0.8061 0.023 Uiso calc 1 . .
    C C7 0.5014(8) 0.2170(2) 0.7777(9) 0.0333(14) Uani d 1 . .
    C C8 0.8522(8) 0.2021(2) 0.7244(8) 0.0294(12) Uani d 1 . .
loop_
    _atom_site_aniso_label
    _atom_site_aniso_U_11
    _atom_site_aniso_U_22
    _atom_site_aniso_U_33
    _atom_site_aniso_U_12
    _atom_site_aniso_U_13
    _atom_site_aniso_U_23
    Cs1 0.02062(17) 0.02091(18) 0.02049(17) -0.00137(12) 0.00196(12)
                                                                    -0.00099(12)
    O1W 0.0225(18) 0.0260(19) 0.0182(18) 0.0044(15) 0.0015(15) -0.0030(15)
    P1 0.0117(6) 0.0164(6) 0.0135(6) 0.0012(5) 0.0021(4) -0.0005(5)
    P2 0.0109(6) 0.0189(6) 0.0142(6) -0.0009(5) 0.0014(5) -0.0007(5)
    O1 0.0225(18) 0.0222(18) 0.0151(17) 0.0047(14) 0.0051(14) 0.0011(14)
    O2 0.0139(16) 0.0240(18) 0.0177(17) 0.0003(14) 0.0020(13) -0.0046(14)
    O3 0.0126(16) 0.0276(19) 0.0156(17) 0.0001(14) 0.0034(13) -0.0003(14)
    O4 0.0198(18) 0.0239(19) 0.0257(19) -0.0040(15) -0.0019(15) 0.0079(16)
    O5 0.0160(17) 0.028(2) 0.0216(18) -0.0040(14) 0.0041(14) -0.0063(15)
    O6 0.0136(17) 0.0279(19) 0.0187(18) 0.0005(14) 0.0003(14) -0.0020(15)
    N1 0.067(4) 0.037(3) 0.082(5) -0.024(3) 0.029(4) -0.006(3)
    N2 0.054(3) 0.029(3) 0.045(3) 0.012(3) 0.000(3) -0.003(2)
    C1 0.018(2) 0.014(2) 0.010(2) 0.0009(18) -0.0006(18) 0.0020(18)
    C2 0.013(2) 0.018(2) 0.015(2) -0.0004(19) -0.0017(18) -0.0024(19)
    C3 0.017(2) 0.023(3) 0.015(2) 0.005(2) -0.0022(19) 0.000(2)
    C4 0.029(3) 0.021(3) 0.008(2) 0.004(2) -0.002(2) -0.0014(19)
    C5 0.026(3) 0.020(3) 0.020(3) -0.006(2) 0.003(2) -0.002(2)
    C6 0.017(2) 0.022(3) 0.019(3) -0.002(2) 0.0028(19) -0.001(2)
    C7 0.040(3) 0.023(3) 0.039(4) -0.006(3) 0.015(3) -0.004(3)
    C8 0.037(3) 0.024(3) 0.026(3) 0.002(2) 0.002(2) -0.004(2)
_geom_special_details
;
 All esds (except the esd in the dihedral angle between two l.s. planes)
 are estimated using the full covariance matrix.  The cell esds are taken
 into account individually in the estimation of esds in distances, angles
 and torsion angles; correlations between esds in cell parameters are only
 used when they are defined by crystal symmetry.  An approximate (isotropic)
 treatment of cell esds is used for estimating esds involving l.s. planes.
;
loop_
    _geom_bond_atom_site_label_1
    _geom_bond_atom_site_label_2
    _geom_bond_site_symmetry_1
    _geom_bond_site_symmetry_2
    _geom_bond_distance
    _geom_bond_publ_flag
    Cs1 O1 . . 3.400(3) yes
    Cs1 O1W . . 3.388(4) yes
    Cs1 O4 . . 3.269(4) yes
    Cs1 N1 . 2_656 3.234(7) yes
    Cs1 N2 . 2_756 3.334(6) yes
    Cs1 O1 . 3_666 3.229(3) yes
    Cs1 O3 . 3_667 3.356(4) yes
    Cs1 O4 . 3_766 3.410(3) yes
    Cs1 O6 . 3_766 3.259(4) yes
    Cs1 O5 . 3_767 3.159(4) yes
    P1 O1 . . 1.499(4) yes
    P1 O2 . . 1.509(4) yes
    P1 O3 . . 1.558(4) yes
    P1 C1 . . 1.829(5) no
    P2 O4 . . 1.497(4) yes
    P2 O5 . . 1.572(4) yes
    P2 O6 . . 1.495(3) yes
    P2 C2 . . 1.830(5) no
    O1W H1X . . 0.95(3) no
    O1W H1Y . . 0.957(11) no
    O1W H1Z . . 0.95(3) no
    O3 H3 . . 0.95(4) no
    O5 H5 . . 0.95(3) no
    N1 C7 . . 1.128(9) no
    N2 C8 . . 1.137(7) no
    C1 C2 . . 1.412(7) no
    C1 C6 . . 1.399(7) no
    C2 C3 . . 1.396(7) no
    C3 C4 . . 1.382(7) no
    C4 C8 . . 1.440(7) no
    C4 C5 . . 1.406(8) no
    C5 C7 . . 1.445(8) no
    C5 C6 . . 1.386(7) no
    C3 H3A . . 0.9500 no
    C6 H6A . . 0.9500 no
loop_
    _geom_angle_atom_site_label_1
    _geom_angle_atom_site_label_2
    _geom_angle_atom_site_label_3
    _geom_angle_site_symmetry_1
    _geom_angle_site_symmetry_2
    _geom_angle_site_symmetry_3
    _geom_angle
    _geom_angle_publ_flag
    O1 Cs1 O1W . . . 43.71(8) no
    O1 Cs1 O4 . . . 58.15(8) no
    O1 Cs1 N1 . . 2_656 113.35(14) no
    O1 Cs1 N2 . . 2_756 170.46(11) no
    O1 Cs1 O1 . . 3_666 55.63(9) no
    O1 Cs1 O3 . . 3_667 80.81(9) no
    O1 Cs1 O4 . . 3_766 114.27(8) no
    O1 Cs1 O6 . . 3_766 114.88(9) no
    O1 Cs1 O5 . . 3_767 106.05(9) no
    O1W Cs1 O4 . . . 100.85(9) no
    O1W Cs1 N1 . . 2_656 69.68(14) no
    O1W Cs1 N2 . . 2_756 142.36(12) no
    O1 Cs1 O1W 3_666 . . 51.81(9) no
    O1W Cs1 O3 . . 3_667 58.71(8) no
    O1W Cs1 O4 . . 3_766 143.40(9) no
    O1W Cs1 O6 . . 3_766 110.36(8) no
    O1W Cs1 O5 . . 3_767 114.73(9) no
    O4 Cs1 N1 . . 2_656 163.38(15) no
    O4 Cs1 N2 . . 2_756 116.78(11) no
    O1 Cs1 O4 3_666 . . 78.26(9) no
    O3 Cs1 O4 3_667 . . 124.05(9) no
    O4 Cs1 O4 . . 3_766 60.18(9) no
    O4 Cs1 O6 . . 3_766 89.17(9) no
    O4 Cs1 O5 . . 3_767 94.02(9) no
    N1 Cs1 N2 2_656 . 2_756 73.64(16) no
    O1 Cs1 N1 3_666 . 2_656 85.23(15) no
    O3 Cs1 N1 3_667 . 2_656 63.64(15) no
    O4 Cs1 N1 3_766 . 2_656 119.25(15) no
    O6 Cs1 N1 3_766 . 2_656 81.85(15) no
    O5 Cs1 N1 3_767 . 2_656 102.33(15) no
    O1 Cs1 N2 3_666 . 2_756 133.14(12) no
    O3 Cs1 N2 3_667 . 2_756 97.40(12) no
    O4 Cs1 N2 3_766 . 2_756 64.93(12) no
    O6 Cs1 N2 3_766 . 2_756 71.74(12) no
    O5 Cs1 N2 3_767 . 2_756 65.30(12) no
    O1 Cs1 O3 3_666 . 3_667 110.02(8) no
    O1 Cs1 O4 3_666 . 3_766 92.16(8) no
    O1 Cs1 O6 3_666 . 3_766 64.05(8) no
    O1 Cs1 O5 3_666 . 3_767 161.55(9) no
    O3 Cs1 O4 3_667 . 3_766 157.79(8) no
    O3 Cs1 O6 3_667 . 3_766 145.49(9) no
    O3 Cs1 O5 3_667 . 3_767 60.47(8) no
    O4 Cs1 O6 3_766 . 3_766 44.67(8) no
    O4 Cs1 O5 3_766 . 3_767 98.52(8) no
    O5 Cs1 O6 3_767 . 3_766 133.23(8) no
    O1 P1 O2 . . . 115.3(2) no
    O1 P1 O3 . . . 112.52(19) no
    O1 P1 C1 . . . 109.5(2) no
    O2 P1 O3 . . . 107.6(2) no
    O2 P1 C1 . . . 106.8(2) no
    O3 P1 C1 . . . 104.5(2) no
    O4 P2 O5 . . . 110.8(2) no
    O4 P2 O6 . . . 116.1(2) no
    O4 P2 C2 . . . 107.8(2) no
    O5 P2 O6 . . . 107.5(2) no
    O5 P2 C2 . . . 106.1(2) no
    O6 P2 C2 . . . 108.1(2) no
    Cs1 O1 P1 . . . 104.72(16) no
    Cs1 O1 Cs1 . . 3_666 124.37(11) no
    Cs1 O1 P1 3_666 . . 130.85(18) no
    Cs1 O3 P1 3_667 . . 143.32(19) no
    Cs1 O4 P2 . . . 114.80(18) no
    Cs1 O4 Cs1 . . 3_766 119.82(11) no
    Cs1 O4 P2 3_766 . . 96.45(15) no
    Cs1 O5 P2 3_767 . . 138.83(19) no
    Cs1 O6 P2 3_766 . . 102.81(17) no
    H1X O1W H1Z . . . 109(3) no
    H1Y O1W H1Z . . . 108(3) no
    Cs1 O1W H1Z . . . 132(2) no
    Cs1 O1W H1X . . . 107(3) no
    Cs1 O1W H1Y . . . 88.2(9) no
    H1X O1W H1Y . . . 108(4) no
    P1 O3 H3 . . . 108(3) no
    Cs1 O3 H3 3_667 . . 104(3) no
    P2 O5 H5 . . . 108(3) no
    Cs1 O5 H5 3_767 . . 100(3) no
    Cs1 N1 C7 2_646 . . 167.2(6) no
    Cs1 N2 C8 2_746 . . 155.5(5) no
    P1 C1 C2 . . . 124.9(4) no
    C2 C1 C6 . . . 118.5(4) no
    P1 C1 C6 . . . 116.4(4) no
    P2 C2 C3 . . . 116.1(4) no
    P2 C2 C1 . . . 124.8(4) no
    C1 C2 C3 . . . 119.1(4) no
    C2 C3 C4 . . . 122.1(5) no
    C3 C4 C5 . . . 118.9(5) no
    C5 C4 C8 . . . 120.1(5) no
    C3 C4 C8 . . . 121.0(5) no
    C6 C5 C7 . . . 119.3(5) no
    C4 C5 C7 . . . 121.1(5) no
    C4 C5 C6 . . . 119.6(5) no
    C1 C6 C5 . . . 121.7(5) no
    N1 C7 C5 . . . 177.0(7) no
    N2 C8 C4 . . . 177.2(6) no
    C2 C3 H3A . . . 119.00 no
    C4 C3 H3A . . . 119.00 no
    C1 C6 H6A . . . 119.00 no
    C5 C6 H6A . . . 119.00 no
loop_
    _geom_torsion_atom_site_label_1
    _geom_torsion_atom_site_label_2
    _geom_torsion_atom_site_label_3
    _geom_torsion_atom_site_label_4
    _geom_torsion_site_symmetry_1
    _geom_torsion_site_symmetry_2
    _geom_torsion_site_symmetry_3
    _geom_torsion_site_symmetry_4
    _geom_torsion
    _geom_torsion_publ_flag
    O1W Cs1 O1 P1 . . . . -114.0(2) no
    O1W Cs1 O1 Cs1 . . . 3_666 68.38(14) no
    O4 Cs1 O1 P1 . . . . 79.83(17) no
    O4 Cs1 O1 Cs1 . . . 3_666 -97.75(14) no
    N1 Cs1 O1 P1 2_656 . . . -116.3(2) no
    N1 Cs1 O1 Cs1 2_656 . . 3_666 66.1(2) no
    O1 Cs1 O1 P1 3_666 . . . 177.6(2) no
    O1 Cs1 O1 Cs1 3_666 . . 3_666 -0.02(14) no
    O3 Cs1 O1 P1 3_667 . . . -60.36(16) no
    O3 Cs1 O1 Cs1 3_667 . . 3_666 122.06(13) no
    O4 Cs1 O1 P1 3_766 . . . 102.56(17) no
    O4 Cs1 O1 Cs1 3_766 . . 3_666 -75.03(14) no
    O6 Cs1 O1 P1 3_766 . . . 151.95(15) no
    O6 Cs1 O1 Cs1 3_766 . . 3_666 -25.63(15) no
    O5 Cs1 O1 P1 3_767 . . . -4.83(18) no
    O5 Cs1 O1 Cs1 3_767 . . 3_666 177.59(11) no
    O1 Cs1 O4 P2 . . . . -89.90(19) no
    O1 Cs1 O4 Cs1 . . . 3_766 156.05(16) no
    O1W Cs1 O4 P2 . . . . -99.61(18) no
    O1W Cs1 O4 Cs1 . . . 3_766 146.34(11) no
    N2 Cs1 O4 P2 2_756 . . . 80.8(2) no
    N2 Cs1 O4 Cs1 2_756 . . 3_766 -33.23(17) no
    O1 Cs1 O4 P2 3_666 . . . -146.54(19) no
    O1 Cs1 O4 Cs1 3_666 . . 3_766 99.41(12) no
    O3 Cs1 O4 P2 3_667 . . . -40.2(2) no
    O3 Cs1 O4 Cs1 3_667 . . 3_766 -154.24(10) no
    O4 Cs1 O4 P2 3_766 . . . 114.1(2) no
    O4 Cs1 O4 Cs1 3_766 . . 3_766 -0.02(9) no
    O6 Cs1 O4 P2 3_766 . . . 149.81(18) no
    O6 Cs1 O4 Cs1 3_766 . . 3_766 35.76(12) no
    O5 Cs1 O4 P2 3_767 . . . 16.53(19) no
    O5 Cs1 O4 Cs1 3_767 . . 3_766 -97.52(12) no
    O1W Cs1 N2 C8 . . 2_756 2_756 -38.5(13) no
    O4 Cs1 N2 C8 . . 2_756 2_756 140.8(11) no
    O1 Cs1 O1 Cs1 . . 3_666 3_666 0.00(10) no
    O1 Cs1 O1 P1 . . 3_666 3_666 176.9(3) no
    O1W Cs1 O1 Cs1 . . 3_666 3_666 -54.81(12) no
    O1W Cs1 O1 P1 . . 3_666 3_666 122.1(3) no
    O4 Cs1 O1 Cs1 . . 3_666 3_666 59.28(12) no
    O4 Cs1 O1 P1 . . 3_666 3_666 -123.8(2) no
    O1 Cs1 O3 P1 . . 3_667 3_667 -14.9(3) no
    O1W Cs1 O3 P1 . . 3_667 3_667 25.8(3) no
    O4 Cs1 O3 P1 . . 3_667 3_667 -55.9(3) no
    O1 Cs1 O4 Cs1 . . 3_766 3_766 -22.22(15) no
    O1 Cs1 O4 P2 . . 3_766 3_766 101.24(17) no
    O1W Cs1 O4 Cs1 . . 3_766 3_766 -65.93(19) no
    O1W Cs1 O4 P2 . . 3_766 3_766 57.5(2) no
    O4 Cs1 O4 Cs1 . . 3_766 3_766 0.00(10) no
    O4 Cs1 O4 P2 . . 3_766 3_766 123.46(19) no
    O1 Cs1 O6 P2 . . 3_766 3_766 -99.78(17) no
    O1W Cs1 O6 P2 . . 3_766 3_766 -147.10(15) no
    O4 Cs1 O6 P2 . . 3_766 3_766 -45.83(17) no
    O1 Cs1 O5 P2 . . 3_767 3_767 -110.8(3) no
    O1W Cs1 O5 P2 . . 3_767 3_767 -64.9(3) no
    O4 Cs1 O5 P2 . . 3_767 3_767 -168.8(3) no
    O1 P1 C1 C2 . . . . 79.5(4) no
    O1 P1 C1 C6 . . . . -105.0(4) no
    O2 P1 C1 C2 . . . . -46.0(4) no
    O2 P1 C1 C6 . . . . 129.6(4) no
    O3 P1 C1 C2 . . . . -159.8(4) no
    O3 P1 C1 C6 . . . . 15.7(4) no
    O3 P1 O1 Cs1 . . . . 132.24(17) no
    C1 P1 O1 Cs1 . . . . -112.09(19) no
    O2 P1 O1 Cs1 . . . 3_666 -174.33(19) no
    O3 P1 O1 Cs1 . . . 3_666 -50.4(3) no
    C1 P1 O1 Cs1 . . . 3_666 65.3(3) no
    O1 P1 O3 Cs1 . . . 3_667 -111.9(3) no
    O2 P1 O1 Cs1 . . . . 8.3(2) no
    C1 P1 O3 Cs1 . . . 3_667 129.5(3) no
    O2 P1 O3 Cs1 . . . 3_667 16.2(4) no
    O4 P2 C2 C3 . . . . 121.5(4) no
    O5 P2 C2 C1 . . . . 59.4(4) no
    O6 P2 C2 C1 . . . . 174.4(4) no
    O6 P2 C2 C3 . . . . -4.7(4) no
    O5 P2 C2 C3 . . . . -119.8(4) no
    O4 P2 C2 C1 . . . . -59.4(4) no
    O5 P2 O4 Cs1 . . . . -4.8(2) no
    O6 P2 O4 Cs1 . . . . -127.67(19) no
    C2 P2 O4 Cs1 . . . . 110.9(2) no
    O5 P2 O4 Cs1 . . . 3_766 122.33(16) no
    O6 P2 O4 Cs1 . . . 3_766 -0.5(2) no
    C2 P2 O4 Cs1 . . . 3_766 -121.95(17) no
    O4 P2 O5 Cs1 . . . 3_767 -158.3(2) no
    O6 P2 O5 Cs1 . . . 3_767 -30.5(3) no
    C2 P2 O5 Cs1 . . . 3_767 85.0(3) no
    O4 P2 O6 Cs1 . . . 3_766 0.6(2) no
    O5 P2 O6 Cs1 . . . 3_766 -124.03(17) no
    C2 P2 O6 Cs1 . . . 3_766 121.81(17) no
    P1 C1 C2 P2 . . . . -6.5(6) no
    P1 C1 C2 C3 . . . . 172.7(4) no
    C6 C1 C2 P2 . . . . 178.1(4) no
    C6 C1 C2 C3 . . . . -2.8(7) no
    P1 C1 C6 C5 . . . . -173.3(4) no
    C2 C1 C6 C5 . . . . 2.5(7) no
    P2 C2 C3 C4 . . . . -179.6(4) no
    C1 C2 C3 C4 . . . . 1.2(7) no
    C2 C3 C4 C5 . . . . 0.9(7) no
    C2 C3 C4 C8 . . . . -177.0(5) no
    C3 C4 C5 C6 . . . . -1.2(7) no
    C3 C4 C5 C7 . . . . 179.1(5) no
    C8 C4 C5 C6 . . . . 176.7(5) no
    C8 C4 C5 C7 . . . . -2.9(7) no
    C4 C5 C6 C1 . . . . -0.5(7) no
    C7 C5 C6 C1 . . . . 179.2(5) no
loop_
    _geom_hbond_atom_site_label_D
    _geom_hbond_atom_site_label_H
    _geom_hbond_atom_site_label_A
    _geom_hbond_site_symmetry_A
    _geom_hbond_distance_DH
    _geom_hbond_distance_HA
    _geom_hbond_distance_DA
    _geom_hbond_angle_DHA
    O3 H3 O6 1_455 0.948(10) 1.59(12) 2.528(5) 172(5)
    O5 H5 O2 . 0.944(10) 1.60(12) 2.545(5) 175(5)
    O1W H1X O2 3_667 0.950(10) 1.64(16) 2.553(5) 160(4)
    O1W H1Y O1 . 0.959(9) 1.66(11) 2.526(5) 149(4)
    O1W H1Z O4 3_666 0.949(10) 1.56(15) 2.485(5) 162(4)
_shelx_hkl_file
;
   0   0  -2  927.83   19.91
   0   0  -2  970.45   19.30
   0   0  -2  976.57   17.79
   0   0   2  996.56   19.95
   0   0   2 1000.00   21.57
   0   0   2  962.00   20.76
   0   0   3    0.92    0.11
   0   0  -3    0.71    0.08
   0   0   3    1.01    0.12
   0   0  -3    1.34    0.12
   0   0  -4   55.40    1.17
   0   0   4   56.55    1.30
   0   0   4   55.74    1.25
   0   0  -4   54.26    1.30
   0   0  -4   54.18    1.21
   0   0  -4   56.10    1.06
   0   0  -5    1.62    0.16
   0   0  -5    2.38    0.16
   0   0  -5    2.06    0.16
   0   0   5    1.88    0.19
   0   0   5    1.88    0.15
   0   0  -6    8.82    0.33
   0   0   6    8.68    0.32
   0   0  -6    8.90    0.31
   0   0   6    8.42    0.35
   0   0  -6    8.47    0.32
   0   0  -7    0.69    0.16
   0   0  -7    1.09    0.17
   0   0  -7    0.84    0.16
   0   0   7    0.80    0.16
   0   0   7    1.14    0.22
   0   0   7    0.95    0.16
   0   0  -8   38.64    0.94
   0   0  -8   38.16    1.02
   0   0   8   38.08    1.03
   0   0   8   37.44    0.98
   0   0  -8   37.34    0.96
   0   0  -9    0.23    0.19
   0   0  -9   -0.03    0.20
   0   0   9    0.17    0.19
   0   0   9    0.13    0.17
   0   0  -9    0.21    0.18
   0   0 -10    7.41    0.50
   0   0 -10    8.31    0.46
   0   0  10    8.50    0.46
   0   0 -10    8.69    0.45
   0   0  10    7.94    0.49
   0   0 -11   -0.24    0.31
   0   0  11    0.28    0.28
   0   0  11   -0.06    0.30
   0   0 -11   -0.18    0.25
   0   0 -12   -0.48    0.38
   0   0  12    0.46    0.32
   0   1   1    5.52    0.12
   0   1  -1    4.94    0.14
   0   1   1    5.34    0.14
   0   1  -1    5.25    0.12
   0  -1  -1    5.41    0.11
   0  -1   1    5.12    0.13
   0  -1  -1    5.41    0.13
   0   1   2   33.75    0.69
   0   1   2   33.81    0.76
   0   1  -2   32.31    0.71
   0   1   2   32.48    0.73
   0   1  -2   33.55    0.63
   0   1  -2   31.85    0.76
   0   1  -2   32.65    0.68
   0  -1   2   32.70    0.76
   0  -1  -2   32.28    0.62
   0  -1   2   32.50    0.74
   0  -1  -2   32.17    0.71
   0  -1  -2   33.05    0.69
   0   1   3  184.72    4.10
   0   1  -3  187.54    3.38
   0   1   3  186.74    3.95
   0   1  -3  179.37    3.79
   0   1  -3  183.43    3.67
   0   1   3  190.86    3.78
   0   1  -3  175.16    4.10
   0  -1   3  179.08    4.11
   0  -1  -3  182.19    3.79
   0  -1  -3  188.55    3.38
   0  -1  -3  182.72    3.67
   0  -1   3  186.09    3.95
   0   1   4   10.26    0.33
   0   1  -4   11.58    0.28
   0   1  -4   11.09    0.32
   0   1  -4   11.14    0.33
   0   1   4   11.03    0.31
   0   1  -4   11.19    0.31
   0  -1  -4   10.68    0.31
   0  -1  -4   10.85    0.32
   0  -1  -4   11.16    0.27
   0  -1   4   10.88    0.32
   0  -1   4   10.89    0.34
   0   1  -5  105.82    1.93
   0   1   5  101.28    2.34
   0   1  -5  102.17    2.11
   0   1   5  101.50    2.26
   0   1  -5  101.00    2.35
   0   1  -5  101.55    2.18
   0  -1   5  103.49    2.26
   0  -1  -5  100.84    2.34
   0  -1   5  101.00    2.34
   0  -1  -5  103.01    2.11
   0  -1  -5  100.38    2.18
   0   1  -6    3.45    0.23
   0   1   6    3.15    0.21
   0   1  -6    3.17    0.23
   0   1   6    2.98    0.26
   0   1  -6    3.44    0.22
   0  -1  -6    2.96    0.22
   0  -1  -6    3.62    0.22
   0  -1   6    3.17    0.26
   0  -1   6    2.63    0.20
   0  -1   6    3.40    0.21
   0  -1  -6    3.26    0.22
   0   1   7   25.15    0.71
   0   1  -7   25.65    0.68
   0   1  -7   25.55    0.69
   0   1  -7   26.71    0.74
   0   1   7   25.22    0.74
   0   1   7   25.46    0.73
   0  -1  -7   25.91    0.70
   0  -1   7   26.04    0.74
   0  -1   7   26.49    0.76
   0  -1   7   25.97    0.71
   0  -1  -7   25.82    0.68
   0  -1  -7   26.94    0.73
   0   1   8    1.78    0.21
   0   1  -8    1.69    0.22
   0   1   8    2.10    0.26
   0   1  -8    2.49    0.26
   0   1  -8    2.53    0.26
   0  -1   8    2.34    0.27
   0  -1  -8    2.90    0.28
   0  -1   8    2.53    0.25
   0  -1  -8    2.55    0.28
   0  -1  -8    2.29    0.26
   0   1   9    1.18    0.20
   0   1  -9    1.02    0.21
   0   1   9    0.56    0.20
   0   1  -9    1.10    0.21
   0   1  -9    0.31    0.22
   0  -1   9    0.71    0.21
   0  -1   9    0.74    0.21
   0  -1  -9    0.72    0.23
   0  -1  -9    0.76    0.20
   0  -1  -9    1.24    0.22
   0   1  10    3.36    0.37
   0   1 -10    3.63    0.38
   0   1 -10    2.98    0.34
   0   1  10    3.66    0.39
   0   1 -10    2.55    0.33
   0  -1 -10    3.08    0.33
   0  -1 -10    4.14    0.37
   0  -1  10    3.59    0.41
   0  -1 -10    3.77    0.37
   0  -1  10    3.44    0.37
   0   1  11    1.96    0.36
   0   1  11    2.09    0.31
   0   1 -11    1.70    0.31
   0   1 -11    1.36    0.34
   0  -1 -11    1.24    0.34
   0  -1  11    1.37    0.34
   0  -1 -11    1.31    0.28
   0  -1  11    0.86    0.29
   0   1  12    1.29    0.43
   0   1 -12    1.34    0.42
   0   1  12    1.30    0.35
   0  -1  12    1.63    0.35
   0  -1  12    0.89    0.40
   0  -1 -12    1.08    0.42
   0   2   1    2.28    0.07
   0   2  -1    2.49    0.08
   0   2  -1    2.17    0.09
   0   2   1    2.19    0.05
   0   2   1    2.33    0.08
   0   2  -1    2.22    0.08
   0   2   1    2.25    0.07
   0  -2   1    2.38    0.08
   0  -2  -1    2.59    0.08
   0  -2  -1    2.53    0.05
   0  -2  -1    2.45    0.08
   0  -2  -1    2.32    0.08
   0  -2   1    2.41    0.09
   0   2   2    1.96    0.09
   0   2  -2    1.96    0.08
   0   2  -2    1.72    0.10
   0   2   2    1.82    0.08
   0   2   2    1.91    0.07
   0   2  -2    1.76    0.09
   0  -2  -2    1.53    0.09
   0  -2  -2    1.25    0.09
   0  -2  -2    1.54    0.07
   0  -2  -2    1.50    0.09
   0  -2   2    1.44    0.09
   0  -2   2    1.39    0.08
   0  -2   2    1.35    0.09
   0   2   3   19.49    0.43
   0   2  -3   19.40    0.46
   0   2   3   19.31    0.47
   0   2  -3   19.18    0.49
   0   2   3   19.78    0.49
   0   2  -3   19.02    0.44
   0   2  -3   19.73    0.41
   0  -2  -3   19.67    0.39
   0  -2  -3   19.48    0.46
   0  -2   3   18.74    0.47
   0  -2   3   17.74    0.49
   0  -2  -3   19.61    0.45
   0   2   4   14.12    0.39
   0   2  -4   14.27    0.38
   0   2   4   14.30    0.34
   0   2  -4   15.29    0.34
   0   2   4   14.84    0.40
   0   2  -4   14.61    0.41
   0   2  -4   14.71    0.37
   0  -2   4   13.70    0.39
   0  -2   4   13.81    0.40
   0  -2   4   13.96    0.40
   0  -2  -4   14.46    0.32
   0  -2  -4   13.74    0.37
   0  -2  -4   13.73    0.38
   0   2   5   11.24    0.37
   0   2  -5   12.26    0.31
   0   2  -5   11.80    0.37
   0   2  -5   11.40    0.34
   0   2   5   11.51    0.35
   0   2  -5   11.54    0.34
   0  -2   5   11.39    0.38
   0  -2  -5   11.86    0.35
   0  -2   5   11.68    0.35
   0  -2  -5   11.70    0.34
   0  -2   5   12.10    0.37
   0   2   6   30.27    0.77
   0   2  -6   30.12    0.80
   0   2   6   30.46    0.80
   0   2  -6   29.87    0.72
   0   2  -6   28.70    0.74
   0  -2  -6   30.55    0.79
   0  -2  -6   30.37    0.73
   0  -2   6   30.48    0.77
   0  -2   6   30.15    0.81
   0  -2  -6   28.85    0.75
   0  -2   6   31.39    0.81
   0   2  -7   11.56    0.41
   0   2   7   11.54    0.41
   0   2  -7   11.46    0.42
   0   2   7   10.54    0.44
   0   2  -7   11.02    0.40
   0  -2   7   11.55    0.46
   0  -2  -7   11.09    0.41
   0  -2  -7   11.34    0.41
   0  -2   7   11.22    0.42
   0  -2  -7   11.33    0.41
   0  -2   7   10.85    0.41
   0   2  -8   26.00    0.77
   0   2   8   26.29    0.78
   0   2   8   26.68    0.74
   0   2  -8   26.45    0.73
   0   2  -8   26.60    0.72
   0  -2   8   24.28    0.80
   0  -2   8   26.44    0.74
   0  -2  -8   25.69    0.76
   0  -2  -8   25.98    0.73
   0  -2   8   26.23    0.77
   0  -2  -8   26.42    0.72
   0   2  -9    9.28    0.43
   0   2   9    9.45    0.44
   0   2  -9    9.64    0.44
   0   2  -9    9.41    0.46
   0   2   9    9.23    0.44
   0  -2  -9    8.78    0.46
   0  -2  -9    9.23    0.43
   0  -2   9    8.75    0.43
   0  -2  -9   10.02    0.44
   0  -2   9    9.30    0.45
   0   2 -10    4.80    0.38
   0   2  10    4.90    0.40
   0   2  10    5.22    0.43
   0   2 -10    4.62    0.46
   0   2 -10    4.24    0.38
   0  -2  10    3.66    0.44
   0  -2 -10    4.50    0.45
   0  -2  10    4.26    0.40
   0  -2 -10    4.74    0.38
   0  -2 -10    5.31    0.41
   0   2 -11    3.41    0.39
   0   2 -11    4.16    0.46
   0   2  11    4.82    0.53
   0   2  11    5.14    0.45
   0  -2 -11    3.93    0.40
   0  -2 -11    3.20    0.34
   0  -2  11    3.53    0.38
   0  -2  11    3.39    0.39
   0   2  12   -0.09    0.40
   0   2 -12    0.46    0.41
   0   2  12    0.64    0.34
   0  -2  12    0.05    0.34
   0  -2  12   -0.17    0.36
   0  -2 -12    0.08    0.40
   0   3   0   -0.49    0.03
   0  -3   0   -0.49    0.03
   0   3   1    2.53    0.07
   0   3  -1    2.54    0.08
   0   3   1    2.47    0.08
   0   3   1    2.52    0.09
   0   3  -1    2.56    0.09
   0  -3  -1    2.49    0.08
   0  -3  -1    2.47    0.08
   0  -3  -1    2.48    0.09
   0  -3  -1    2.55    0.08
   0  -3   1    2.40    0.09
   0   3  -2  145.54    3.22
   0   3  -2  134.64    2.66
   0   3   2  138.97    2.97
   0   3  -2  147.10    2.88
   0   3   2  151.48    3.10
   0   3  -2  145.19    2.97
   0   3   2  150.21    3.21
   0  -3   2  135.16    3.10
   0  -3   2  146.49    3.23
   0  -3  -2  146.19    2.64
   0  -3  -2  144.56    2.97
   0  -3  -2  150.91    2.88
   0  -3  -2  141.00    3.21
   0  -3   2  145.25    3.22
   0   3  -3   27.51    0.61
   0   3   3   28.39    0.61
   0   3   3   27.63    0.68
   0   3  -3   27.30    0.63
   0   3  -3   27.72    0.69
   0   3   3   27.81    0.66
   0   3  -3   29.35    0.57
   0  -3   3   27.95    0.69
   0  -3  -3   28.38    0.54
   0  -3  -3   28.83    0.64
   0  -3   3   27.71    0.69
   0  -3   3   28.51    0.66
   0  -3  -3   28.11    0.62
   0   3  -4   66.19    1.44
   0   3   4   65.70    1.49
   0   3  -4   66.41    1.55
   0   3   4   64.33    1.40
   0   3   4   68.59    1.54
   0   3  -4   65.74    1.39
   0   3  -4   67.04    1.28
   0  -3  -4   65.98    1.44
   0  -3   4   66.90    1.55
   0  -3  -4   66.55    1.39
   0  -3   4   66.60    1.49
   0  -3   4   67.13    1.56
   0  -3  -4   67.44    1.25
   0   3  -5    7.60    0.27
   0   3   5    7.87    0.27
   0   3   5    7.91    0.23
   0   3  -5    8.05    0.29
   0   3   5    7.60    0.30
   0   3  -5    7.85    0.27
   0   3  -5    8.65    0.25
   0  -3   5    7.58    0.27
   0  -3  -5    7.64    0.27
   0  -3  -5    8.51    0.28
   0  -3   5    7.53    0.30
   0  -3   5    8.04    0.29
   0   3  -6   20.63    0.59
   0   3  -6   19.98    0.54
   0   3   6   19.69    0.56
   0   3   6   19.81    0.59
   0   3  -6   19.50    0.55
   0  -3   6   20.78    0.57
   0  -3  -6   20.26    0.58
   0  -3  -6   20.55    0.56
   0  -3   6   21.04    0.59
   0  -3   6   21.15    0.61
   0  -3  -6   21.21    0.54
   0   3  -7    2.27    0.25
   0   3   7    2.62    0.31
   0   3   7    2.98    0.25
   0   3  -7    3.37    0.26
   0   3  -7    2.97    0.25
   0  -3  -7    2.95    0.24
   0  -3   7    2.79    0.24
   0  -3   7    3.16    0.31
   0  -3  -7    3.00    0.26
   0  -3   7    2.58    0.25
   0  -3  -7    3.19    0.26
   0   3   8    0.89    0.18
   0   3   8    1.18    0.19
   0   3  -8    1.09    0.19
   0   3  -8    0.82    0.20
   0   3  -8    0.87    0.19
   0  -3  -8    0.89    0.18
   0  -3   8    0.81    0.18
   0  -3   8    1.13    0.27
   0  -3  -8    0.95    0.20
   0  -3   8    0.92    0.19
   0  -3  -8    0.78    0.19
   0   3   9    1.19    0.21
   0   3  -9    1.04    0.21
   0   3  -9    1.16    0.23
   0   3  -9    1.24    0.22
   0   3   9    0.94    0.22
   0  -3   9    0.89    0.22
   0  -3  -9    1.29    0.23
   0  -3  -9    1.04    0.20
   0  -3  -9    1.16    0.24
   0  -3   9    1.13    0.21
   0   3 -10    8.40    0.48
   0   3 -10    9.71    0.53
   0   3  10    8.23    0.48
   0   3  10   10.35    0.49
   0  -3  10    8.74    0.48
   0  -3 -10    9.87    0.47
   0  -3 -10    9.25    0.52
   0  -3  10    8.36    0.51
   0  -3 -10    9.79    0.49
   0   3 -11    0.98    0.29
   0   3  11    1.10    0.34
   0   3  11    0.81    0.28
   0   3 -11    0.13    0.32
   0  -3 -11    0.76    0.33
   0  -3  11    0.91    0.32
   0  -3  11    0.57    0.28
   0  -3 -11    0.54    0.26
   0   3 -12    5.78    0.52
   0   3  12    5.98    0.55
   0   3  12    5.65    0.65
   0  -3 -12    5.30    0.50
   0  -3  12    6.63    0.57
   0  -3  12    5.79    0.61
   0   4   0   19.03    0.43
   0   4   0   18.94    0.46
   0   4   0   19.51    0.38
   0  -4   0   18.78    0.43
   0  -4   0   17.56    0.46
   0  -4   0   19.05    0.41
   0  -4   0   19.27    0.46
   0   4   1   19.42    0.44
   0   4  -1   19.56    0.38
   0   4  -1   19.33    0.42
   0   4   1   19.11    0.41
   0   4  -1   18.77    0.41
   0   4  -1   19.35    0.41
   0   4  -1   18.56    0.46
   0   4   1   19.01    0.44
   0  -4  -1   19.08    0.44
   0  -4  -1   19.28    0.42
   0  -4   1   19.98    0.44
   0  -4  -1   18.71    0.45
   0  -4   1   18.92    0.45
   0  -4  -1   19.42    0.41
   0  -4  -1   18.92    0.41
   0  -4   1   18.82    0.46
   0   4  -2   14.86    0.34
   0   4   2   14.45    0.28
   0   4   2   14.41    0.32
   0   4  -2   15.22    0.33
   0   4   2   14.02    0.35
   0   4   2   15.06    0.36
   0  -4   2   15.07    0.37
   0  -4  -2   15.02    0.28
   0  -4  -2   14.24    0.36
   0  -4   2   15.46    0.36
   0  -4  -2   14.92    0.34
   0  -4  -2   13.40    0.33
   0   4   3   87.54    1.91
   0   4  -3   84.83    1.83
   0   4  -3   86.26    1.77
   0   4   3   85.08    1.97
   0   4  -3   87.69    1.99
   0   4  -3   87.36    1.64
   0   4   3   89.69    1.82
   0  -4  -3   85.92    1.84
   0  -4  -3   86.33    1.61
   0  -4   3   87.00    1.91
   0  -4   3   86.92    1.99
   0  -4  -3   87.81    1.78
   0  -4   3   88.98    1.99
   0  -4  -3   90.90    1.98
   0   4  -4    1.45    0.15
   0   4   4    1.40    0.15
   0   4  -4    1.84    0.13
   0   4  -4    1.60    0.14
   0   4   4    1.55    0.11
   0   4   4    1.34    0.12
   0   4  -4    1.95    0.13
   0  -4  -4    1.61    0.13
   0  -4   4    1.37    0.14
   0  -4   4    1.43    0.15
   0  -4  -4    1.40    0.14
   0  -4   4    1.41    0.13
   0   4   5    5.09    0.25
   0   4  -5    5.72    0.24
   0   4  -5    5.78    0.24
   0   4   5    5.91    0.20
   0   4   5    5.77    0.24
   0   4  -5    6.33    0.22
   0   4  -5    6.04    0.23
   0  -4  -5    6.18    0.23
   0  -4   5    5.86    0.24
   0  -4   5    6.07    0.24
   0  -4  -5    5.91    0.25
   0  -4   5    6.13    0.26
   0   4   6    0.89    0.16
   0   4  -6    0.66    0.13
   0   4  -6    0.40    0.13
   0   4   6    0.80    0.13
   0   4  -6    0.87    0.15
   0  -4   6    0.82    0.14
   0  -4   6    0.92    0.17
   0  -4  -6    0.58    0.14
   0  -4  -6    0.70    0.13
   0  -4   6    0.60    0.13
   0   4  -7   12.76    0.47
   0   4   7   13.19    0.45
   0   4  -7   12.77    0.43
   0   4   7   12.19    0.51
   0   4  -7   13.62    0.45
   0  -4  -7   13.56    0.44
   0  -4  -7   13.08    0.44
   0  -4   7   12.93    0.45
   0  -4   7   13.11    0.50
   0  -4  -7   13.44    0.45
   0  -4   7   12.86    0.46
   0   4  -8    0.82    0.20
   0   4  -8    0.87    0.20
   0   4  -8    1.09    0.18
   0   4   8    0.93    0.18
   0  -4  -8    0.81    0.19
   0  -4   8    1.08    0.20
   0  -4   8    1.05    0.19
   0  -4  -8    0.94    0.20
   0  -4  -8    1.14    0.18
   0  -4   8    1.13    0.27
   0   4   9   16.85    0.60
   0   4  -9   16.43    0.61
   0   4  -9   17.07    0.60
   0   4  -9   16.92    0.58
   0   4   9   16.85    0.60
   0  -4   9   16.95    0.61
   0  -4  -9   17.97    0.59
   0  -4  -9   17.90    0.61
   0  -4   9   17.89    0.62
   0  -4  -9   16.64    0.59
   0   4 -10    0.70    0.24
   0   4  10    1.33    0.25
   0   4 -10    0.75    0.28
   0   4  10    0.93    0.26
   0  -4 -10    0.68    0.27
   0  -4  10    0.21    0.26
   0  -4 -10    1.54    0.25
   0  -4  10    0.86    0.25
   0  -4 -10    0.88    0.23
   0   4 -11    7.46    0.57
   0   4  11    8.02    0.52
   0   4 -11    7.57    0.54
   0   4  11    7.98    0.56
   0  -4 -11    6.91    0.47
   0  -4  11    5.90    0.54
   0  -4 -11    6.84    0.57
   0  -4  11    6.60    0.50
   0   5   0   -0.11    0.03
   0   5   0   -0.07    0.03
   0   5   0   -0.05    0.03
   0  -5   0   -0.10    0.03
   0  -5   0   -0.07    0.03
   0  -5   0   -0.09    0.03
   0  -5   0   -0.12    0.03
   0   5  -1    0.10    0.03
   0   5  -1    0.08    0.04
   0   5  -1    0.06    0.04
   0   5   1    0.04    0.03
   0   5  -1    0.00    0.04
   0   5  -1    0.03    0.04
   0   5   1    0.05    0.04
   0   5   1    0.07    0.03
   0  -5   1   -0.01    0.04
   0  -5  -1    0.02    0.03
   0  -5  -1    0.02    0.04
   0  -5  -1    0.00    0.03
   0  -5   1    0.00    0.03
   0  -5   1    0.00    0.04
   0  -5  -1    0.06    0.04
   0  -5  -1    0.05    0.04
   0   5   2  117.30    2.60
   0   5   2  119.07    2.51
   0   5  -2  116.47    2.41
   0   5  -2  115.54    2.16
   0   5   2  119.03    2.41
   0   5  -2  113.14    2.62
   0   5  -2  117.25    2.33
   0  -5   2  118.93    2.62
   0  -5  -2  117.05    2.60
   0  -5  -2  116.06    2.41
   0  -5  -2  114.29    2.43
   0   5   3   21.39    0.48
   0   5  -3   21.33    0.51
   0   5  -3   21.28    0.55
   0   5   3   22.70    0.53
   0   5   3   21.62    0.53
   0   5  -3   21.92    0.49
   0   5  -3   22.27    0.46
   0  -5   3   21.65    0.56
   0  -5   3   21.24    0.54
   0  -5  -3   20.54    0.53
   0  -5   3   22.37    0.53
   0  -5  -3   21.36    0.51
   0   5  -4   90.41    1.86
   0   5   4   89.96    2.00
   0   5  -4   89.01    1.92
   0   5  -4   89.32    1.72
   0   5   4   91.68    1.89
   0   5   4   95.15    2.07
   0   5  -4   87.67    2.08
   0  -5  -4   90.02    1.92
   0  -5   4   89.39    2.00
   0  -5   4   90.95    2.09
   0  -5   4   90.01    2.08
   0  -5  -4   92.12    1.86
   0   5   5   36.89    0.90
   0   5  -5   38.10    0.94
   0   5   5   38.30    0.93
   0   5  -5   37.08    0.84
   0   5  -5   38.10    0.78
   0   5   5   36.39    0.82
   0   5  -5   37.48    0.87
   0  -5   5   36.88    0.93
   0  -5   5   37.97    0.94
   0  -5  -5   36.90    0.87
   0  -5   5   36.63    0.90
   0  -5  -5   37.29    0.85
   0   5  -6   30.58    0.83
   0   5  -6   29.40    0.76
   0   5  -6   30.79    0.74
   0   5   6   31.74    0.71
   0   5   6   30.60    0.79
   0   5   6   30.64    0.81
   0  -5  -6   30.61    0.74
   0  -5   6   32.01    0.83
   0  -5   6   30.55    0.83
   0  -5   6   31.19    0.79
   0  -5  -6   31.81    0.77
   0   5  -7   12.70    0.43
   0   5  -7   13.66    0.47
   0   5   7   12.87    0.44
   0   5  -7   13.36    0.43
   0  -5   7   12.75    0.45
   0  -5  -7   12.74    0.44
   0  -5   7   12.76    0.45
   0  -5  -7   12.49    0.43
   0  -5   7   13.15    0.49
   0  -5  -7   12.72    0.44
   0   5  -8    0.42    0.19
   0   5  -8    0.72    0.18
   0   5  -8    0.66    0.17
   0   5   8    0.48    0.16
   0  -5  -8    0.51    0.19
   0  -5   8    0.23    0.16
   0  -5   8    0.27    0.18
   0  -5  -8    0.30    0.17
   0  -5   8    0.40    0.25
   0  -5  -8    0.52    0.15
   0   5   9    4.80    0.36
   0   5  -9    4.64    0.36
   0   5  -9    5.14    0.38
   0   5  -9    4.53    0.36
   0   5   9    4.69    0.35
   0  -5  -9    4.81    0.40
   0  -5  -9    4.57    0.34
   0  -5   9    4.08    0.35
   0  -5  -9    4.45    0.35
   0  -5   9    4.45    0.38
   0   5  10    4.90    0.39
   0   5 -10    4.25    0.46
   0   5  10    4.37    0.42
   0   5 -10    3.43    0.40
   0  -5 -10    4.69    0.39
   0  -5 -10    4.42    0.39
   0  -5  10    4.89    0.40
   0  -5 -10    4.10    0.46
   0  -5  10    4.41    0.43
   0   5  11    0.43    0.28
   0   5 -11    0.45    0.33
   0   5  11    0.39    0.32
   0   5 -11    0.53    0.28
   0  -5  11    0.22    0.28
   0  -5 -11    0.15    0.25
   0  -5  11    0.41    0.31
   0  -5 -11    0.40    0.33
   0   6   0  527.24   10.89
   0   6   0  569.05   11.74
   0   6   0  521.43    9.66
   0  -6   0  553.96   10.90
   0  -6   0  482.00   11.65
   0  -6   0  552.03   10.49
   0  -6   0  517.84   11.71
   0  -6   0  493.49   11.74
   0   6  -1  109.13    2.22
   0   6  -1  110.82    2.39
   0   6  -1  107.39    1.98
   0   6  -1  106.97    2.19
   0   6   1  108.23    2.21
   0   6   1  107.50    2.38
   0  -6  -1  103.65    2.19
   0  -6  -1  107.51    2.40
   0  -6  -1  107.91    2.14
   0  -6  -1  102.04    1.95
   0  -6  -1   99.14    2.38
   0  -6  -1  108.12    2.38
   0  -6   1  105.16    2.30
   0  -6  -1  108.66    2.22
   0  -6   1  110.40    2.39
   0  -6   1  109.22    2.39
   0   6  -2   59.03    1.13
   0   6  -2   59.60    1.25
   0   6   2   60.24    1.25
   0   6  -2   61.31    1.22
   0   6   2   61.55    1.31
   0   6   2   61.41    1.35
   0   6  -2   60.40    1.37
   0  -6   2   59.11    1.31
   0  -6  -2   60.05    1.25
   0  -6   2   59.85    1.37
   0  -6  -2   60.18    1.27
   0  -6   2   54.78    1.36
   0  -6  -2   58.53    1.35
   0   6  -3   85.82    1.81
   0   6   3   86.73    1.89
   0   6  -3   86.52    1.75
   0   6   3   85.84    1.79
   0   6   3   85.96    1.95
   0   6  -3   86.82    1.97
   0   6  -3   86.73    1.63
   0  -6  -3   80.85    1.94
   0  -6   3   87.95    1.89
   0  -6  -3   84.70    1.81
   0  -6   3   87.26    1.97
   0  -6   3   87.26    1.97
   0  -6  -3   87.45    1.76
   0   6  -4    0.49    0.09
   0   6   4    0.70    0.09
   0   6   4    0.60    0.10
   0   6  -4    0.60    0.09
   0   6  -4    0.55    0.09
   0   6  -4    0.88    0.09
   0   6   4    0.78    0.08
   0  -6  -4    1.00    0.11
   0  -6  -4    0.63    0.10
   0  -6   4    0.94    0.12
   0  -6   4    0.96    0.10
   0  -6   4    0.76    0.10
   0   6  -5    1.43    0.16
   0   6  -5    1.75    0.16
   0   6   5    1.37    0.13
   0   6   5    1.43    0.16
   0   6  -5    1.08    0.13
   0   6   5    1.24    0.15
   0   6  -5    1.48    0.14
   0  -6   5    1.71    0.20
   0  -6  -5    1.37    0.14
   0  -6  -5    1.71    0.15
   0  -6   5    1.31    0.15
   0  -6   5    1.60    0.17
   0   6   6   11.25    0.41
   0   6  -6   11.31    0.38
   0   6   6   11.54    0.33
   0   6  -6   11.50    0.38
   0   6  -6   11.85    0.41
   0   6   6   11.89    0.39
   0  -6  -6   11.37    0.38
   0  -6   6   10.40    0.39
   0  -6  -6   11.50    0.38
   0  -6   6   11.91    0.43
   0  -6   6   11.51    0.40
   0   6  -7    5.89    0.30
   0   6  -7    5.89    0.33
   0   6   7    5.55    0.29
   0   6  -7    5.71    0.32
   0  -6  -7    5.69    0.29
   0  -6   7    5.90    0.32
   0  -6   7    5.47    0.30
   0  -6  -7    5.88    0.31
   0  -6  -7    5.79    0.31
   0  -6   7    5.62    0.37
   0   6   8   23.32    0.69
   0   6  -8   23.57    0.63
   0   6  -8   23.73    0.73
   0   6  -8   23.62    0.68
   0   6  -8   23.58    0.68
   0  -6  -8   22.99    0.69
   0  -6  -8   23.52    0.69
   0  -6   8   23.39    0.71
   0  -6   8   23.86    0.71
   0  -6  -8   23.49    0.68
   0  -6   8   23.26    0.74
   0   6   9   10.09    0.46
   0   6  -9   10.29    0.48
   0   6   9    8.58    0.45
   0   6  -9    9.33    0.45
   0   6  -9    9.17    0.46
   0  -6  -9    9.65    0.43
   0  -6  -9    9.37    0.47
   0  -6  -9    9.80    0.45
   0  -6   9    9.64    0.46
   0  -6   9    9.70    0.45
   0   6 -10    3.47    0.35
   0   6  10    3.98    0.43
   0   6  10    3.76    0.38
   0   6 -10    3.88    0.40
   0  -6 -10    3.90    0.37
   0  -6 -10    3.72    0.36
   0  -6 -10    3.53    0.35
   0  -6  10    3.83    0.41
   0  -6  10    3.42    0.40
   0   6 -11    2.93    0.35
   0   6 -11    2.43    0.38
   0   6  11    3.40    0.36
   0   6  11    2.74    0.38
   0  -6  11    3.22    0.36
   0  -6  11    3.39    0.38
   0  -6 -11    2.73    0.38
   0  -6 -11    3.12    0.39
   0   7  -1    4.90    0.14
   0   7   1    5.03    0.14
   0   7  -1    4.87    0.12
   0   7  -1    4.56    0.13
   0   7   1    4.64    0.14
   0  -7  -1    4.29    0.14
   0  -7  -1    4.74    0.14
   0  -7   1    4.83    0.14
   0  -7  -1    4.78    0.13
   0  -7  -1    4.42    0.14
   0  -7  -1    4.76    0.14
   0  -7   1    4.92    0.14
   0  -7  -1    4.91    0.15
   0   7   2    7.20    0.21
   0   7  -2    6.90    0.19
   0   7   2    6.82    0.20
   0   7  -2    7.34    0.20
   0   7  -2    6.98    0.22
   0   7   2    7.06    0.18
   0   7  -2    7.25    0.20
   0  -7   2    6.90    0.22
   0  -7  -2    6.88    0.19
   0  -7   2    6.82    0.20
   0  -7  -2    6.81    0.20
   0  -7  -2    6.84    0.20
   0  -7   2    6.87    0.21
   0  -7  -2    7.20    0.20
   0   7  -3   97.68    2.23
   0   7  -3   98.83    1.99
   0   7   3   98.73    2.14
   0   7   3   99.18    2.20
   0   7   3   95.97    2.03
   0   7  -3   96.12    2.05
   0   7  -3   98.72    1.85
   0  -7   3   97.85    2.23
   0  -7   3   99.13    2.14
   0  -7  -3   95.94    2.05
   0  -7  -3   94.44    2.20
   0  -7   3   99.53    2.22
   0  -7  -3   98.95    1.99
   0   7  -4   20.86    0.52
   0   7  -4   21.10    0.57
   0   7  -4   20.40    0.50
   0   7   4   21.77    0.49
   0   7   4   21.25    0.54
   0   7   4   21.37    0.55
   0   7  -4   21.40    0.47
   0  -7   4   21.08    0.56
   0  -7  -4   21.64    0.51
   0  -7  -4   21.59    0.53
   0  -7   4   21.97    0.55
   0  -7   4   21.36    0.58
   0   7  -5   90.65    1.97
   0   7   5   93.99    2.11
   0   7  -5   87.09    2.13
   0   7  -5   94.54    1.77
   0   7  -5   93.98    1.91
   0   7   5   91.74    1.93
   0   7   5   91.23    2.05
   0  -7   5   90.83    2.14
   0  -7  -5   91.21    1.97
   0  -7   5   91.22    2.13
   0  -7  -5   91.59    1.91
   0  -7   5   91.15    2.05
   0   7   6   11.34    0.42
   0   7   6   10.62    0.38
   0   7  -6   11.23    0.42
   0   7  -6   11.39    0.39
   0   7   6   11.89    0.33
   0   7  -6   12.24    0.39
   0  -7  -6   11.18    0.38
   0  -7   6   11.44    0.40
   0  -7  -6   12.39    0.40
   0  -7   6   12.47    0.41
   0  -7   6   12.24    0.44
   0   7  -7   29.19    0.75
   0   7   7   28.74    0.78
   0   7  -7   30.10    0.83
   0   7  -7   29.21    0.76
   0  -7  -7   28.82    0.76
   0  -7  -7   28.94    0.78
   0  -7   7   29.24    0.84
   0  -7  -7   28.61    0.75
   0  -7   7   29.48    0.81
   0  -7   7   29.61    0.80
   0   7  -8    4.26    0.35
   0   7   8    4.04    0.31
   0   7  -8    3.80    0.28
   0   7  -8    4.19    0.30
   0   7  -8    4.00    0.33
   0  -7   8    4.28    0.33
   0  -7  -8    4.76    0.29
   0  -7   8    3.84    0.36
   0  -7   8    3.83    0.30
   0  -7  -8    4.21    0.34
   0  -7  -8    4.43    0.32
   0   7  -9    2.08    0.26
   0   7  -9    2.24    0.28
   0   7   9    2.22    0.26
   0   7   9    2.49    0.29
   0   7  -9    2.51    0.26
   0  -7  -9    2.49    0.27
   0  -7   9    2.03    0.27
   0  -7   9    2.06    0.26
   0  -7  -9    2.15    0.27
   0  -7  -9    2.12    0.24
   0   7  10    0.96    0.24
   0   7 -10    0.83    0.29
   0   7  10    1.54    0.28
   0   7 -10    0.83    0.27
   0  -7  10    1.09    0.28
   0  -7 -10    0.72    0.28
   0  -7 -10    0.83    0.23
   0  -7  10    1.39    0.27
   0   7  11    0.99    0.29
   0   7  11    0.57    0.32
   0   7 -11    1.21    0.30
   0   7 -11    0.85    0.35
   0  -7  11    1.15    0.35
   0  -7 -11    0.65    0.36
   0  -7 -11    1.04    0.27
   0  -7  11    0.83    0.30
   0   8   0  774.39   16.64
   0   8   0  744.53   13.72
   0  -8   0  774.19   15.48
   0  -8   0  741.35   16.70
   0  -8   0  775.62   16.65
   0  -8   0  682.08   16.57
   0   8   1    7.68    0.21
   0   8  -1    7.91    0.18
   0   8  -1    7.89    0.21
   0   8  -1    7.81    0.19
   0   8   1    7.85    0.20
   0  -8  -1    7.92    0.21
   0  -8   1    7.43    0.20
   0  -8   1    8.36    0.21
   0  -8  -1    7.83    0.18
   0  -8  -1    7.64    0.21
   0  -8   1    7.86    0.22
   0  -8   1    7.82    0.22
   0  -8  -1    7.80    0.20
   0  -8  -1    7.21    0.22
   0  -8  -1    7.74    0.21
   0   8   2   74.74    1.53
   0   8  -2   73.82    1.39
   0   8  -2   71.75    1.67
   0   8  -2   75.02    1.49
   0   8  -2   74.55    1.55
   0   8  -2   72.70    1.53
   0   8   2   74.59    1.61
   0   8   2   73.27    1.65
   0  -8  -2   68.72    1.64
   0  -8   2   72.16    1.67
   0  -8   2   74.06    1.66
   0  -8  -2   73.64    1.55
   0  -8   2   72.49    1.61
   0  -8  -2   72.68    1.49
   0  -8  -2   74.13    1.68
   0  -8  -2   71.87    1.53
   0  -8  -2   74.81    1.65
   0   8  -3    2.83    0.15
   0   8  -3    3.06    0.15
   0   8  -3    2.91    0.15
   0   8   3    2.81    0.14
   0   8   3    2.88    0.14
   0   8  -3    3.19    0.18
   0   8  -3    2.97    0.15
   0   8   3    2.98    0.13
   0  -8   3    3.11    0.15
   0  -8  -3    3.06    0.16
   0  -8   3    2.88    0.16
   0  -8   3    3.31    0.17
   0  -8  -3    3.09    0.15
   0  -8  -3    2.91    0.15
   0  -8  -3    3.03    0.15
   0   8  -4    0.54    0.09
   0   8  -4    0.36    0.09
   0   8  -4    0.41    0.09
   0   8  -4    0.32    0.09
   0   8   4    0.28    0.08
   0   8   4    0.33    0.10
   0   8   4    0.26    0.07
   0  -8   4    0.21    0.08
   0  -8   4    0.42    0.10
   0  -8  -4    0.24    0.11
   0  -8  -4    0.30    0.09
   0  -8  -4    0.59    0.10
   0  -8   4    0.24    0.09
   0   8  -5    2.00    0.16
   0   8   5    1.43    0.13
   0   8  -5    0.85    0.13
   0   8  -5    1.55    0.17
   0   8  -5    1.07    0.14
   0   8   5    1.32    0.16
   0   8   5    1.44    0.16
   0  -8  -5    1.66    0.17
   0  -8  -5    1.05    0.13
   0  -8   5    1.46    0.17
   0  -8   5    1.57    0.15
   0  -8   5    1.66    0.20
   0   8  -6   29.43    0.81
   0   8   6   30.48    0.68
   0   8  -6   29.58    0.74
   0   8   6   30.13    0.79
   0   8   6   29.59    0.77
   0   8  -6   28.31    0.72
   0  -8  -6   29.61    0.73
   0  -8   6   28.34    0.79
   0  -8   6   30.06    0.82
   0  -8   6   29.63    0.78
   0  -8  -6   30.68    0.75
   0   8  -7    0.70    0.17
   0   8   7    0.67    0.14
   0   8   7    0.77    0.16
   0   8  -7    0.94    0.17
   0   8  -7    0.85    0.16
   0   8  -7    0.73    0.18
   0  -8   7    0.73    0.16
   0  -8   7    0.52    0.17
   0  -8  -7    0.84    0.16
   0  -8   7    0.52    0.21
   0  -8  -7    0.82    0.17
   0   8  -8   39.00    0.97
   0   8   8   38.65    1.01
   0   8  -8   38.65    1.06
   0   8  -8   37.65    0.92
   0   8  -8   37.58    0.97
   0  -8  -8   38.49    0.97
   0  -8   8   38.38    1.02
   0  -8  -8   37.69    1.00
   0  -8   8   38.09    1.04
   0  -8  -8   39.17    0.98
   0  -8   8   36.35    1.06
   0   8  -9    0.17    0.18
   0   8  -9    0.16    0.22
   0   8   9    0.24    0.20
   0   8  -9    0.14    0.21
   0  -8   9    0.20    0.19
   0  -8   9    0.20    0.21
   0  -8  -9    0.01    0.22
   0  -8  -9    0.00    0.20
   0  -8  -9   -0.04    0.18
   0   8  10    8.58    0.49
   0   8 -10    9.05    0.52
   0   8  10    8.70    0.52
   0   8 -10    9.49    0.54
   0  -8  10    8.28    0.49
   0  -8  10    7.90    0.51
   0  -8 -10    8.12    0.45
   0  -8 -10    8.05    0.53
   0   8  11    0.27    0.32
   0   8 -11   -0.13    0.33
   0   8  11    0.58    0.28
   0   8 -11    0.23    0.30
   0  -8  11    0.47    0.29
   0  -8 -11    0.12    0.25
   0  -8 -11   -0.59    0.34
   0  -8  11    0.46    0.34
   0   9   1    5.43    0.16
   0   9  -1    5.04    0.18
   0   9   1    5.33    0.16
   0   9  -1    5.03    0.16
   0   9  -1    5.77    0.15
   0  -9  -1    5.02    0.16
   0  -9   1    5.21    0.17
   0  -9  -1    5.27    0.13
   0  -9   1    4.94    0.16
   0  -9  -1    5.12    0.17
   0  -9  -1    5.05    0.16
   0  -9  -1    5.09    0.16
   0  -9   1    5.24    0.17
   0  -9  -1    5.23    0.16
   0  -9   1    5.28    0.16
   0   9  -2   56.90    1.22
   0   9   2   59.50    1.23
   0   9  -2   56.78    1.35
   0   9  -2   57.81    1.25
   0   9  -2   59.79    1.20
   0   9   2   57.53    1.29
   0   9  -2   57.65    1.12
   0   9   2   57.72    1.32
   0  -9   2   59.63    1.33
   0  -9  -2   58.03    1.32
   0  -9  -2   58.25    1.35
   0  -9  -2   59.01    1.20
   0  -9  -2   57.26    1.32
   0  -9  -2   57.42    1.22
   0  -9  -2   57.78    1.25
   0  -9   2   58.84    1.35
   0   9  -3   44.64    1.05
   0   9   3   44.33    1.00
   0   9  -3   43.24    0.95
   0   9  -3   43.87    0.96
   0   9   3   44.90    0.94
   0   9  -3   44.14    0.93
   0   9  -3   42.81    0.87
   0   9   3   44.00    1.02
   0  -9  -3   41.94    1.01
   0  -9  -3   43.45    0.93
   0  -9   3   44.00    1.01
   0  -9  -3   44.87    0.96
   0  -9  -3   42.22    0.97
   0  -9   3   43.82    1.05
   0  -9   3   43.00    1.03
   0   9  -4   25.33    0.55
   0   9  -4   24.72    0.60
   0   9   4   25.40    0.63
   0   9  -4   25.25    0.60
   0   9  -4   26.67    0.67
   0   9   4   24.41    0.57
   0   9  -4   25.07    0.59
   0   9   4   25.86    0.63
   0  -9   4   25.64    0.67
   0  -9   4   25.16    0.65
   0  -9   4   24.88    0.63
   0  -9  -4   25.63    0.59
   0  -9  -4   24.92    0.60
   0  -9  -4   23.85    0.63
   0   9   5   20.91    0.49
   0   9   5   19.66    0.55
   0   9  -5   20.73    0.52
   0   9  -5   20.87    0.52
   0   9   5   20.32    0.55
   0   9  -5   20.47    0.53
   0   9  -5   20.61    0.59
   0  -9   5   19.92    0.55
   0  -9   5   19.84    0.57
   0  -9  -5   20.55    0.54
   0  -9   5   20.36    0.59
   0  -9  -5   20.74    0.53
   0   9   6    2.55    0.19
   0   9  -6    2.70    0.25
   0   9   6    2.51    0.22
   0   9  -6    2.15    0.25
   0   9  -6    2.82    0.21
   0   9  -6    2.70    0.22
   0  -9   6    2.68    0.27
   0  -9   6    2.21    0.22
   0  -9   6    2.83    0.24
   0  -9  -6    2.49    0.23
   0  -9  -6    2.83    0.23
   0   9  -7    5.43    0.30
   0   9  -7    5.36    0.31
   0   9   7    5.05    0.30
   0   9  -7    5.19    0.34
   0   9  -7    5.69    0.33
   0  -9   7    5.79    0.32
   0  -9   7    5.54    0.31
   0  -9   7    5.63    0.35
   0  -9  -7    5.74    0.29
   0  -9  -7    5.50    0.33
   0   9  -8    2.95    0.27
   0   9  -8    3.04    0.27
   0   9  -8    3.21    0.30
   0   9  -8    3.57    0.34
   0   9   8    3.18    0.30
   0  -9   8    4.06    0.33
   0  -9   8    4.07    0.30
   0  -9   8    3.64    0.38
   0  -9  -8    3.72    0.31
   0  -9  -8    3.87    0.34
   0  -9  -8    3.77    0.28
   0   9  -9    1.77    0.27
   0   9  -9    1.55    0.28
   0   9   9    1.81    0.26
   0  -9  -9    1.27    0.26
   0  -9   9    1.57    0.24
   0  -9   9    1.02    0.32
   0  -9  -9    1.34    0.24
   0  -9  -9    1.51    0.22
   0  -9   9    1.77    0.26
   0   9  10    8.71    0.51
   0   9  10    8.48    0.51
   0   9 -10    9.50    0.53
   0   9 -10    9.77    0.55
   0  -9 -10    9.25    0.57
   0  -9  10    9.04    0.50
   0  -9 -10    9.32    0.46
   0  -9  10    9.36    0.54
   0   9  11    2.70    0.38
   0   9 -11    2.42    0.40
   0   9  11    2.84    0.34
   0   9 -11    2.71    0.38
   0  -9  11    3.28    0.42
   0  -9  11    2.72    0.38
   0  -9 -11    3.35    0.40
   0  -9 -11    3.01    0.42
   0  10   0  116.44    2.41
   0  10   0  116.42    2.59
   0 -10   0  119.02    2.59
   0 -10   0  108.04    2.59
   0 -10   0  118.36    2.41
   0  10  -1   67.31    1.46
   0  10  -1   70.01    1.57
   0  10   1   68.81    1.55
   0  10  -1   67.67    1.30
   0  10   1   68.53    1.45
   0 -10  -1   69.30    1.55
   0 -10  -1   68.51    1.56
   0 -10   1   68.86    1.45
   0 -10  -1   66.03    1.55
   0 -10  -1   69.08    1.45
   0 -10   1   69.52    1.56
   0 -10   1   70.21    1.57
   0 -10  -1   68.04    1.40
   0 -10  -1   69.93    1.41
   0 -10   1   67.13    1.51
   0  10  -2    4.59    0.17
   0  10  -2    4.57    0.19
   0  10  -2    4.36    0.16
   0  10  -2    4.36    0.15
   0  10   2    4.50    0.16
   0  10  -2    4.24    0.17
   0  10   2    4.44    0.15
   0  10   2    4.39    0.17
   0 -10  -2    4.14    0.17
   0 -10  -2    4.49    0.15
   0 -10  -2    4.02    0.16
   0 -10   2    4.24    0.18
   0 -10  -2    3.97    0.15
   0 -10  -2    4.11    0.16
   0 -10   2    4.19    0.17
   0 -10   2    4.16    0.18
   0 -10  -2    4.17    0.18
   0  10   3   36.60    0.85
   0  10  -3   37.01    0.80
   0  10  -3   37.08    0.81
   0  10  -3   35.71    0.74
   0  10  -3   35.13    0.88
   0  10   3   36.07    0.79
   0  10   3   36.21    0.84
   0  10  -3   35.85    0.78
   0 -10  -3   36.10    0.80
   0 -10   3   36.13    0.86
   0 -10  -3   35.10    0.85
   0 -10   3   36.22    0.89
   0 -10  -3   34.94    0.78
   0 -10  -3   36.14    0.82
   0 -10   3   35.98    0.85
   0  10   4    0.79    0.10
   0  10  -4    0.88    0.10
   0  10   4    1.12    0.11
   0  10  -4    1.02    0.11
   0  10  -4    1.05    0.13
   0  10  -4    0.90    0.11
   0  10   4    0.94    0.12
   0  10  -4    1.26    0.13
   0 -10  -4    0.93    0.11
   0 -10   4    0.91    0.11
   0 -10  -4    0.69    0.11
   0 -10  -4    0.66    0.12
   0 -10   4    0.95    0.11
   0 -10   4    1.05    0.13
   0  10  -5    0.57    0.14
   0  10   5    0.51    0.10
   0  10   5    0.55    0.11
   0  10  -5    0.41    0.11
   0  10  -5    0.37    0.11
   0  10   5    0.56    0.14
   0  10  -5    0.32    0.11
   0 -10  -5    0.47    0.12
   0 -10   5    0.52    0.11
   0 -10   5    0.32    0.13
   0 -10   5    0.43    0.12
   0 -10  -5    0.32    0.12
   0  10   6    7.30    0.26
   0  10  -6    7.03    0.29
   0  10   6    6.86    0.30
   0  10  -6    6.49    0.34
   0  10  -6    6.88    0.32
   0  10  -6    7.01    0.30
   0 -10   6    7.52    0.36
   0 -10  -6    7.26    0.33
   0 -10  -6    7.32    0.31
   0 -10   6    6.84    0.32
   0 -10   6    6.80    0.31
   0  10   7    8.88    0.37
   0  10  -7    9.05    0.39
   0  10  -7    8.33    0.36
   0  10  -7    8.89    0.41
   0  10  -7    8.50    0.33
   0 -10  -7    8.26    0.39
   0 -10   7    8.25    0.38
   0 -10   7    8.80    0.42
   0 -10   7    8.41    0.37
   0 -10  -7    8.77    0.36
   0  10  -8    4.43    0.32
   0  10  -8    4.43    0.29
   0  10  -8    4.78    0.36
   0  10  -8    4.18    0.37
   0  10   8    4.76    0.33
   0 -10   8    4.34    0.32
   0 -10  -8    4.43    0.30
   0 -10  -8    4.45    0.33
   0 -10   8    4.83    0.35
   0 -10   8    3.84    0.39
   0 -10  -8    4.26    0.37
   0  10  -9    8.84    0.49
   0  10   9    8.48    0.45
   0  10  -9    8.76    0.48
   0 -10  -9    8.61    0.43
   0 -10   9    7.54    0.43
   0 -10   9    8.00    0.47
   0 -10  -9    7.20    0.48
   0 -10  -9    8.18    0.39
   0 -10   9    7.89    0.52
   0  10  10    1.49    0.29
   0  10 -10    1.08    0.31
   0  10  10    1.14    0.30
   0  10 -10    1.69    0.30
   0 -10  10    1.80    0.32
   0 -10 -10    1.21    0.31
   0 -10 -10    1.07    0.25
   0 -10  10    1.10    0.26
   0  10  11    4.73    0.54
   0  10  11    4.42    0.47
   0  10 -11    3.95    0.44
   0  10 -11    4.51    0.53
   0 -10  11    4.89    0.52
   0 -10  11    4.32    0.45
   0 -10 -11    4.38    0.45
   0 -10 -11    4.08    0.42
   0  11   0    0.24    0.07
   0  11  -1    3.64    0.16
   0  11   1    3.64    0.14
   0  11   1    3.81    0.15
   0  11  -1    3.70    0.14
   0  11  -1    3.73    0.15
   0 -11  -1    3.91    0.16
   0 -11  -1    3.73    0.11
   0 -11  -1    3.51    0.15
   0 -11   1    3.54    0.16
   0 -11   1    3.36    0.14
   0 -11  -1    3.58    0.14
   0 -11  -1    3.52    0.15
   0 -11   1    3.85    0.15
   0 -11  -1    3.54    0.15
   0 -11   1    3.71    0.16
   0  11  -2  119.53    2.45
   0  11  -2  113.45    2.68
   0  11  -2  117.78    2.49
   0  11   2  121.81    2.48
   0  11  -2  122.18    2.40
   0  11   2  119.30    2.58
   0  11   2  119.06    2.66
   0  11  -2  117.37    2.22
   0 -11   2  116.67    2.59
   0 -11  -2  119.40    2.66
   0 -11   2  117.70    2.69
   0 -11   2  120.53    2.68
   0 -11  -2  119.53    2.45
   0 -11  -2  120.16    2.40
   0 -11  -2  119.43    2.50
   0 -11  -2  117.73    2.69
   0 -11  -2  117.57    2.66
   0  11   3    9.24    0.27
   0  11  -3    8.99    0.26
   0  11  -3    8.66    0.26
   0  11   3    9.50    0.25
   0  11  -3    9.00    0.25
   0  11  -3    8.90    0.31
   0  11  -3    9.31    0.27
   0  11   3    9.68    0.28
   0 -11  -3    8.93    0.26
   0 -11  -3    8.94    0.28
   0 -11  -3    9.10    0.27
   0 -11  -3    8.76    0.27
   0 -11   3    9.21    0.28
   0 -11   3    9.36    0.30
   0 -11   3    8.79    0.28
   0  11  -4  127.59    2.56
   0  11  -4  128.16    2.66
   0  11  -4  127.43    2.38
   0  11   4  128.33    2.83
   0  11   4  126.80    2.75
   0  11   4  124.44    2.62
   0  11  -4  121.03    2.63
   0  11  -4  125.44    2.88
   0 -11   4  126.26    2.76
   0 -11   4  125.86    2.86
   0 -11   4  123.68    2.88
   0 -11  -4  120.48    2.83
   0 -11  -4  126.35    2.57
   0 -11  -4  126.58    2.64
   0  11  -5    0.24    0.11
   0  11  -5    0.14    0.10
   0  11   5    0.06    0.09
   0  11   5    0.09    0.13
   0  11   5    0.04    0.10
   0  11  -5    0.14    0.11
   0  11  -5    0.21    0.13
   0 -11   5    0.05    0.10
   0 -11   5    0.15    0.11
   0 -11   5    0.10    0.13
   0 -11  -5    0.13    0.12
   0 -11  -5    0.02    0.10
   0  11  -6   30.97    0.76
   0  11   6   29.53    0.80
   0  11  -6   30.63    0.76
   0  11   6   30.96    0.72
   0  11  -6   30.40    0.86
   0  11  -6   30.79    0.77
   0 -11  -6   31.65    0.77
   0 -11   6   31.81    0.86
   0 -11  -6   31.81    0.78
   0 -11   6   30.58    0.82
   0 -11   6   30.19    0.81
   0  11  -7    1.09    0.18
   0  11  -7    0.87    0.19
   0  11   7    0.90    0.17
   0  11  -7    1.05    0.16
   0  11  -7    0.86    0.20
   0 -11   7    0.91    0.18
   0 -11   7    0.73    0.20
   0 -11  -7    0.78    0.17
   0 -11  -7    0.78    0.18
   0 -11   7    0.74    0.16
   0  11  -8    0.36    0.22
   0  11  -8    0.17    0.21
   0  11   8    0.58    0.19
   0  11  -8    0.49    0.17
   0  11  -8    0.54    0.18
   0 -11   8    0.03    0.19
   0 -11   8    0.07    0.21
   0 -11   8    0.36    0.18
   0 -11  -8    0.17    0.20
   0 -11  -8    0.20    0.18
   0 -11  -8    0.45    0.16
   0  11   9    7.16    0.44
   0  11  -9    7.17    0.45
   0  11  -9    7.38    0.47
   0 -11   9    6.35    0.50
   0 -11  -9    6.08    0.40
   0 -11  -9    5.63    0.44
   0 -11   9    6.46    0.41
   0 -11  -9    5.36    0.37
   0 -11   9    6.52    0.45
   0  11 -10    4.51    0.47
   0  11 -10    4.92    0.52
   0  11  10    5.22    0.42
   0  11  10    3.82    0.45
   0 -11 -10    4.71    0.39
   0 -11 -10    5.36    0.53
   0 -11  10    4.15    0.39
   0 -11  10    4.47    0.46
   0  11 -11    1.75    0.39
   0  11  11    1.81    0.32
   0  11  11    2.27    0.39
   0  11 -11    1.27    0.37
   0 -11  11    0.96    0.39
   0 -11 -11    1.55    0.29
   0 -11  11    1.99    0.37
   0 -11 -11    1.68    0.40
   0  12   0    7.22    0.23
   0  12   0    7.10    0.22
   0 -12   0    7.02    0.22
   0 -12   0    7.18    0.21
   0 -12   0    7.06    0.22
   0  12  -1   82.30    1.51
   0  12  -1   72.78    1.82
   0  12   1   80.47    1.69
   0  12  -1   79.55    1.70
   0  12   1   81.62    1.81
   0 -12  -1   81.37    1.83
   0 -12   1   82.17    1.69
   0 -12  -1   80.45    1.64
   0 -12   1   79.82    1.83
   0 -12  -1   80.37    1.81
   0 -12  -1   81.57    1.70
   0 -12  -1   76.92    1.81
   0 -12   1   80.71    1.82
   0  12  -2   18.17    0.40
   0  12  -2   17.91    0.44
   0  12  -2   18.06    0.48
   0  12   2   18.40    0.43
   0  12  -2   18.23    0.43
   0  12   2   17.69    0.45
   0  12   2   18.28    0.46
   0 -12  -2   17.11    0.45
   0 -12  -2   18.16    0.44
   0 -12  -2   17.32    0.47
   0 -12   2   17.89    0.46
   0 -12  -2   17.70    0.41
   0 -12  -2   17.47    0.45
   0 -12   2   18.05    0.48
   0 -12   2   18.22    0.47
   0 -12  -2   17.51    0.43
   0 -12   2   18.36    0.44
   0  12  -3   38.70    0.88
   0  12  -3   37.91    0.96
   0  12  -3   38.79    0.85
   0  12   3   39.18    0.86
   0  12   3   39.14    0.91
   0  12  -3   39.37    0.85
   0  12  -3   38.58    0.80
   0  12   3   40.52    0.92
   0 -12  -3   38.18    0.86
   0 -12  -3   37.56    0.88
   0 -12   3   39.96    0.93
   0 -12   3   39.80    0.92
   0 -12  -3   38.67    0.85
   0 -12  -3   38.03    0.92
   0 -12   3   39.59    0.96
   0  12  -4    1.63    0.15
   0  12  -4    1.24    0.13
   0  12  -4    1.32    0.15
   0  12   4    1.15    0.12
   0  12  -4    2.00    0.16
   0  12  -4    1.55    0.16
   0  12   4    1.56    0.14
   0  12   4    1.34    0.14
   0 -12  -4    1.38    0.13
   0 -12   4    1.33    0.15
   0 -12  -4    1.21    0.12
   0 -12  -4    1.24    0.14
   0 -12   4    1.52    0.18
   0 -12   4    1.46    0.15
   0  12  -5    1.72    0.18
   0  12   5    1.71    0.16
   0  12  -5    1.77    0.19
   0  12  -5    1.61    0.15
   0  12  -5    1.66    0.19
   0  12   5    1.81    0.18
   0  12   5    1.82    0.18
   0 -12   5    1.46    0.17
   0 -12   5    1.52    0.19
   0 -12  -5    1.82    0.19
   0 -12   5    1.73    0.17
   0 -12  -5    1.74    0.19
   0  12  -6    0.92    0.16
   0  12   6    0.78    0.16
   0  12  -6    0.96    0.15
   0  12   6    0.76    0.13
   0  12  -6    0.73    0.16
   0  12  -6    1.05    0.19
   0 -12  -6    0.80    0.16
   0 -12  -6    1.10    0.16
   0 -12   6    0.86    0.16
   0 -12   6    0.76    0.16
   0 -12   6    0.83    0.18
   0  12  -7   16.81    0.53
   0  12  -7   17.01    0.60
   0  12  -7   18.05    0.55
   0  12  -7   16.86    0.51
   0  12   7   17.20    0.55
   0 -12  -7   16.82    0.54
   0 -12   7   17.54    0.56
   0 -12   7   17.28    0.57
   0 -12  -7   17.51    0.55
   0 -12   7   17.53    0.61
   0  12   8    1.75    0.24
   0  12  -8    1.41    0.25
   0  12  -8    1.43    0.22
   0  12  -8    1.46    0.20
   0  12  -8    1.77    0.25
   0 -12   8    1.68    0.24
   0 -12  -8    1.45    0.21
   0 -12   8    1.56    0.26
   0 -12   8    1.36    0.25
   0 -12  -8    1.32    0.19
   0 -12  -8    1.49    0.24
   0  12   9   18.70    0.65
   0  12  -9   19.70    0.68
   0  12  -9   16.44    0.68
   0 -12  -9   19.10    0.66
   0 -12   9   17.74    0.74
   0 -12  -9   17.05    0.60
   0 -12   9   18.69    0.68
   0 -12  -9   19.16    0.64
   0 -12   9   19.40    0.68
   0  12  10    0.32    0.28
   0  12 -10    0.03    0.30
   0  12 -10   -0.06    0.28
   0 -12 -10    0.47    0.32
   0 -12  10    0.52    0.29
   0 -12 -10    0.24    0.22
   0 -12  10   -0.12    0.29
   0  12  11    5.86    0.52
   0  12 -11    6.84    0.63
   0  12  11    7.00    0.60
   0  12 -11    6.28    0.59
   0 -12  11    7.94    0.60
   0 -12 -11    6.72    0.48
   0 -12 -11    7.76    0.67
   0 -12  11    7.65    0.61
   0  13   0    0.06    0.07
   0  13   0    0.04    0.06
   0 -13   0    0.07    0.06
   0 -13   0    0.07    0.06
   0 -13   0    0.17    0.07
   0  13   1   -0.04    0.05
   0  13  -1    0.12    0.06
   0  13   1    0.19    0.07
   0  13  -1    0.13    0.08
   0 -13  -1    0.05    0.05
   0 -13  -1    0.01    0.07
   0 -13  -1    0.01    0.08
   0 -13   1    0.06    0.06
   0 -13  -1   -0.06    0.06
   0 -13  -1    0.05    0.07
   0 -13   1    0.02    0.07
   0 -13   1    0.07    0.06
   0  13  -2   36.00    0.89
   0  13  -2   36.37    0.74
   0  13  -2   36.46    0.79
   0  13   2   37.06    0.85
   0  13  -2   36.06    0.82
   0  13   2   36.42    0.86
   0  13   2   37.41    0.81
   0 -13   2   37.47    0.87
   0 -13  -2   37.26    0.78
   0 -13   2   35.83    0.89
   0 -13  -2   36.87    0.82
   0 -13   2   35.52    0.86
   0 -13  -2   36.70    0.86
   0 -13  -2   37.10    0.80
   0 -13   2   36.33    0.81
   0 -13  -2   35.86    0.88
   0 -13  -2   34.86    0.86
   0  13  -3    0.63    0.09
   0  13  -3    0.60    0.08
   0  13  -3    0.66    0.09
   0  13   3    0.60    0.08
   0  13   3    0.54    0.10
   0  13   3    0.69    0.09
   0  13  -3    0.68    0.11
   0  13  -3    0.78    0.10
   0 -13  -3    0.52    0.09
   0 -13   3    0.45    0.08
   0 -13   3    0.53    0.09
   0 -13  -3    0.45    0.08
   0 -13  -3    0.42    0.09
   0 -13   3    0.54    0.10
   0 -13  -3    0.56    0.07
   0 -13  -3    0.42    0.11
   0  13  -4   75.07    1.74
   0  13  -4   74.24    1.57
   0  13   4   74.54    1.56
   0  13   4   73.16    1.68
   0  13   4   73.77    1.65
   0  13  -4   73.27    1.54
   0  13  -4   72.99    1.60
   0 -13   4   72.63    1.71
   0 -13   4   75.34    1.74
   0 -13  -4   72.83    1.54
   0 -13  -4   69.31    1.68
   0 -13  -4   72.23    1.57
   0 -13   4   71.28    1.66
   0  13  -5   13.29    0.40
   0  13   5   12.74    0.41
   0  13  -5   13.31    0.40
   0  13   5   13.21    0.37
   0  13  -5   12.84    0.40
   0  13  -5   13.06    0.46
   0 -13  -5   13.17    0.40
   0 -13   5   13.24    0.42
   0 -13   5   13.64    0.46
   0 -13   5   13.75    0.43
   0 -13  -5   13.59    0.41
   0  13  -6   25.19    0.66
   0  13   6   26.11    0.62
   0  13   6   25.77    0.70
   0  13  -6   25.29    0.66
   0  13  -6   24.64    0.74
   0  13  -6   25.93    0.66
   0 -13   6   25.63    0.71
   0 -13  -6   24.70    0.66
   0 -13  -6   25.36    0.67
   0 -13   6   24.26    0.71
   0 -13   6   25.79    0.75
   0  13  -7    6.73    0.38
   0  13  -7    6.68    0.31
   0  13   7    6.65    0.34
   0  13  -7    6.53    0.33
   0  13  -7    6.65    0.37
   0 -13   7    6.65    0.40
   0 -13   7    6.06    0.36
   0 -13  -7    6.34    0.36
   0 -13  -7    6.76    0.34
   0 -13   7    6.89    0.35
   0  13  -8    3.54    0.29
   0  13  -8    2.87    0.29
   0  13  -8    3.36    0.37
   0  13   8    3.76    0.34
   0 -13  -8    3.71    0.28
   0 -13   8    3.01    0.33
   0 -13  -8    3.31    0.32
   0 -13   8    3.71    0.35
   0 -13   8    3.59    0.32
   0 -13  -8    3.29    0.36
   0  13   9    3.73    0.39
   0  13  -9    3.35    0.34
   0  13  -9    3.42    0.42
   0 -13  -9    2.52    0.31
   0 -13   9    2.01    0.36
   0 -13  -9    3.16    0.32
   0 -13   9    4.07    0.38
   0 -13   9    2.45    0.32
   0  13 -10    0.36    0.31
   0  13 -10    0.37    0.28
   0  13  10    0.28    0.28
   0 -13  10    0.61    0.30
   0 -13 -10   -0.17    0.30
   0 -13 -10    0.10    0.23
   0 -13  10    0.41    0.30
   0  13 -11   -0.06    0.34
   0  13 -11    1.00    0.39
   0  13  11   -0.10    0.29
   0  13  11    0.60    0.36
   0 -13  11    0.36    0.37
   0 -13  11    0.21    0.35
   0 -13 -11    0.58    0.27
   0 -13 -11    1.17    0.39
   0  14   0   85.30    1.80
   0  14   0   84.86    1.93
   0 -14   0   84.22    1.80
   0 -14   0   83.38    1.93
   0 -14   0   85.58    1.93
   0  14   1   33.18    0.78
   0  14  -1   32.31    0.74
   0  14  -1   33.37    0.79
   0  14   1   32.76    0.73
   0 -14  -1   31.95    0.71
   0 -14   1   32.51    0.73
   0 -14  -1   32.45    0.78
   0 -14  -1   31.74    0.73
   0 -14  -1   31.23    0.77
   0 -14   1   31.63    0.77
   0 -14  -1   32.49    0.77
   0 -14   1   31.87    0.79
   0  14  -2   43.75    0.95
   0  14   2   44.89    0.98
   0  14   2   44.73    1.02
   0  14  -2   43.96    0.99
   0  14   2   44.95    1.03
   0  14  -2   43.25    1.06
   0 -14  -2   43.72    1.06
   0 -14  -2   44.53    0.95
   0 -14   2   43.99    1.03
   0 -14   2   44.62    1.06
   0 -14  -2   42.03    1.03
   0 -14  -2   44.34    0.99
   0 -14  -2   44.51    0.94
   0 -14  -2   44.09    1.03
   0 -14   2   44.87    1.04
   0 -14   2   45.14    0.98
   0  14   3   20.06    0.53
   0  14   3   20.82    0.49
   0  14  -3   20.38    0.56
   0  14   3   20.20    0.53
   0  14  -3   20.39    0.50
   0  14  -3   20.31    0.51
   0 -14  -3   21.01    0.52
   0 -14   3   20.45    0.53
   0 -14   3   21.03    0.56
   0 -14  -3   20.06    0.51
   0 -14   3   20.47    0.54
   0 -14  -3   20.61    0.49
   0 -14  -3   20.19    0.53
   0 -14  -3   20.57    0.50
   0  14  -4    0.09    0.10
   0  14   4    0.28    0.10
   0  14  -4    0.24    0.11
   0  14   4    0.17    0.12
   0  14  -4    0.17    0.10
   0  14  -4    0.27    0.13
   0  14   4    0.17    0.09
   0 -14   4    0.43    0.11
   0 -14  -4    0.41    0.11
   0 -14  -4    0.36    0.12
   0 -14   4    0.32    0.10
   0 -14   4    0.31    0.11
   0 -14  -4    0.33    0.10
   0  14  -5    0.28    0.13
   0  14   5    0.13    0.12
   0  14  -5    0.44    0.15
   0  14  -5    0.28    0.11
   0  14  -5    0.38    0.13
   0  14   5    0.32    0.11
   0 -14  -5    0.43    0.14
   0 -14   5    0.36    0.14
   0 -14  -5    0.47    0.13
   0 -14   5    0.27    0.15
   0 -14   5    0.43    0.13
   0  14  -6   10.27    0.38
   0  14   6   10.29    0.38
   0  14  -6   10.32    0.36
   0  14  -6   10.27    0.44
   0  14  -6   10.15    0.37
   0  14   6   10.20    0.33
   0 -14  -6   10.37    0.38
   0 -14  -6   10.37    0.38
   0 -14   6   10.12    0.39
   0 -14   6   10.16    0.41
   0 -14   6    9.86    0.44
   0  14   7    2.21    0.26
   0  14  -7    1.96    0.25
   0  14  -7    2.00    0.24
   0  14  -7    2.28    0.24
   0 -14  -7    1.62    0.21
   0 -14   7    2.25    0.28
   0 -14   7    2.28    0.25
   0 -14   7    1.94    0.26
   0 -14  -7    2.02    0.22
   0  14  -8   14.18    0.49
   0  14  -8   15.62    0.56
   0  14  -8   14.82    0.60
   0  14   8   14.55    0.55
   0 -14  -8   14.67    0.55
   0 -14  -8   15.23    0.53
   0 -14   8   14.95    0.57
   0 -14   8   13.12    0.61
   0 -14   8   14.34    0.57
   0  14   9    2.93    0.32
   0  14  -9    2.30    0.31
   0  14  -9    2.41    0.33
   0 -14   9    2.70    0.36
   0 -14  -9    2.84    0.32
   0 -14   9    2.60    0.31
   0 -14  -9    2.35    0.31
   0 -14   9    2.72    0.34
   0  14 -10    3.74    0.41
   0  14  10    4.32    0.48
   0  14 -10    3.01    0.39
   0 -14 -10    3.09    0.39
   0 -14 -10    3.46    0.39
   0 -14  10    3.18    0.39
   0 -14  10    2.92    0.37
   0  14 -11    0.30    0.38
   0  14  11    0.05    0.31
   0  14  11    0.11    0.36
   0  14 -11    0.26    0.36
   0 -14  11    1.40    0.41
   0 -14 -11    0.53    0.28
   0 -14  11    0.92    0.38
   0 -14 -11    0.84    0.39
   0  15  -1    5.79    0.22
   0  15   1    5.38    0.19
   0  15  -1    5.60    0.20
   0  15   1    5.97    0.21
   0 -15   1    5.28    0.20
   0 -15  -1    5.63    0.19
   0 -15  -1    5.27    0.19
   0 -15  -1    5.43    0.21
   0 -15  -1    5.58    0.20
   0 -15   1    5.42    0.21
   0 -15   1    5.43    0.19
   0  15   2    0.72    0.09
   0  15   2    0.69    0.10
   0  15   2    0.63    0.08
   0  15  -2    0.73    0.11
   0  15  -2    0.79    0.09
   0 -15  -2    0.62    0.11
   0 -15  -2    0.75    0.10
   0 -15   2    0.57    0.09
   0 -15  -2    0.85    0.08
   0 -15   2    0.53    0.09
   0 -15  -2    0.79    0.11
   0 -15  -2    0.63    0.07
   0 -15   2    0.82    0.11
   0 -15  -2    0.51    0.09
   0 -15   2    0.76    0.09
   0  15   3   14.85    0.38
   0  15  -3   14.19    0.45
   0  15   3   15.15    0.41
   0  15   3   15.28    0.41
   0  15  -3   14.56    0.39
   0  15  -3   14.96    0.40
   0 -15  -3   13.95    0.37
   0 -15   3   14.83    0.43
   0 -15  -3   14.49    0.40
   0 -15   3   14.39    0.41
   0 -15  -3   13.65    0.41
   0 -15   3   14.42    0.43
   0 -15  -3   14.97    0.39
   0 -15  -3   14.62    0.40
   0 -15   3   14.58    0.40
   0  15   4    0.84    0.13
   0  15   4    0.94    0.12
   0  15  -4    0.75    0.12
   0  15   4    0.65    0.11
   0  15  -4    0.77    0.12
   0  15  -4    0.73    0.15
   0 -15   4    0.72    0.13
   0 -15  -4    0.81    0.12
   0 -15  -4    0.65    0.12
   0 -15  -4    0.72    0.11
   0 -15   4    0.72    0.13
   0 -15   4    0.72    0.12
   0  15  -5   25.54    0.65
   0  15  -5   23.41    0.72
   0  15  -5   25.65    0.64
   0  15   5   25.07    0.67
   0  15   5   24.60    0.61
   0  15  -5   24.35    0.62
   0 -15   5   24.94    0.68
   0 -15  -5   24.64    0.63
   0 -15   5   25.68    0.68
   0 -15  -5   25.36    0.64
   0 -15   5   25.02    0.72
   0  15  -6    2.24    0.25
   0  15  -6    2.19    0.24
   0  15  -6    2.14    0.22
   0  15   6    2.06    0.23
   0  15   6    2.22    0.21
   0 -15   6    3.00    0.28
   0 -15  -6    2.30    0.21
   0 -15   6    1.95    0.23
   0 -15  -6    2.76    0.26
   0 -15   6    2.35    0.24
   0  15   7    7.90    0.38
   0  15  -7    8.34    0.45
   0  15  -7    8.33    0.35
   0  15  -7    8.26    0.40
   0 -15  -7    8.01    0.39
   0 -15   7    8.89    0.43
   0 -15  -7    8.79    0.37
   0 -15   7    8.45    0.39
   0 -15   7    7.81    0.44
   0  15  -8    2.99    0.30
   0  15   8    3.59    0.34
   0  15  -8    3.40    0.30
   0  15  -8    2.39    0.30
   0 -15  -8    3.48    0.35
   0 -15  -8    3.46    0.34
   0 -15   8    2.80    0.34
   0 -15   8    3.68    0.41
   0 -15   8    3.37    0.38
   0  15  -9    0.47    0.28
   0  15   9    0.39    0.24
   0  15  -9    0.20    0.28
   0 -15  -9   -0.06    0.25
   0 -15   9    0.06    0.24
   0 -15   9    0.32    0.28
   0 -15  -9   -0.12    0.19
   0 -15   9    0.18    0.30
   0  15 -10    2.00    0.36
   0  15 -10    2.20    0.37
   0  15  10    2.92    0.37
   0 -15 -10    2.76    0.38
   0 -15  10    2.78    0.39
   0 -15  10    2.59    0.36
   0 -15 -10    1.95    0.28
   0  15  11    2.60    0.39
   0  15 -11    1.67    0.45
   0  15 -11    1.74    0.43
   0  15  11    2.28    0.42
   0 -15 -11    2.63    0.32
   0 -15  11    1.99    0.43
   0 -15  11    2.50    0.45
   0 -15 -11    2.24    0.43
   0  16   0   85.18    1.83
   0  16   0   86.30    1.95
   0 -16   0   83.61    1.82
   0 -16   0   84.22    1.95
   0 -16   0   87.01    1.95
   0  16  -1    1.78    0.13
   0  16   1    2.29    0.16
   0  16  -1    2.21    0.17
   0  16   1    1.74    0.12
   0 -16   1    1.76    0.13
   0 -16   1    2.07    0.13
   0 -16  -1    1.93    0.14
   0 -16  -1    1.99    0.14
   0 -16  -1    2.07    0.14
   0 -16  -1    1.91    0.11
   0 -16   1    2.12    0.14
   0  16   2   29.08    0.67
   0  16  -2   29.12    0.69
   0  16  -2   28.85    0.74
   0  16   2   29.37    0.71
   0  16   2   29.27    0.71
   0 -16  -2   28.70    0.73
   0 -16   2   29.65    0.68
   0 -16  -2   29.45    0.69
   0 -16  -2   27.67    0.71
   0 -16  -2   28.29    0.70
   0 -16  -2   28.17    0.66
   0 -16   2   28.30    0.73
   0 -16   2   28.28    0.71
   0 -16   2   28.83    0.72
   0  16  -3   -0.02    0.09
   0  16   3    0.09    0.08
   0  16  -3    0.11    0.12
   0  16  -3    0.20    0.08
   0  16   3   -0.05    0.10
   0  16   3    0.06    0.08
   0 -16  -3    0.37    0.13
   0 -16  -3    0.20    0.10
   0 -16   3    0.16    0.08
   0 -16  -3    0.27    0.08
   0 -16   3    0.23    0.09
   0 -16  -3    0.34    0.10
   0 -16   3    0.39    0.11
   0 -16   3    0.26    0.10
   0 -16  -3    0.24    0.10
   0  16   4    0.31    0.11
   0  16  -4    0.12    0.11
   0  16  -4    0.38    0.15
   0  16   4    0.45    0.10
   0  16  -4    0.19    0.10
   0 -16   4    0.24    0.12
   0 -16  -4    0.22    0.11
   0 -16  -4    0.10    0.12
   0 -16   4    0.21    0.13
   0 -16   4    0.30    0.12
   0 -16  -4    0.20    0.12
   0  16   5    0.73    0.13
   0  16  -5    0.59    0.15
   0  16  -5    0.79    0.17
   0  16  -5    0.83    0.14
   0  16   5    0.61    0.14
   0 -16   5    0.70    0.15
   0 -16   5    0.54    0.16
   0 -16  -5    0.56    0.14
   0 -16  -5    0.96    0.16
   0 -16   5    0.65    0.16
   0  16  -6   12.44    0.50
   0  16  -6   12.65    0.45
   0  16   6   12.21    0.40
   0  16   6   12.56    0.44
   0  16  -6   12.94    0.43
   0 -16   6   12.65    0.47
   0 -16   6   12.53    0.44
   0 -16   6   12.64    0.50
   0 -16  -6   13.02    0.45
   0 -16  -6   12.81    0.43
   0  16   7    0.78    0.18
   0  16  -7    1.03    0.18
   0  16  -7    0.74    0.21
   0  16  -7    0.47    0.22
   0 -16   7    0.89    0.22
   0 -16  -7    0.84    0.21
   0 -16  -7    0.65    0.19
   0 -16   7    0.95    0.22
   0 -16   7    1.01    0.19
   0  16  -8   16.11    0.55
   0  16  -8   16.01    0.65
   0  16  -8   16.64    0.61
   0  16   8   15.76    0.58
   0 -16   8   16.41    0.62
   0 -16   8   15.85    0.65
   0 -16  -8   16.06    0.59
   0 -16   8   15.77    0.59
   0  16   9    0.83    0.27
   0  16  -9    0.56    0.30
   0  16  -9    0.94    0.30
   0 -16  -9    0.98    0.21
   0 -16   9    1.42    0.34
   0 -16   9    1.30    0.31
   0 -16  -9    0.68    0.28
   0 -16   9    0.85    0.28
   0  16 -10    5.80    0.60
   0  16  10    6.40    0.56
   0  16 -10    5.89    0.60
   0 -16 -10    5.09    0.43
   0 -16  10    6.14    0.54
   0 -16 -10    6.10    0.59
   0 -16  10    7.00    0.61
   0  16 -11    1.24    0.45
   0  16  11    1.06    0.36
   0  16  11    1.05    0.40
   0  16 -11    1.08    0.43
   0 -16  11    1.83    0.44
   0 -16  11    1.76    0.43
   0 -16 -11    1.18    0.42
   0 -16 -11    1.28    0.30
   0  17   0    0.67    0.11
   0  17  -1    6.29    0.23
   0  17  -1    6.73    0.26
   0  17   1    6.84    0.23
   0  17   1    6.88    0.25
   0 -17  -1    6.55    0.23
   0 -17   1    6.30    0.23
   0 -17  -1    6.37    0.24
   0 -17   1    6.63    0.24
   0 -17   1    6.10    0.22
   0 -17  -1    6.50    0.23
   0 -17  -1    6.73    0.22
   0  17   2   41.60    0.98
   0  17   2   41.24    0.93
   0  17  -2   40.68    1.01
   0  17  -2   40.76    0.94
   0 -17   2   39.97    0.98
   0 -17  -2   42.13    0.98
   0 -17  -2   41.65    1.00
   0 -17   2   42.46    0.93
   0 -17   2   39.71    1.00
   0 -17  -2   42.05    0.94
   0 -17  -2   40.35    0.91
   0 -17  -2   39.23    0.98
   0  17   3   16.55    0.43
   0  17   3   16.50    0.46
   0  17  -3   15.73    0.50
   0  17  -3   16.65    0.45
   0  17  -3   16.31    0.44
   0  17   3   16.79    0.46
   0 -17  -3   16.57    0.41
   0 -17  -3   16.41    0.44
   0 -17   3   15.94    0.46
   0 -17  -3   16.97    0.44
   0 -17   3   16.48    0.44
   0 -17   3   16.37    0.48
   0 -17  -3   16.28    0.45
   0 -17   3   15.71    0.48
   0  17  -4   50.35    1.15
   0  17  -4   51.80    1.20
   0  17   4   51.45    1.16
   0  17  -4   52.45    1.30
   0  17   4   52.88    1.24
   0 -17  -4   51.95    1.15
   0 -17  -4   53.65    1.16
   0 -17  -4   52.62    1.20
   0 -17   4   52.03    1.18
   0 -17   4   52.70    1.30
   0 -17   4   52.27    1.25
   0 -17   4   53.09    1.26
   0  17   5   11.28    0.40
   0  17  -5   11.54    0.46
   0  17  -5   11.48    0.39
   0  17  -5   11.37    0.40
   0  17   5   12.21    0.37
   0 -17   5   11.82    0.43
   0 -17  -5   11.13    0.39
   0 -17   5   11.61    0.45
   0 -17   5   12.00    0.41
   0 -17  -5   11.66    0.40
   0  17  -6    9.59    0.46
   0  17   6    9.56    0.35
   0  17   6    9.69    0.39
   0  17  -6    9.72    0.40
   0  17  -6    9.89    0.38
   0 -17  -6   10.11    0.40
   0 -17   6    9.23    0.39
   0 -17  -6    9.56    0.37
   0 -17   6    9.84    0.44
   0 -17   6    9.69    0.42
   0  17  -7    2.55    0.24
   0  17   7    2.90    0.29
   0  17  -7    2.78    0.30
   0  17  -7    2.61    0.26
   0 -17  -7    2.89    0.29
   0 -17   7    2.58    0.29
   0 -17   7    3.29    0.36
   0 -17  -7    2.41    0.25
   0 -17   7    3.02    0.33
   0  17  -8    0.59    0.24
   0  17  -8    0.72    0.21
   0  17  -8    0.16    0.25
   0  17   8    0.60    0.21
   0 -17   8    0.90    0.28
   0 -17   8    0.81    0.25
   0 -17  -8    0.70    0.24
   0 -17   8    0.67    0.23
   0  17  -9    2.42    0.35
   0  17   9    2.58    0.33
   0  17  -9    1.89    0.34
   0 -17  -9    2.01    0.32
   0 -17   9    2.31    0.33
   0 -17   9    2.55    0.35
   0 -17   9    1.79    0.36
   0 -17  -9    2.40    0.26
   0  17 -10    2.64    0.43
   0  17 -10    3.38    0.44
   0  17  10    3.87    0.40
   0 -17  10    3.26    0.40
   0 -17 -10    3.02    0.31
   0 -17  10    3.44    0.43
   0 -17 -10    3.18    0.41
   0  18   0    2.85    0.16
   0  18   0    2.64    0.19
   0 -18   0    2.81    0.17
   0 -18   0    2.59    0.15
   0 -18   0    2.64    0.16
   0  18  -1   36.73    0.89
   0  18  -1   35.58    0.83
   0  18   1   35.42    0.82
   0  18   1   36.62    0.87
   0 -18   1   36.30    0.82
   0 -18   1   35.92    0.88
   0 -18   1   34.15    0.86
   0 -18  -1   35.26    0.86
   0 -18  -1   34.84    0.80
   0 -18  -1   35.39    0.88
   0 -18  -1   35.78    0.83
   0  18   2    1.05    0.12
   0  18  -2    1.30    0.14
   0  18  -2    1.10    0.15
   0  18   2    1.37    0.14
   0 -18  -2    1.12    0.13
   0 -18   2    0.92    0.12
   0 -18  -2    1.04    0.13
   0 -18  -2    1.00    0.12
   0 -18  -2    0.93    0.10
   0 -18   2    1.02    0.12
   0 -18   2    1.19    0.14
   0  18  -3    5.75    0.25
   0  18   3    5.77    0.23
   0  18   3    5.51    0.24
   0  18  -3    5.91    0.30
   0 -18   3    6.00    0.29
   0 -18  -3    6.18    0.25
   0 -18   3    5.83    0.25
   0 -18  -3    6.20    0.25
   0 -18   3    5.89    0.24
   0 -18  -3    5.61    0.22
   0 -18   3    5.85    0.27
   0  18   4    2.18    0.21
   0  18  -4    2.18    0.21
   0  18   4    2.15    0.19
   0  18  -4    2.07    0.23
   0  18  -4    2.60    0.28
   0 -18   4    2.30    0.23
   0 -18  -4    2.14    0.21
   0 -18   4    2.29    0.23
   0 -18   4    1.86    0.20
   0 -18  -4    2.06    0.21
   0 -18  -4    2.14    0.20
   0 -18   4    1.89    0.21
   0  18  -5    0.05    0.13
   0  18  -5    0.17    0.14
   0  18   5    0.09    0.13
   0  18  -5    0.02    0.17
   0  18   5    0.24    0.13
   0 -18   5    0.15    0.16
   0 -18   5    0.16    0.15
   0 -18  -5   -0.02    0.15
   0 -18  -5   -0.05    0.13
   0 -18   5   -0.15    0.14
   0  18   6    3.05    0.26
   0  18  -6    2.58    0.28
   0  18  -6    2.92    0.26
   0  18  -6    2.89    0.33
   0  18   6    2.64    0.26
   0 -18  -6    2.72    0.27
   0 -18  -6    2.66    0.26
   0 -18   6    2.48    0.31
   0 -18   6    2.82    0.31
   0 -18   6    3.02    0.27
   0  18  -7    7.01    0.44
   0  18  -7    8.13    0.37
   0  18   7    7.19    0.38
   0  18  -7    7.15    0.40
   0 -18  -7    7.46    0.41
   0 -18   7    7.38    0.46
   0 -18   7    7.51    0.39
   0 -18   7    7.39    0.42
   0  18  -8    2.99    0.33
   0  18  -8    3.41    0.36
   0  18  -8    3.69    0.40
   0  18   8    3.59    0.35
   0 -18   8    3.11    0.32
   0 -18   8    3.00    0.33
   0 -18  -8    3.10    0.31
   0 -18   8    3.01    0.35
   0  18   9    6.72    0.49
   0  18  -9    5.73    0.55
   0  18  -9    6.30    0.55
   0 -18   9    5.28    0.49
   0 -18  -9    7.08    0.40
   0 -18   9    6.94    0.55
   0 -18  -9    6.31    0.52
   0 -18   9    7.12    0.61
   0  18 -10    2.41    0.41
   0  18 -10    2.07    0.41
   0  18  10    2.06    0.36
   0 -18 -10    1.92    0.29
   0 -18  10    2.17    0.42
   0 -18  10    1.28    0.38
   0 -18 -10    2.00    0.38
   0  19   0   -0.06    0.11
   0  19   0   -0.04    0.07
   0 -19   0    0.01    0.07
   0 -19   0    0.16    0.10
   0 -19   0    0.01    0.10
   0  19   1    1.33    0.14
   0  19  -1    1.39    0.14
   0  19   1    1.03    0.14
   0  19  -1    0.97    0.15
   0 -19  -1    1.40    0.16
   0 -19  -1    1.03    0.13
   0 -19  -1    0.72    0.09
   0 -19   1    1.40    0.15
   0 -19   1    0.99    0.12
   0  19  -2   39.29    1.02
   0  19   2   45.93    1.02
   0  19   2   46.44    1.08
   0  19  -2   45.30    1.11
   0 -19  -2   44.58    1.00
   0 -19  -2   45.19    1.10
   0 -19   2   44.58    1.02
   0 -19  -2   46.88    1.07
   0 -19   2   44.72    1.11
   0 -19  -2   46.62    1.04
   0 -19   2   44.40    1.08
   0  19   3    3.16    0.22
   0  19  -3    2.84    0.22
   0  19  -3    3.63    0.26
   0  19   3    3.08    0.19
   0  19  -3    3.66    0.22
   0 -19   3    3.23    0.23
   0 -19  -3    3.35    0.18
   0 -19   3    3.10    0.25
   0 -19   3    2.46    0.19
   0 -19  -3    3.26    0.21
   0 -19   3    3.24    0.22
   0 -19  -3    3.49    0.22
   0  19  -4   83.10    1.75
   0  19   4   83.86    1.78
   0  19  -4   80.28    1.96
   0  19   4   83.88    1.88
   0  19  -4   84.03    1.82
   0 -19   4   75.10    1.79
   0 -19  -4   81.49    1.75
   0 -19   4   83.62    1.92
   0 -19   4   81.63    1.89
   0 -19   4   82.10    1.97
   0 -19  -4   82.86    1.82
   0  19   5    0.17    0.13
   0  19  -5    0.31    0.18
   0  19   5    0.15    0.14
   0  19  -5    0.15    0.14
   0  19  -5    0.17    0.15
   0 -19   5    0.51    0.17
   0 -19   5    0.49    0.18
   0 -19   5    0.29    0.15
   0 -19   5    0.39    0.14
   0 -19  -5    0.12    0.15
   0  19  -6   22.83    0.64
   0  19   6   23.10    0.67
   0  19   6   21.98    0.60
   0  19  -6   23.01    0.75
   0  19  -6   22.55    0.65
   0 -19   6   22.14    0.66
   0 -19   6   23.38    0.74
   0 -19   6   22.89    0.70
   0 -19  -6   22.59    0.65
   0  19  -7    0.21    0.18
   0  19  -7    0.28    0.22
   0  19   7    0.18    0.19
   0  19  -7   -0.16    0.23
   0 -19   7    0.59    0.22
   0 -19   7    0.52    0.24
   0 -19  -7    0.27    0.21
   0 -19   7    0.50    0.20
   0  19  -8    2.72    0.27
   0  19   8    2.98    0.35
   0  19  -8    2.25    0.34
   0  19  -8    2.99    0.33
   0 -19   8    2.69    0.33
   0 -19   8    2.81    0.35
   0 -19  -8    2.75    0.31
   0 -19   8    3.00    0.31
   0  19  -9    1.59    0.32
   0  19   9    1.72    0.31
   0  19  -9    1.66    0.34
   0  19  -9    1.34    0.36
   0 -19   9    1.27    0.35
   0 -19  -9    1.29    0.24
   0 -19  -9    1.30    0.31
   0 -19   9    0.92    0.31
   0 -19   9    0.97    0.37
   0  19  10    0.51    0.33
   0  19 -10    1.35    0.40
   0  19 -10    0.76    0.39
   0 -19 -10    0.69    0.27
   0 -19  10    0.36    0.39
   0 -19 -10    0.86    0.36
   0  20   0    1.41    0.16
   0  20   0    1.42    0.13
   0 -20   0    1.22    0.15
   0 -20   0    1.42    0.17
   0 -20   0    1.55    0.16
   0  20   1  103.26    2.27
   0  20   1  102.66    2.14
   0  20  -1   88.54    2.13
   0  20  -1  101.89    2.29
   0 -20  -1   98.34    2.28
   0 -20   1  102.35    2.29
   0 -20  -1   95.85    2.26
   0 -20  -1   98.59    2.13
   0 -20   1  101.43    2.13
   0 -20   1   97.28    2.27
   0  20   2    5.30    0.23
   0  20  -2    6.06    0.26
   0  20  -2    5.42    0.30
   0 -20   2    4.99    0.25
   0 -20   2    5.99    0.27
   0 -20  -2    5.23    0.26
   0 -20   2    5.56    0.24
   0 -20  -2    5.66    0.23
   0 -20  -2    5.80    0.26
   0  20  -3   34.97    0.82
   0  20   3   34.75    0.82
   0  20  -3   34.45    0.92
   0  20  -3   33.92    0.84
   0  20   3   34.36    0.87
   0 -20   3   34.63    0.82
   0 -20  -3   33.42    0.81
   0 -20   3   34.04    0.88
   0 -20   3   34.37    0.90
   0 -20   3   34.46    0.87
   0 -20  -3   34.61    0.84
   0 -20  -3   34.89    0.85
   0  20  -4    3.16    0.23
   0  20   4    3.34    0.23
   0  20  -4    3.01    0.26
   0  20   4    3.19    0.24
   0  20  -4    3.75    0.33
   0 -20   4    2.91    0.23
   0 -20   4    3.82    0.27
   0 -20   4    3.55    0.26
   0 -20   4    2.84    0.24
   0 -20  -4    3.90    0.25
   0 -20  -4    3.42    0.26
   0  20  -5    1.40    0.18
   0  20  -5    1.12    0.18
   0  20   5    1.21    0.18
   0  20  -5    1.45    0.21
   0  20   5    1.45    0.17
   0 -20   5    1.40    0.21
   0 -20  -5    1.26    0.18
   0 -20   5    1.43    0.21
   0 -20   5    1.52    0.18
   0 -20   5    1.54    0.18
   0  20  -6   10.82    0.42
   0  20   6   10.14    0.42
   0  20  -6    9.89    0.48
   0  20  -6   10.65    0.43
   0  20   6    9.81    0.39
   0 -20   6   11.49    0.48
   0 -20   6   10.99    0.42
   0 -20  -6   11.25    0.44
   0 -20   6   10.88    0.49
   0  20   7    4.83    0.34
   0  20  -7    4.50    0.34
   0  20  -7    3.20    0.41
   0  20  -7    5.06    0.39
   0 -20  -7    4.04    0.38
   0 -20   7    5.00    0.41
   0 -20   7    4.37    0.35
   0 -20   7    5.09    0.43
   0  20   8    4.84    0.40
   0  20  -8    4.14    0.37
   0  20  -8    4.38    0.38
   0  20  -8    4.37    0.50
   0 -20   8    4.63    0.49
   0 -20   8    4.90    0.42
   0 -20   8    5.20    0.48
   0 -20  -8    5.40    0.45
   0  20   9    4.62    0.47
   0  20  -9    4.16    0.46
   0  20  -9    5.07    0.55
   0  20  -9    4.80    0.59
   0 -20   9    4.52    0.44
   0 -20  -9    4.51    0.41
   0 -20   9    4.08    0.46
   0 -20  -9    4.38    0.38
   0 -20   9    4.49    0.49
   0  20  10    1.58    0.38
   0  20 -10    1.34    0.41
   0  20 -10    0.45    0.41
   0 -20 -10    0.66    0.38
   0 -20 -10    0.29    0.28
   0 -20  10    1.34    0.43
   0  21   0   -0.14    0.09
   0  21   0    0.09    0.14
   0 -21   0   -0.13    0.09
   0 -21   0    0.11    0.12
   0 -21   0    0.18    0.11
   0  21   1    2.43    0.23
   0  21  -1    2.60    0.25
   0  21  -2    4.58    0.29
   0  21   2    3.87    0.21
   0  21  -2    4.15    0.23
   0 -21  -2    3.94    0.24
   0 -21  -2    4.21    0.20
   0 -21   2    3.29    0.22
   0 -21   2    4.38    0.23
   0 -21   2    3.95    0.22
   0 -21  -2    3.96    0.22
   0 -21  -2    4.10    0.23
   0  21  -3    2.04    0.22
   0  21  -3    2.38    0.28
   0  21  -3    2.54    0.21
   0  21   3    2.09    0.19
   0  21   3    2.18    0.21
   0 -21   3    2.60    0.23
   0 -21  -3    2.38    0.22
   0 -21   3    2.10    0.22
   0 -21  -3    2.21    0.22
   0 -21  -3    2.33    0.17
   0 -21   3    2.05    0.20
   0  21   4   10.30    0.38
   0  21   4    9.47    0.34
   0  21  -4   10.37    0.45
   0  21  -4   10.15    0.38
   0  21  -4    9.92    0.37
   0 -21   4    9.39    0.35
   0 -21   4    9.19    0.39
   0 -21   4    9.94    0.38
   0 -21  -4    9.68    0.36
   0 -21  -4    9.50    0.36
   0 -21   4    9.98    0.40
   0  21   5    8.13    0.36
   0  21  -5    8.47    0.37
   0  21   5    8.25    0.32
   0  21  -5    9.11    0.43
   0  21  -5    9.20    0.38
   0 -21   5    8.62    0.36
   0 -21   5    8.73    0.41
   0 -21  -5    8.23    0.36
   0 -21   5    8.96    0.41
   0 -21   5    8.99    0.35
   0  21   6    2.21    0.23
   0  21  -6    1.96    0.23
   0  21   6    2.14    0.20
   0  21  -6    2.38    0.28
   0  21  -6    2.91    0.30
   0 -21  -6    1.93    0.23
   0 -21   6    2.11    0.26
   0 -21   6    2.20    0.27
   0 -21   6    2.20    0.27
   0 -21   6    1.90    0.22
   0  21  -7    5.04    0.40
   0  21   7    3.97    0.33
   0  21  -7    4.72    0.44
   0  21  -7    3.68    0.34
   0 -21   7    3.85    0.42
   0 -21   7    4.12    0.41
   0 -21   7    4.61    0.36
   0 -21  -7    3.77    0.38
   0  21  -8    1.13    0.32
   0  21  -8    0.44    0.29
   0  21  -8    0.59    0.25
   0  21   8    0.19    0.23
   0 -21   8    1.22    0.28
   0 -21  -8    0.42    0.26
   0 -21   8   -0.08    0.29
   0 -21   8    0.70    0.30
   0  21   9    0.40    0.31
   0  21  -9    0.75    0.29
   0  21  -9    0.99    0.36
   0  21  -9    0.18    0.35
   0 -21   9    0.09    0.35
   0 -21   9    0.67    0.35
   0 -21  -9    0.42    0.32
   0 -21  -9    0.66    0.24
   0  21 -10    0.66    0.41
   0  21  10    1.20    0.38
   0  21 -10    0.48    0.42
   0 -21 -10    0.85    0.29
   0 -21 -10    0.17    0.37
   0 -21  10    0.57    0.42
   0  22   0   21.80    0.60
   0  22   0   19.60    0.55
   0 -22   0   21.34    0.58
   0 -22   0   21.97    0.56
   0 -22   0   20.84    0.58
   0  22   1    0.89    0.14
   0  22  -1    1.08    0.14
   0  22  -1    1.04    0.17
   0 -22   1    1.09    0.15
   0 -22  -1    1.32    0.16
   0 -22  -1    0.81    0.13
   0 -22  -1    0.97    0.13
   0 -22   1    1.08    0.14
   0 -22   1    1.19    0.15
   0  22  -2   20.38    0.61
   0  22  -2   20.25    0.56
   0  22   2   20.37    0.55
   0 -22  -2   19.56    0.54
   0 -22  -2   20.30    0.55
   0 -22  -2   20.05    0.58
   0 -22  -2   20.75    0.55
   0 -22   2   19.04    0.56
   0 -22   2   20.64    0.59
   0 -22   2   20.57    0.54
   0  22  -3    0.17    0.12
   0  22  -3    0.32    0.19
   0  22   3   -0.20    0.11
   0  22  -3    0.01    0.13
   0  22   3    0.21    0.11
   0 -22   3    0.06    0.12
   0 -22   3    0.08    0.13
   0 -22  -3    0.10    0.13
   0 -22  -3   -0.06    0.10
   0 -22  -3   -0.03    0.12
   0 -22   3    0.12    0.14
   0  22  -4    0.32    0.16
   0  22  -4    0.40    0.14
   0  22   4    0.42    0.13
   0  22   4    0.55    0.15
   0  22  -4    0.44    0.22
   0 -22   4    0.64    0.14
   0 -22   4    0.52    0.17
   0 -22  -4    0.63    0.16
   0 -22   4    0.41    0.16
   0 -22  -4    0.61    0.15
   0 -22   4    0.49    0.19
   0  22  -5    6.77    0.34
   0  22  -5    6.85    0.41
   0  22   5    5.80    0.32
   0  22   5    6.43    0.29
   0  22  -5    6.35    0.35
   0 -22  -5    5.58    0.33
   0 -22   5    6.20    0.31
   0 -22   5    6.06    0.36
   0 -22   5    6.41    0.38
   0 -22   5    5.85    0.31
   0  22  -6   10.73    0.46
   0  22   6   10.51    0.44
   0  22  -6   11.09    0.53
   0  22  -6   10.67    0.44
   0  22   6   10.57    0.39
   0 -22   6   11.62    0.50
   0 -22   6   10.49    0.48
   0 -22  -6   10.78    0.45
   0 -22   6   10.74    0.44
   0 -22   6   10.62    0.42
   0  22   7    5.02    0.36
   0  22  -7    5.66    0.43
   0  22  -7    4.87    0.37
   0  22  -7    5.29    0.48
   0 -22  -7    5.27    0.41
   0 -22   7    4.84    0.44
   0 -22   7    4.38    0.44
   0 -22   7    5.17    0.39
   0 -22   7    4.78    0.37
   0  22   8    8.65    0.49
   0  22  -8    9.43    0.57
   0  22  -8    9.08    0.49
   0  22  -8   10.11    0.61
   0 -22   8    9.54    0.55
   0 -22   8    9.14    0.59
   0 -22  -8   10.10    0.53
   0 -22   8    9.76    0.59
   0  22  -9    0.70    0.37
   0  22  -9    1.30    0.31
   0  22  -9    0.72    0.37
   0  22   9    0.99    0.32
   0 -22   9    0.62    0.38
   0 -22  -9    1.05    0.24
   0 -22  -9    0.23    0.32
   0 -22   9    0.74    0.37
   0  22 -10    2.72    0.49
   0  22  10    3.08    0.44
   0  22 -10    1.92    0.48
   0 -22  10    3.48    0.52
   0 -22 -10    2.44    0.44
   0 -22  10    2.29    0.48
   0  23   0    0.31    0.12
   0 -23   0    0.40    0.14
   0 -23   0    0.15    0.12
   0 -23   0    0.12    0.11
   0  23  -1    3.60    0.28
   0  23  -1    3.43    0.22
   0  23   1    4.03    0.23
   0 -23  -1    3.94    0.23
   0 -23  -1    3.57    0.21
   0 -23   1    3.54    0.24
   0 -23   1    3.53    0.22
   0 -23  -1    3.89    0.25
   0 -23   1    3.51    0.22
   0  23   2    0.53    0.13
   0  23  -2    0.77    0.14
   0  23  -2    0.92    0.20
   0 -23  -2    0.69    0.15
   0 -23  -2    0.74    0.14
   0 -23  -2    0.75    0.12
   0 -23   2    0.75    0.14
   0 -23   2    0.91    0.16
   0 -23   2    0.97    0.14
   0 -23  -2    0.72    0.16
   0  23  -3    7.29    0.32
   0  23  -3    6.96    0.32
   0  23   3    7.57    0.30
   0  23  -3    7.21    0.39
   0  23   3    7.20    0.32
   0 -23  -3    7.27    0.32
   0 -23  -3    6.91    0.31
   0 -23   3    6.81    0.31
   0 -23   3    7.28    0.30
   0 -23  -3    7.37    0.28
   0 -23   3    7.06    0.33
   0  23  -4    0.57    0.21
   0  23   4    0.47    0.16
   0  23   4    0.50    0.13
   0  23  -4    0.55    0.15
   0  23  -4    0.47    0.16
   0 -23  -4    0.40    0.15
   0 -23  -4    0.57    0.16
   0 -23   4    0.65    0.17
   0 -23   4    0.31    0.15
   0 -23   4    0.57    0.17
   0  23   5   12.74    0.48
   0  23  -5   13.34    0.55
   0  23   5   12.94    0.43
   0  23  -5   13.07    0.47
   0  23  -5   13.20    0.48
   0 -23   5   12.98    0.51
   0 -23  -5   13.51    0.47
   0 -23   5   13.38    0.45
   0 -23   5   13.26    0.52
   0 -23   5   12.84    0.47
   0  23   6    0.23    0.18
   0  23  -6    0.26    0.25
   0  23  -6    0.27    0.20
   0  23  -6    0.17    0.18
   0 -23  -6    0.46    0.20
   0 -23   6    0.23    0.19
   0 -23   6    0.42    0.18
   0 -23   6    0.60    0.23
   0 -23   6    0.24    0.21
   0  23  -7    3.42    0.38
   0  23  -7    3.18    0.35
   0  23   7    2.88    0.29
   0  23  -7    3.40    0.32
   0 -23   7    3.14    0.36
   0 -23   7    3.87    0.43
   0 -23  -7    3.92    0.38
   0 -23   7    3.12    0.36
   0 -23   7    3.28    0.37
   0  23  -8    1.70    0.33
   0  23   8    1.29    0.29
   0  23  -8    2.22    0.29
   0  23  -8    1.52    0.38
   0 -23   8    2.05    0.36
   0 -23   8    1.63    0.31
   0 -23  -8    2.38    0.33
   0 -23   8    1.94    0.35
   0  23  -9   -0.06    0.38
   0  23   9    0.45    0.33
   0  23  -9    0.41    0.37
   0  23  -9    0.79    0.33
   0 -23  -9    0.08    0.32
   0 -23   9   -0.34    0.35
   0 -23  -9    0.35    0.24
   0 -23   9    0.60    0.38
   0 -23   9   -0.18    0.33
   0  24   0   15.50    0.47
   0 -24   0   16.16    0.48
   0 -24   0   16.11    0.48
   0 -24   0   15.70    0.46
   0  24   1    5.18    0.26
   0  24  -1    5.55    0.33
   0  24  -1    5.15    0.26
   0 -24   1    5.51    0.26
   0 -24  -1    5.61    0.30
   0 -24  -1    5.72    0.26
   0 -24  -1    5.37    0.26
   0 -24   1    5.60    0.28
   0 -24   1    5.57    0.27
   0  24  -2   11.50    0.41
   0  24   2   11.90    0.39
   0  24  -2   11.11    0.47
   0 -24  -2   12.01    0.38
   0 -24   2   11.75    0.38
   0 -24   2   11.25    0.42
   0 -24   2   11.24    0.40
   0 -24  -2   11.96    0.41
   0 -24  -2   11.75    0.40
   0 -24  -2   11.95    0.39
   0  24   3    0.79    0.15
   0  24   3    0.46    0.15
   0  24  -3    0.83    0.22
   0  24  -3    0.39    0.14
   0  24  -3    0.54    0.16
   0 -24  -3    0.48    0.15
   0 -24   3    0.79    0.17
   0 -24  -3    0.76    0.16
   0 -24  -3    0.69    0.13
   0 -24   3    0.79    0.16
   0 -24   3    0.82    0.15
   0  24   4    0.23    0.15
   0  24  -4    0.56    0.21
   0  24   4    0.48    0.15
   0  24  -4    0.42    0.17
   0  24  -4    0.61    0.16
   0 -24   4    0.70    0.17
   0 -24   4    0.56    0.17
   0 -24   4    0.44    0.15
   0 -24  -4    0.38    0.16
   0 -24  -4    0.34    0.16
   0  24   5    2.38    0.24
   0  24  -5    2.94    0.27
   0  24  -5    2.50    0.30
   0  24  -5    2.29    0.24
   0  24   5    2.28    0.25
   0 -24   5    2.19    0.23
   0 -24   5    2.30    0.26
   0 -24   5    2.22    0.22
   0 -24  -5    2.07    0.22
   0 -24   5    2.34    0.27
   0  24  -6    0.92    0.24
   0  24  -6    1.55    0.23
   0  24   6    1.13    0.22
   0  24  -6    1.07    0.28
   0 -24   6    1.56    0.26
   0 -24  -6    1.04    0.23
   0 -24   6    1.38    0.23
   0 -24   6    1.16    0.22
   0 -24   6    1.38    0.27
   0  24  -7   -0.13    0.29
   0  24  -7    0.05    0.25
   0  24  -7    0.46    0.22
   0  24   7    0.28    0.22
   0 -24   7    0.05    0.22
   0 -24  -7    0.10    0.24
   0 -24   7    0.18    0.27
   0 -24   7    0.10    0.28
   0  24  -8    5.43    0.52
   0  24   8    3.88    0.43
   0  24  -8    5.92    0.45
   0  24  -8    4.70    0.58
   0 -24   8    4.88    0.46
   0 -24   8    4.56    0.54
   0 -24   8    4.65    0.55
   0 -24  -8    5.54    0.49
   0  24  -9    1.13    0.42
   0  24  -9    1.99    0.41
   0  24   9    2.73    0.37
   0  24  -9    2.13    0.36
   0 -24   9    2.30    0.45
   0 -24   9    2.39    0.39
   0 -24  -9    2.08    0.29
   0 -24   9    2.23    0.46
   0 -24  -9    2.07    0.38
   0  25   0    0.28    0.12
   0 -25   0    0.21    0.15
   0 -25   0    0.23    0.12
   0 -25   0    0.36    0.14
   0  25   1    2.10    0.21
   0  25  -1    1.92    0.21
   0 -25   1    2.30    0.21
   0 -25  -1    2.09    0.20
   0 -25  -1    2.21    0.21
   0 -25   1    2.47    0.24
   0 -25   1    2.28    0.22
   0 -25  -1    2.29    0.25
   0  25  -2   17.40    0.59
   0  25   2   17.47    0.51
   0  25  -2   17.81    0.53
   0 -25  -2   17.32    0.51
   0 -25   2   17.17    0.51
   0 -25  -2   17.59    0.52
   0 -25   2   16.18    0.53
   0 -25   2   17.86    0.54
   0 -25  -2   17.75    0.54
   0  25  -3    5.50    0.40
   0  25  -3    5.62    0.31
   0  25  -3    5.31    0.30
   0  25   3    5.07    0.28
   0  25   3    5.10    0.29
   0 -25  -3    5.62    0.31
   0 -25  -3    5.35    0.26
   0 -25   3    5.40    0.29
   0 -25   3    5.17    0.30
   0 -25  -3    5.46    0.30
   0 -25   3    5.20    0.31
   0  25  -4   31.88    0.85
   0  25  -4   31.79    0.82
   0  25  -4   31.22    0.91
   0  25   4   31.72    0.80
   0  25   4   32.76    0.87
   0 -25   4   31.41    0.90
   0 -25   4   30.77    0.80
   0 -25   4   31.05    0.84
   0 -25  -4   31.17    0.81
   0 -25  -4   31.32    0.83
   0  25  -5    7.89    0.39
   0  25   5    7.24    0.34
   0  25  -5    7.16    0.46
   0  25  -5    7.03    0.39
   0  25   5    7.16    0.38
   0 -25   5    7.31    0.41
   0 -25   5    7.37    0.37
   0 -25   5    6.44    0.35
   0 -25  -5    7.54    0.39
   0  25   6    9.47    0.45
   0  25  -6    9.97    0.49
   0  25  -6    9.79    0.58
   0  25  -6   10.64    0.47
   0 -25  -6    9.64    0.47
   0 -25   6    9.75    0.52
   0 -25   6   10.15    0.52
   0 -25   6    9.66    0.44
   0  25  -7    0.35    0.27
   0  25  -7    0.82    0.33
   0  25  -7    1.14    0.25
   0  25   7    0.88    0.25
   0 -25   7    0.59    0.29
   0 -25   7    0.71    0.25
   0 -25   7    0.67    0.29
   0 -25  -7    0.53    0.27
   0  25  -8    0.92    0.30
   0  25   8    0.70    0.28
   0  25  -8    0.79    0.33
   0  25  -8    0.66    0.37
   0 -25   8    0.71    0.35
   0 -25   8    0.93    0.35
   0 -25   8    0.84    0.30
   0 -25  -8    0.40    0.31
   0  25   9   -0.07    0.32
   0  25  -9   -0.05    0.39
   0  25  -9    0.51    0.45
   0  25  -9    0.11    0.33
   0 -25   9    0.88    0.41
   0 -25  -9   -0.05    0.35
   0 -25   9    0.13    0.40
   0  26   0    0.40    0.14
   0 -26   0    0.41    0.14
   0 -26   0    0.55    0.17
   0 -26   0    0.26    0.13
   0  26   1   30.58    0.78
   0  26  -1   30.01    0.78
   0 -26   1   29.51    0.80
   0 -26  -1   30.69    0.78
   0 -26   1   30.89    0.77
   0 -26  -1   29.95    0.81
   0 -26   1   30.68    0.82
   0 -26  -1   30.31    0.80
   0  26  -2    0.26    0.13
   0  26   2    0.01    0.14
   0  26   2    0.14    0.13
   0 -26  -2    0.32    0.15
   0 -26  -2    0.19    0.12
   0 -26   2    0.41    0.18
   0 -26  -2    0.40    0.14
   0 -26   2    0.35    0.13
   0 -26   2    0.11    0.14
   0  26  -3    5.54    0.31
   0  26   3    5.81    0.30
   0  26  -3    6.06    0.34
   0  26   3    5.99    0.32
   0 -26  -3    5.48    0.32
   0 -26   3    5.80    0.31
   0 -26  -3    5.65    0.27
   0 -26  -3    5.70    0.32
   0 -26   3    6.23    0.32
   0 -26   3    5.17    0.31
   0  26  -4    1.23    0.19
   0  26  -4    0.99    0.21
   0  26   4    1.09    0.18
   0  26   4    1.30    0.20
   0  26  -4    1.15    0.26
   0 -26   4    1.49    0.20
   0 -26   4    1.21    0.20
   0 -26   4    1.20    0.20
   0 -26  -4    1.53    0.21
   0 -26  -4    1.34    0.20
   0  26  -5   -0.03    0.24
   0  26   5    0.29    0.17
   0  26  -5    0.06    0.19
   0  26  -5    0.51    0.19
   0  26   5    0.08    0.18
   0 -26  -5    0.09    0.18
   0 -26   5    0.02    0.18
   0 -26   5    0.67    0.21
   0  26  -6    2.81    0.36
   0  26  -6    2.23    0.29
   0  26  -6    2.99    0.30
   0  26   6    2.85    0.33
   0 -26   6    2.66    0.33
   0 -26   6    3.26    0.40
   0 -26  -6    3.35    0.36
   0 -26   6    2.88    0.33
   0  26   7    3.76    0.42
   0  26  -7    3.92    0.44
   0  26  -7    3.61    0.36
   0  26  -7    4.03    0.42
   0 -26   7    3.68    0.34
   0 -26   7    3.65    0.39
   0 -26   7    3.66    0.39
   0 -26  -7    3.72    0.35
   0  26   8    0.74    0.31
   0  26  -8   -0.08    0.40
   0  26  -8    0.04    0.28
   0  26  -8   -0.12    0.33
   0 -26   8   -0.05    0.35
   0 -26  -8   -0.19    0.31
   0 -26   8    0.14    0.36
   0 -26   8   -0.44    0.31
   0  26   9    5.05    0.55
   0  26  -9    3.63    0.56
   0  26  -9    3.65    0.48
   0  26  -9    4.05    0.44
   0 -26   9    3.43    0.52
   0 -26   9    4.42    0.50
   0 -26  -9    3.92    0.48
   0  27   0    0.04    0.13
   0 -27   0    0.05    0.15
   0 -27   0    0.18    0.13
   0 -27   0    0.27    0.14
   0  27  -1    0.48    0.14
   0  27   1    0.57    0.14
   0 -27  -1    0.33    0.16
   0 -27  -1    0.23    0.13
   0 -27   1    0.30    0.15
   0 -27  -1    0.38    0.16
   0 -27   1    0.33    0.15
   0 -27   1    0.46    0.16
   0  27  -2   15.06    0.52
   0  27   2   16.09    0.53
   0  27   2   16.29    0.50
   0 -27  -2   15.71    0.52
   0 -27   2   15.97    0.49
   0 -27  -2   16.08    0.49
   0 -27  -2   15.55    0.50
   0 -27   2   15.61    0.52
   0 -27   2   16.22    0.51
   0  27   3    0.08    0.16
   0  27  -3    0.00    0.17
   0  27  -3   -0.09    0.14
   0  27   3    0.09    0.15
   0 -27  -3   -0.04    0.13
   0 -27  -3    0.21    0.15
   0 -27   3    0.13    0.15
   0 -27   3    0.11    0.16
   0 -27   3    0.07    0.16
   0 -27  -3    0.03    0.17
   0  27  -4   30.15    0.81
   0  27   4   29.81    0.84
   0  27   4   29.38    0.78
   0  27  -4   29.28    0.83
   0 -27   4   29.09    0.87
   0 -27  -4   30.03    0.81
   0 -27   4   28.89    0.79
   0 -27  -4   29.50    0.80
   0 -27   4   30.04    0.85
   0  27   5    0.04    0.19
   0  27  -5    0.12    0.21
   0  27   5    0.17    0.18
   0  27  -5    0.12    0.19
   0 -27   5    0.17    0.19
   0 -27   5    0.06    0.20
   0 -27  -5   -0.10    0.20
   0  27  -6   12.37    0.52
   0  27   6   10.65    0.50
   0  27  -6   12.91    0.69
   0  27  -6   11.02    0.54
   0 -27   6   12.26    0.58
   0 -27   6   10.96    0.50
   0 -27  -6   11.85    0.53
   0  27   7    0.54    0.26
   0  27  -7    0.46    0.38
   0  27  -7    0.46    0.26
   0  27  -7   -0.29    0.28
   0 -27  -7    0.76    0.28
   0 -27   7    0.49    0.33
   0 -27   7    0.66    0.27
   0 -27   7    0.33    0.30
   0  27   8    2.27    0.35
   0  27  -8    2.42    0.37
   0  27  -8    2.18    0.40
   0 -27  -8    2.11    0.36
   0 -27   8    2.41    0.45
   0 -27   8    2.64    0.44
   0  27  -9   -0.21    0.43
   0  27   9    0.34    0.36
   0  27  -9   -0.06    0.37
   0 -27   9    0.20    0.43
   0 -27   9    0.28    0.44
   0 -27  -9    0.12    0.38
   0  28   0    6.14    0.32
   0 -28   0    6.51    0.31
   0 -28   0    6.49    0.33
   0 -28   0    6.26    0.32
   0  28   1   12.50    0.44
   0  28  -1   12.21    0.44
   0 -28   1   12.44    0.46
   0 -28   1   12.79    0.44
   0 -28  -1   12.11    0.45
   0 -28  -1   12.01    0.43
   0 -28   1   12.30    0.43
   0 -28  -1   12.83    0.43
   0  28   2    6.15    0.32
   0  28   2    6.40    0.33
   0  28  -2    6.33    0.33
   0 -28   2    6.05    0.32
   0 -28  -2    6.59    0.31
   0 -28  -2    6.11    0.35
   0 -28   2    6.20    0.32
   0 -28   2    6.30    0.33
   0 -28  -2    6.15    0.32
   0  28   3    1.19    0.19
   0  28   3    1.61    0.21
   0  28  -3    1.51    0.20
   0  28  -3    1.54    0.22
   0 -28  -3    1.47    0.22
   0 -28   3    1.37    0.22
   0 -28   3    1.25    0.20
   0 -28   3    1.66    0.21
   0 -28  -3    1.47    0.17
   0  28   4    0.43    0.18
   0  28  -4    0.72    0.22
   0  28   4    0.49    0.19
   0  28  -4    0.65    0.20
   0 -28  -4    0.64    0.19
   0 -28  -4    0.96    0.21
   0 -28   4    1.08    0.21
   0 -28   4    0.40    0.19
   0  28   5    2.34    0.27
   0  28  -5    1.89    0.26
   0  28  -5    2.15    0.27
   0  28   5    2.13    0.24
   0 -28   5    1.81    0.26
   0 -28   5    2.44    0.26
   0 -28  -5    1.75    0.25
   0  28  -6    7.22    0.50
   0  28   6    8.12    0.47
   0  28  -6    7.80    0.47
   0 -28  -6    7.09    0.47
   0 -28   6    7.28    0.49
   0 -28   6    7.66    0.44
   0  28  -7    6.03    0.48
   0  28   7    6.41    0.47
   0  28  -7    6.65    0.55
   0 -28   7    6.96    0.56
   0 -28  -7    6.58    0.51
   0 -28   7    5.71    0.50
   0  28   8    2.95    0.38
   0  28  -8    1.55    0.36
   0  28  -8    2.34    0.41
   0 -28   8    2.27    0.46
   0 -28   8    2.63    0.44
   0 -28  -8    2.82    0.39
   0  29   0    0.11    0.14
   0 -29   0   -0.05    0.14
   0 -29   0    0.49    0.18
   0 -29   0    0.24    0.16
   0  29  -1    1.26    0.18
   0  29   1    1.12    0.19
   0 -29  -1    1.02    0.19
   0 -29  -1    1.16    0.17
   0 -29   1    1.00    0.20
   0 -29  -1    1.29    0.21
   0 -29   1    0.91    0.18
   0 -29   1    1.23    0.19
   0  29   2   -0.09    0.16
   0  29  -2    0.27    0.16
   0  29  -2    0.19    0.18
   0  29   2    0.40    0.15
   0 -29   2    0.44    0.17
   0 -29   2    0.20    0.19
   0 -29   2    0.32    0.16
   0 -29  -2    0.37    0.14
   0 -29  -2    0.29    0.18
   0 -29  -2    0.57    0.18
   0  29  -3    3.22    0.35
   0  29   3    3.26    0.30
   0  29   3    3.28    0.30
   0  29  -3    2.58    0.27
   0 -29   3    2.99    0.29
   0 -29   3    3.03    0.29
   0 -29  -3    3.25    0.25
   0 -29  -3    2.71    0.30
   0  29   4    0.14    0.19
   0  29  -4    0.14    0.20
   0  29  -4    0.12    0.22
   0  29   4    0.23    0.18
   0 -29   4    0.15    0.19
   0 -29  -4    0.47    0.21
   0 -29   4    0.18    0.19
   0 -29  -4    0.22    0.19
   0  29  -5    3.50    0.37
   0  29   5    4.09    0.35
   0  29  -5    3.64    0.32
   0  29   5    3.51    0.36
   0 -29   5    4.25    0.38
   0 -29  -5    3.70    0.38
   0 -29   5    4.05    0.37
   0  29  -6    0.05    0.26
   0  29  -6    0.00    0.25
   0  29   6    0.28    0.23
   0 -29   6    0.17    0.26
   0 -29   6    0.20    0.25
   0 -29  -6    0.10    0.25
   0  29   7    1.11    0.30
   0  29  -7    0.67    0.32
   0  29  -7    0.07    0.28
   0 -29   7    0.89    0.33
   0 -29  -7    0.61    0.30
   0  29  -8    0.38    0.33
   0  29  -8    0.28    0.39
   0  29   8    0.18    0.33
   0 -29   8    0.68    0.38
   0 -29  -8    0.20    0.35
   0  30   0   11.33    0.44
   0 -30   0   11.17    0.43
   0 -30   0   11.31    0.43
   0 -30   0   10.87    0.45
   0  30  -1    1.50    0.20
   0  30   1    1.57    0.20
   0 -30   1    1.67    0.21
   0 -30  -1    1.48    0.21
   0 -30   1    1.52    0.24
   0 -30   1    1.51    0.21
   0 -30  -1    1.74    0.19
   0 -30  -1    1.80    0.23
   0  30   2    9.38    0.42
   0  30  -2    9.61    0.41
   0  30  -2    9.67    0.43
   0  30   2    9.61    0.40
   0 -30  -2    9.53    0.40
   0 -30   2    9.60    0.40
   0 -30  -2    9.45    0.44
   0 -30  -2    9.81    0.39
   0 -30   2    9.88    0.42
   0  30   3    0.69    0.19
   0  30   3    0.68    0.20
   0  30  -3    0.34    0.19
   0  30  -3    0.34    0.21
   0 -30   3    0.45    0.18
   0 -30  -3    0.49    0.21
   0 -30   3    0.45    0.20
   0 -30  -3    0.72    0.16
   0  30  -4   -0.14    0.18
   0  30   4    0.00    0.18
   0  30  -4   -0.15    0.22
   0  30   4   -0.04    0.19
   0 -30  -4    0.06    0.21
   0 -30   4   -0.13    0.20
   0 -30  -4   -0.11    0.21
   0 -30   4   -0.01    0.21
   0  30  -5    1.02    0.27
   0  30   5    1.33    0.27
   0  30  -5    1.14    0.25
   0  30   5    1.32    0.24
   0 -30  -5    1.34    0.26
   0 -30   5    1.00    0.26
   0 -30   5    1.12    0.25
   0  30  -6    3.47    0.36
   0  30   6    3.39    0.34
   0  30  -6    3.59    0.36
   0 -30  -6    3.20    0.35
   0 -30   6    3.45    0.38
   0 -30   6    3.44    0.34
   0  30   7    0.49    0.30
   0  30  -7    0.52    0.33
   0  30  -7    0.50    0.29
   0 -30  -7    0.53    0.34
   0 -30   7    0.21    0.32
   0  30  -8    3.78    0.48
   0  30  -8    3.47    0.42
   0  30   8    4.52    0.47
   0 -30   8    3.63    0.47
   0 -30  -8    3.77    0.45
   0  31   0    0.13    0.17
   0 -31   0    0.12    0.18
   0 -31   0    0.44    0.17
   0  31   1    1.76    0.22
   0  31  -1    1.67    0.21
   0 -31  -1    1.65    0.23
   0 -31   1    1.77    0.23
   0 -31   1    1.94    0.23
   0 -31  -1    1.93    0.24
   0 -31  -1    1.63    0.19
   0  31   2    2.56    0.26
   0  31  -2    2.19    0.23
   0  31  -2    2.30    0.26
   0  31   2    2.94    0.29
   0 -31  -2    2.50    0.26
   0 -31   2    2.51    0.26
   0 -31  -2    2.63    0.28
   0 -31  -2    2.50    0.28
   0 -31   2    2.49    0.29
   0  31   3    8.21    0.40
   0  31  -3    6.74    0.38
   0  31   3    7.51    0.40
   0  31  -3    7.51    0.45
   0 -31  -3    7.81    0.35
   0 -31   3    7.56    0.40
   0 -31   3    7.57    0.41
   0 -31  -3    7.17    0.40
   0  31   4    4.44    0.36
   0  31  -4    4.05    0.43
   0  31   4    4.26    0.38
   0  31  -4    3.99    0.36
   0 -31   4    4.83    0.38
   0 -31   4    4.24    0.37
   0 -31  -4    4.21    0.38
   0  31  -5    9.42    0.50
   0  31   5    9.55    0.52
   0  31   5    9.73    0.48
   0  31  -5    9.99    0.54
   0 -31  -5   10.90    0.53
   0 -31   5   10.14    0.54
   0 -31   5   10.60    0.50
   0  31  -6    1.51    0.31
   0  31  -6    1.56    0.33
   0  31   6    1.88    0.30
   0 -31   6    2.20    0.34
   0 -31  -6    1.85    0.33
   0  31  -7    0.90    0.33
   0  31   7    1.42    0.33
   0  31  -7    1.16    0.36
   0 -31   7    1.73    0.36
   0 -31  -7    2.11    0.37
   0  32   0    6.11    0.36
   0 -32   0    5.57    0.34
   0 -32   0    5.46    0.36
   0  32   1    8.56    0.41
   0  32  -1    8.82    0.41
   0 -32   1    8.97    0.41
   0 -32  -1    8.66    0.40
   0 -32  -1    8.59    0.42
   0 -32   1    9.01    0.41
   0  32   2    4.40    0.33
   0  32  -2    4.55    0.32
   0  32  -2    4.31    0.39
   0  32   2    4.01    0.35
   0 -32  -2    4.45    0.30
   0 -32   2    4.02    0.34
   0 -32   2    4.45    0.36
   0 -32  -2    3.99    0.33
   0  32   3    3.30    0.35
   0  32  -3    2.98    0.31
   0  32  -3    3.58    0.33
   0  32   3    2.69    0.29
   0 -32   3    3.01    0.33
   0 -32  -3    3.50    0.34
   0 -32  -3    3.68    0.29
   0 -32   3    3.11    0.36
   0  32   4    0.27    0.22
   0  32  -4    0.38    0.26
   0  32  -4    0.42    0.22
   0  32   4    0.67    0.24
   0 -32  -4    0.77    0.25
   0 -32   4    0.34    0.22
   0 -32   4    0.70    0.25
   0  32   5    1.65    0.30
   0  32  -5    1.48    0.28
   0  32  -5    1.46    0.31
   0 -32  -5    2.14    0.32
   0 -32   5    1.70    0.31
   0 -32   5    1.28    0.28
   0  32  -6   -0.08    0.31
   0  32   6    0.64    0.28
   0  32  -6    0.18    0.29
   0 -32   6    0.30    0.31
   0 -32  -6    0.45    0.30
   0  32  -7    0.21    0.38
   0  32  -7   -0.16    0.29
   0  32   7    0.39    0.32
   0 -32   7    0.10    0.32
   0 -32  -7    0.28    0.34
   0  33   0    0.26    0.18
   0 -33   0   -0.12    0.20
   0 -33   0    0.28    0.19
   0  33  -1    1.63    0.23
   0  33   1    0.78    0.21
   0 -33  -1    0.55    0.22
   0 -33   1    1.04    0.21
   0 -33  -1    1.08    0.21
   0 -33   1    1.26    0.24
   0  33  -2    6.85    0.39
   0  33  -2    6.85    0.45
   0  33   2    6.68    0.39
   0  33   2    6.23    0.41
   0 -33   2    5.63    0.40
   0 -33  -2    6.52    0.35
   0 -33  -2    6.29    0.40
   0 -33   2    6.08    0.39
   0  33  -3    4.26    0.36
   0  33  -3    3.96    0.44
   0  33   3    4.14    0.37
   0  33   3    3.83    0.38
   0 -33   3    4.08    0.38
   0 -33   3    3.95    0.37
   0 -33  -3    3.98    0.31
   0 -33  -3    4.18    0.39
   0  33   4    9.66    0.52
   0  33  -4   10.64    0.51
   0  33  -4    9.65    0.55
   0  33   4    9.84    0.48
   0 -33   4   10.01    0.51
   0 -33   4    9.85    0.53
   0 -33  -4    9.77    0.52
   0  33  -5    5.58    0.52
   0  33  -5    5.57    0.46
   0  33   5    5.77    0.48
   0 -33   5    5.27    0.45
   0  33   6    5.51    0.48
   0  33  -6    4.32    0.47
   0  33  -6    5.72    0.58
   0 -33   6    4.64    0.52
   0 -33  -6    5.46    0.54
   0  33  -7    0.69    0.34
   0  33  -7    0.32    0.40
   0  33   7    1.40    0.37
   0 -33  -7    0.24    0.35
   0  34   0   -0.05    0.19
   0 -34   0    0.09    0.23
   0 -34   0    0.18    0.19
   0  34  -1    8.88    0.45
   0  34   1    8.07    0.43
   0 -34  -1    8.86    0.41
   0 -34   1    9.15    0.46
   0 -34  -1    8.44    0.45
   0 -34   1    8.62    0.43
   0  34   2   -0.06    0.20
   0  34   2   -0.03    0.23
   0  34  -2    0.21    0.25
   0  34  -2   -0.07    0.20
   0 -34   2    0.07    0.22
   0 -34  -2    0.27    0.24
   0 -34  -2   -0.05    0.18
   0 -34   2    0.35    0.22
   0  34   3    1.86    0.29
   0  34  -3    1.70    0.25
   0  34   3    1.76    0.27
   0  34  -3    1.88    0.31
   0 -34  -3    2.18    0.29
   0 -34   3    1.50    0.27
   0 -34   3    1.42    0.29
   0 -34  -3    1.53    0.22
   0  34  -4    1.54    0.32
   0  34   4    0.95    0.27
   0  34   4    1.67    0.29
   0  34  -4    1.31    0.26
   0 -34  -4    1.35    0.31
   0 -34   4    1.35    0.33
   0 -34   4    1.00    0.27
   0  34  -5    0.54    0.26
   0  34   5    0.26    0.29
   0  34  -5    0.51    0.32
   0 -34   5   -0.14    0.27
   0  34  -6    2.58    0.42
   0  34  -6    2.60    0.36
   0  34   6    3.56    0.39
   0 -34   6    2.94    0.39
   0 -34  -6    3.10    0.41
   0  35   0    0.10    0.20
   0 -35   0    0.18    0.20
   0 -35   0    0.01    0.24
   0  35   1    0.41    0.23
   0  35  -1    0.28    0.20
   0 -35  -1    0.39    0.24
   0 -35  -1    0.03    0.19
   0 -35   1    0.03    0.25
   0 -35   1    0.09    0.20
   0  35  -2    2.02    0.31
   0  35  -2    1.84    0.28
   0  35   2    2.11    0.28
   0  35   2    2.17    0.28
   0 -35   2    2.26    0.28
   0 -35  -2    2.45    0.31
   0 -35  -2    2.28    0.26
   0 -35   2    2.11    0.30
   0  35   3    0.47    0.25
   0  35   3    0.52    0.25
   0  35  -3    0.51    0.24
   0  35  -3    0.38    0.29
   0 -35   3   -0.39    0.22
   0 -35  -3    0.93    0.27
   0 -35  -3    0.17    0.21
   0 -35   3    0.51    0.28
   0  35   4    2.66    0.32
   0  35  -4    2.79    0.32
   0  35   4    2.12    0.34
   0  35  -4    2.43    0.35
   0 -35  -4    2.23    0.34
   0 -35   4    2.45    0.33
   0  35  -5   -0.11    0.27
   0  35   5   -0.20    0.30
   0  35  -5   -0.34    0.31
   0 -35   5    0.03    0.30
   0  35  -6    2.01    0.35
   0  35   6    1.89    0.37
   0  35  -6    1.49    0.41
   0  36   0    7.70    0.44
   0 -36   0    7.34    0.42
   0 -36   0    6.95    0.47
   0  36   1    1.57    0.25
   0  36  -1    1.88    0.27
   0 -36   1    2.11    0.28
   0 -36  -1    1.89    0.29
   0 -36   1    1.98    0.30
   0 -36  -1    1.53    0.24
   0  36  -2    4.92    0.39
   0  36   2    4.58    0.42
   0  36  -2    3.68    0.37
   0  36   2    4.43    0.42
   0 -36   2    4.09    0.38
   0 -36  -2    3.81    0.37
   0 -36  -2    4.16    0.38
   0 -36   2    3.81    0.43
   0  36   3    0.60    0.27
   0  36  -3    0.59    0.30
   0  36   3   -0.14    0.25
   0  36  -3    0.23    0.25
   0 -36   3    0.16    0.24
   0 -36  -3    0.74    0.28
   0 -36  -3    0.08    0.21
   0  36  -4    0.10    0.31
   0  36   4    0.16    0.28
   0  36  -4    0.10    0.27
   0  36   4   -0.61    0.28
   0 -36  -4    0.71    0.32
   0 -36   4   -0.17    0.26
   0  36   5    1.48    0.35
   0  36  -5    1.87    0.32
   0  36  -5    0.89    0.37
   0 -36   5    0.97    0.32
   0  37   0    0.21    0.24
   0 -37   0   -0.27    0.27
   0 -37   0    0.28    0.22
   0  37   1    1.16    0.26
   0  37  -1    0.41    0.25
   0  37   1    0.85    0.28
   0 -37  -1    0.94    0.28
   0 -37  -1    0.80    0.24
   0 -37   1    1.07    0.26
   0 -37   1    0.75    0.29
   0  37   2    0.44    0.27
   0  37  -2   -0.35    0.23
   0  37  -2    0.26    0.30
   0  37   2    0.36    0.27
   0 -37  -2   -0.13    0.23
   0 -37  -2   -0.29    0.29
   0 -37   2    0.24    0.25
   0  37   3    6.12    0.50
   0  37   3    6.92    0.49
   0  37  -3    7.59    0.59
   0  37  -3    6.48    0.45
   0 -37   3    7.37    0.50
   0 -37  -3    6.71    0.53
   0 -37  -3    7.04    0.45
   0  37  -4    0.79    0.31
   0  37  -4    1.03    0.35
   0  37   4    0.23    0.32
   0  37   4    0.85    0.32
   0 -37   4    0.27    0.30
   0 -37  -4    0.93    0.35
   0  37  -5    5.70    0.56
   0  37   5    4.48    0.53
   0  37  -5    5.72    0.63
   0  38   0    9.92    0.52
   0 -38   0    9.02    0.56
   0 -38   0   10.37    0.51
   0  38   1    0.38    0.25
   0  38   1    0.40    0.29
   0  38  -1   -0.16    0.24
   0 -38  -1    0.35    0.25
   0 -38   1    0.32    0.26
   0 -38  -1    0.20    0.30
   0  38   2    6.45    0.50
   0  38  -2    6.36    0.55
   0  38  -2    6.40    0.48
   0  38   2    6.88    0.49
   0 -38  -2    5.30    0.54
   0 -38   2    5.42    0.46
   0 -38  -2    6.91    0.45
   0  38   3    0.10    0.31
   0  38  -3    0.50    0.36
   0  38   3    0.42    0.29
   0  38  -3    0.88    0.29
   0 -38  -3    0.40    0.34
   0 -38  -3    0.39    0.26
   0 -38   3    0.20    0.28
   0  38  -4    1.49    0.38
   0  38  -4    0.16    0.32
   0  38   4    0.74    0.34
   0 -38  -4    1.00    0.38
   0 -38   4    0.48    0.33
   0  39   0    0.24    0.27
   0 -39   0   -0.01    0.26
   0  39   1    1.06    0.29
   0  39   1    0.80    0.32
   0  39  -1    0.92    0.29
   0  39  -1    1.17    0.35
   0 -39  -1    1.28    0.28
   0 -39   1    1.36    0.30
   0 -39  -1    0.63    0.33
   0  39  -2    1.03    0.36
   0  39   2    1.00    0.32
   0  39  -2    0.77    0.30
   0  39   2    1.08    0.32
   0 -39  -2    0.79    0.27
   0 -39   2    0.97    0.30
   0 -39  -2    1.06    0.35
   0  39   3    7.68    0.54
   0  39   3    6.89    0.57
   0  39  -3    7.42    0.54
   0  39  -3    8.40    0.65
   0 -39  -3    7.67    0.63
   0 -39   3    7.16    0.55
   0  40   0    3.81    0.44
   0 -40   0    2.47    0.32
   0  40  -1    0.50    0.29
   0  40   1    0.76    0.33
   0  40  -1    0.84    0.37
   0  40   1    0.65    0.30
   0 -40   1    0.53    0.30
   0 -40  -1    0.31    0.29
   0  40  -2    1.91    0.34
   0  40   2    2.30    0.36
   0  40  -2    1.96    0.41
   0  40   2    2.41    0.38
   0 -40  -2    2.85    0.42
   0 -40  -2    2.39    0.33
  -1   0  12    4.96    0.54
  -1   0  12    5.15    0.51
   1   0 -12    5.64    0.50
   1   0 -11    0.40    0.28
   1   0 -11   -0.10    0.31
   1   0 -11    0.55    0.27
  -1   0  11    0.90    0.27
  -1   0  11    0.38    0.29
   1   0 -10    7.72    0.49
  -1   0  10    7.52    0.46
   1   0 -10    7.60    0.44
  -1   0  10    8.01    0.45
   1   0 -10    7.71    0.46
  -1   0   9    0.63    0.19
   1   0  -9    0.59    0.22
   1   0  -9    0.54    0.20
  -1   0   9    0.37    0.20
   1   0  -9    0.41    0.19
   1   0  -8    6.96    0.35
  -1   0   8    7.33    0.36
  -1   0   8    6.46    0.44
   1   0  -8    7.69    0.36
  -1   0   8    7.70    0.36
   1   0  -8    7.74    0.37
  -1   0   7    1.23    0.20
  -1   0   7    1.31    0.17
   1   0  -7    1.62    0.16
   1   0  -7    1.92    0.22
   1   0  -7    1.57    0.19
   1   0  -7    1.35    0.18
   1   0  -6   87.26    2.06
   1   0  -6   98.25    2.00
  -1   0   6   98.49    2.15
   1   0  -6   98.63    1.82
  -1   0   6   93.93    2.23
  -1   0   5    0.28    0.09
   1   0  -5    0.39    0.10
   1   0  -5    0.50    0.09
   1   0  -5    0.34    0.09
  -1   0   5    0.32    0.11
  -1   0   4  135.12    3.04
  -1   0   4  131.38    2.93
  -1   0   4  138.31    2.80
   1   0  -4  133.92    2.71
   1   0  -4  132.17    2.81
   1   0  -4  135.62    2.50
  -1   0   3   -0.01    0.06
  -1   0   3   -0.10    0.06
   1   0  -3    0.05    0.06
   1   0  -3   -0.06    0.06
   1   0  -3   -0.05    0.06
  -1   0   3   -0.09    0.06
  -1   0   2   91.23    2.01
   1   0  -2   94.79    1.71
   1   0  -2   92.59    1.85
  -1   0   2   95.37    1.93
  -1   0   2   92.35    2.08
   1   0  -2   90.50    1.92
   1   0  -1    0.03    0.03
   1   0  -1    0.03    0.02
  -1   0   1   -0.02    0.03
   1   0  -1    0.05    0.03
   1   0  -1    0.01    0.03
  -1   0   1   -0.02    0.04
   1   0  -1    0.00    0.02
  -1   0   1    0.02    0.03
   1   0   0    0.03    0.01
   1   0   0    0.07    0.01
  -1   0   0    0.03    0.02
  -1   0   0    0.06    0.01
   1   0   0    0.03    0.02
  -1   0   0    0.06    0.02
   1   0   0    0.04    0.02
   1   0   0    0.06    0.02
   1   0   0    0.02    0.02
   1   0   0    0.02    0.02
  -1   0   0    0.05    0.02
  -1   0   0    0.08    0.02
   1   0   1    0.18    0.03
   1   0   1    0.08    0.04
   1   0   1    0.13    0.04
  -1   0  -1    0.04    0.04
   1   0   1    0.12    0.03
  -1   0  -1    0.16    0.04
  -1   0  -1    0.09    0.02
  -1   0  -1    0.13    0.04
   1   0   2   46.22    0.98
  -1   0  -2   43.88    1.02
   1   0   2   45.33    1.02
  -1   0  -2   44.75    1.02
  -1   0  -2   40.37    0.92
  -1   0  -2   44.11    0.92
   1   0   2   46.33    1.04
  -1   0  -2   44.66    0.95
   1   0   3    0.25    0.08
  -1   0  -3    0.26    0.09
  -1   0  -3    0.28    0.07
  -1   0  -3    0.42    0.08
   1   0   3    0.38    0.08
   1   0   3    0.33    0.09
  -1   0  -4   23.05    0.59
  -1   0  -4   22.93    0.55
  -1   0  -4   22.82    0.56
   1   0   4   23.11    0.59
   1   0   4   23.25    0.57
   1   0   4   23.25    0.61
   1   0   5   -0.01    0.10
  -1   0  -5    0.04    0.11
  -1   0  -5    0.24    0.09
   1   0   5    0.26    0.10
  -1   0  -5    0.14    0.10
   1   0   5    0.31    0.12
   1   0   6    6.24    0.28
   1   0   6    6.34    0.32
  -1   0  -6    6.07    0.29
  -1   0  -6    6.70    0.29
  -1   0  -6    6.26    0.28
   1   0   6    6.00    0.29
   1   0   7    0.17    0.13
  -1   0  -7    0.45    0.13
  -1   0  -7    0.40    0.15
   1   0   7    0.10    0.14
  -1   0  -7    0.10    0.15
   1   0   7    0.21    0.21
  -1   0  -8    7.13    0.35
   1   0   8    7.15    0.36
  -1   0  -8    6.73    0.37
   1   0   8    6.68    0.37
  -1   0  -9    0.08    0.18
  -1   0  -9    0.49    0.23
   1   0   9    0.64    0.20
   1   0   9    0.60    0.21
  -1   0 -10   -0.07    0.26
  -1   0 -10    0.06    0.22
   1   0  10   -0.08    0.22
   1   0  10    0.23    0.26
   1   0  11    0.07    0.34
  -1   0 -11    0.25    0.26
   1   0  11    0.02    0.28
  -1   0 -11    0.13    0.33
   1   1 -12    0.23    0.38
  -1   1  12    1.50    0.36
  -1   1  12    0.33    0.39
  -1  -1  12    0.35    0.40
   1  -1 -12    0.38    0.33
  -1  -1  12    0.10    0.33
   1  -1 -12    0.17    0.39
   1   1 -11    2.80    0.36
  -1   1  11    3.79    0.44
   1   1 -11    3.97    0.43
   1   1 -11    3.27    0.40
  -1   1  11    4.32    0.47
   1  -1 -11    3.18    0.38
  -1  -1  11    3.75    0.39
  -1  -1  11    4.31    0.43
   1  -1 -11    3.29    0.36
   1  -1 -11    3.71    0.43
   1   1 -10    0.65    0.26
  -1   1  10    1.02    0.23
   1   1 -10    1.16    0.26
   1   1 -10    0.86    0.27
  -1   1  10    0.87    0.26
   1  -1 -10    1.08    0.24
  -1  -1  10    1.46    0.28
  -1  -1  10    1.06    0.24
   1  -1 -10    0.97    0.27
   1  -1 -10    0.90    0.25
  -1   1   9    8.80    0.43
   1   1  -9    9.20    0.42
   1   1  -9    9.84    0.45
  -1   1   9    9.00    0.44
   1   1  -9    9.62    0.45
   1  -1  -9    9.22    0.44
  -1  -1   9    9.16    0.45
   1  -1  -9    9.46    0.45
  -1  -1   9    9.60    0.43
   1  -1  -9    9.86    0.44
   1   1  -8    1.93    0.22
   1   1  -8    1.91    0.22
  -1   1   8    2.28    0.27
  -1   1   8    1.65    0.28
   1   1  -8    1.89    0.22
  -1  -1   8    1.70    0.21
   1  -1  -8    1.55    0.21
   1  -1  -8    1.86    0.21
   1  -1  -8    1.84    0.21
  -1  -1   8    1.43    0.26
  -1  -1   8    1.42    0.20
   1   1  -7   47.53    0.96
   1   1  -7   46.03    1.18
  -1   1   7   45.01    1.18
   1   1  -7   47.49    1.07
  -1   1   7   46.68    1.14
   1   1  -7   46.10    1.11
  -1  -1   7   45.81    1.14
  -1  -1   7   45.48    1.19
   1  -1  -7   45.51    1.18
   1  -1  -7   46.56    1.10
   1  -1  -7   47.13    1.07
   1  -1  -7   47.63    0.96
   1   1  -6    2.08    0.18
   1   1  -6    2.41    0.19
   1   1  -6    2.27    0.21
  -1   1   6    1.84    0.16
  -1   1   6    2.11    0.24
   1   1  -6    2.23    0.21
   1  -1  -6    2.01    0.21
   1  -1  -6    1.73    0.20
  -1  -1   6    1.46    0.16
  -1  -1   6    1.47    0.18
   1  -1  -6    1.36    0.13
   1   1  -5   22.05    0.54
   1   1  -5   22.19    0.56
  -1   1   5   22.63    0.60
  -1   1   5   21.23    0.57
   1   1  -5   22.00    0.49
  -1   1   5   21.73    0.52
   1  -1  -5   22.58    0.54
   1  -1  -5   21.60    0.48
  -1  -1   5   22.31    0.57
  -1  -1   5   21.96    0.60
   1  -1  -5   21.98    0.56
   1   1  -4    2.58    0.16
  -1   1   4    2.27    0.15
   1   1  -4    2.93    0.15
  -1   1   4    2.59    0.17
   1   1  -4    2.68    0.14
  -1   1   4    2.64    0.14
  -1  -1   4    2.52    0.18
   1  -1  -4    2.28    0.15
   1  -1  -4    2.69    0.13
   1  -1  -4    2.89    0.15
  -1  -1   4    2.29    0.15
   1   1  -3    6.50    0.18
  -1   1   3    5.84    0.21
  -1   1   3    6.51    0.19
   1   1  -3    6.12    0.19
  -1   1   3    6.22    0.21
  -1  -1   3    6.21    0.19
  -1  -1   3    6.29    0.22
   1  -1  -3    6.37    0.19
   1  -1  -3    6.64    0.17
   1   1  -2   14.68    0.32
  -1   1   2   13.31    0.35
  -1   1   2   14.97    0.33
   1   1  -2   14.83    0.30
  -1  -1   2   14.42    0.36
   1  -1  -2   14.95    0.32
   1  -1  -2   14.74    0.29
  -1  -1   2   15.02    0.34
  -1  -1   2   12.84    0.35
   1  -1  -2   13.58    0.33
   1   1  -1  105.92    2.09
   1   1  -1  106.76    1.94
  -1   1   1  107.81    2.27
  -1   1   1  108.09    2.36
   1   1  -1  105.81    2.17
  -1   1   1  107.12    2.19
  -1  -1   1   95.04    2.18
   1  -1  -1  109.50    1.94
   1  -1  -1  105.44    2.36
   1  -1  -1  106.44    2.17
   1  -1  -1  105.47    2.09
   1  -1  -1  109.98    2.19
  -1  -1   1  104.66    2.19
  -1  -1   1  103.98    2.27
  -1  -1   1  108.18    2.36
   1   1   0    5.20    0.12
   1   1   0    5.05    0.12
  -1   1   0    5.12    0.12
  -1   1   0    5.10    0.11
  -1  -1   0    5.15    0.11
  -1  -1   0    4.71    0.12
   1  -1   0    4.99    0.13
  -1  -1   0    5.14    0.12
   1  -1   0    5.00    0.12
   1  -1   0    4.90    0.13
  -1  -1   0    4.93    0.12
   1   1   1  352.46    7.78
   1   1   1  364.39    7.70
  -1   1  -1  342.81    7.12
   1   1   1  345.69    7.40
  -1   1  -1  328.28    7.70
  -1   1  -1  354.90    7.73
  -1   1  -1  347.51    6.88
   1  -1   1  330.76    7.73
   1  -1   1  365.73    7.42
  -1  -1  -1  341.56    7.39
   1  -1   1  325.15    7.69
  -1  -1  -1  346.55    6.91
  -1  -1  -1  368.08    7.70
  -1   1  -2   37.89    0.86
  -1   1  -2   38.10    0.78
   1   1   2   37.92    0.86
   1   1   2   38.25    0.83
  -1   1  -2   32.74    0.78
  -1   1  -2   38.32    0.86
  -1  -1  -2   38.11    0.86
   1  -1   2   38.39    0.88
   1  -1   2   38.38    0.86
   1  -1   2   38.49    0.83
  -1  -1  -2   33.13    0.78
  -1  -1  -2   37.85    0.86
  -1  -1  -2   37.57    0.80
  -1   1  -3   51.65    1.18
   1   1   3   52.11    1.18
   1   1   3   51.95    1.13
  -1   1  -3   51.49    1.07
  -1   1  -3   49.27    1.10
  -1  -1  -3   49.77    1.10
  -1  -1  -3   49.74    1.17
  -1  -1  -3   51.05    1.18
  -1  -1  -3   50.82    1.07
   1  -1   3   49.95    1.20
   1  -1   3   51.82    1.18
   1  -1   3   50.80    1.13
   1   1   4   36.83    0.93
   1   1   4   37.78    0.88
  -1   1  -4   37.17    0.84
   1   1   4   38.43    0.92
  -1   1  -4   36.98    0.86
  -1   1  -4   37.36    0.92
  -1  -1  -4   38.09    0.91
   1  -1   4   39.00    0.94
   1  -1   4   39.03    0.92
   1  -1   4   38.61    0.89
  -1  -1  -4   39.51    0.85
  -1  -1  -4   37.88    0.86
  -1   1  -5    9.03    0.32
   1   1   5    9.55    0.33
  -1   1  -5    9.73    0.32
   1   1   5    9.14    0.31
   1   1   5    8.85    0.33
  -1   1  -5    9.61    0.31
   1  -1   5    9.33    0.32
   1  -1   5   10.04    0.34
  -1  -1  -5    9.93    0.32
  -1  -1  -5    9.52    0.32
   1  -1   5    9.74    0.33
  -1  -1  -5    9.26    0.32
  -1   1  -6   32.15    0.82
   1   1   6   30.69    0.83
  -1   1  -6   28.14    0.75
   1   1   6   32.06    0.83
  -1   1  -6   31.04    0.78
   1   1   6   30.59    0.79
  -1  -1  -6   28.55    0.75
  -1  -1  -6   32.52    0.82
   1  -1   6   32.83    0.83
  -1  -1  -6   31.63    0.78
   1  -1   6   31.87    0.84
   1  -1   6   32.30    0.79
  -1   1  -7    6.01    0.32
  -1   1  -7    6.00    0.31
  -1   1  -7    6.57    0.32
   1   1   7    6.39    0.31
   1   1   7    5.99    0.31
   1  -1   7    6.80    0.33
  -1  -1  -7    6.35    0.32
   1  -1   7    6.16    0.38
  -1  -1  -7    6.96    0.32
   1  -1   7    5.96    0.31
  -1  -1  -7    6.50    0.34
   1   1   8   16.93    0.56
  -1   1  -8   16.97    0.55
   1   1   8   16.47    0.58
  -1   1  -8   16.61    0.56
   1  -1   8   16.74    0.55
   1  -1   8   16.99    0.58
  -1  -1  -8   17.26    0.56
  -1  -1  -8   17.29    0.56
   1   1   9    7.93    0.43
  -1   1  -9    7.81    0.42
  -1   1  -9    7.82    0.44
   1   1   9    8.29    0.41
   1  -1   9    8.34    0.44
   1  -1   9    8.51    0.43
  -1  -1  -9    7.69    0.40
  -1  -1  -9    8.34    0.45
   1   1  10    6.75    0.44
   1   1  10    6.70    0.45
  -1   1 -10    6.31    0.46
  -1   1 -10    6.12    0.44
  -1  -1 -10    5.93    0.42
   1  -1  10    5.71    0.43
  -1  -1 -10    5.59    0.48
   1  -1  10    5.04    0.46
  -1   1 -11    1.66    0.31
   1   1  11    1.67    0.37
  -1   1 -11    1.60    0.37
   1   1  11    1.68    0.31
   1  -1  11    1.52    0.36
   1  -1  11    1.68    0.31
  -1  -1 -11    1.07    0.36
  -1  -1 -11    1.84    0.30
  -1   2  12    3.30    0.45
   1   2 -12    3.41    0.45
  -1   2  12    4.85    0.52
  -1  -2  12    3.52    0.41
  -1  -2  12    2.80    0.44
   1  -2 -12    3.10    0.44
  -1   2  11    1.69    0.33
   1   2 -11    0.78    0.29
  -1   2  11    0.59    0.28
   1   2 -11    0.66    0.27
   1   2 -11    0.60    0.33
   1  -2 -11    0.86    0.27
  -1  -2  11    0.62    0.31
   1  -2 -11    0.20    0.27
   1  -2 -11    0.63    0.33
  -1  -2  11    1.31    0.30
  -1   2  10    4.74    0.42
   1   2 -10    5.34    0.43
   1   2 -10    6.63    0.43
   1   2 -10    5.72    0.46
  -1   2  10    6.09    0.41
   1  -2 -10    5.94    0.46
   1  -2 -10    5.70    0.42
   1  -2 -10    5.97    0.44
  -1  -2  10    6.20    0.44
  -1  -2  10    5.50    0.40
  -1   2   9    0.08    0.18
   1   2  -9    0.05    0.19
   1   2  -9    0.08    0.21
   1   2  -9    0.53    0.20
  -1   2   9    0.35    0.20
  -1  -2   9    0.42    0.18
   1  -2  -9    0.54    0.20
  -1  -2   9    0.44    0.20
   1  -2  -9    0.13    0.19
   1  -2  -9    0.31    0.21
  -1   2   8    1.23    0.27
  -1   2   8    1.33    0.19
   1   2  -8    1.38    0.21
   1   2  -8    1.57    0.21
   1   2  -8    1.56    0.21
  -1  -2   8    1.72    0.27
   1  -2  -8    1.53    0.21
  -1  -2   8    1.77    0.22
  -1  -2   8    1.80    0.21
   1  -2  -8    2.02    0.22
   1  -2  -8    2.20    0.26
   1   2  -7    0.34    0.15
   1   2  -7    0.83    0.15
  -1   2   7    0.64    0.19
  -1   2   7    0.20    0.14
   1   2  -7    0.55    0.15
   1   2  -7    0.50    0.15
  -1  -2   7    1.13    0.21
   1  -2  -7    0.71    0.15
   1  -2  -7    0.73    0.16
   1  -2  -7    0.70    0.16
  -1  -2   7    1.07    0.17
  -1  -2   7    0.78    0.15
   1  -2  -7    0.99    0.16
  -1   2   6   32.35    0.82
   1   2  -6   33.76    0.71
   1   2  -6   34.39    0.87
  -1   2   6   32.31    0.76
  -1   2   6   31.84    0.86
   1   2  -6   33.09    0.78
   1   2  -6   30.49    0.79
  -1  -2   6   34.50    0.87
   1  -2  -6   34.13    0.78
  -1  -2   6   34.20    0.83
   1  -2  -6   29.16    0.79
   1  -2  -6   34.51    0.69
   1   2  -5   28.37    0.66
   1   2  -5   28.62    0.60
  -1   2   5   28.83    0.74
   1   2  -5   29.01    0.69
  -1   2   5   27.09    0.70
  -1   2   5   28.81    0.66
   1  -2  -5   28.37    0.66
  -1  -2   5   28.82    0.74
   1  -2  -5   28.14    0.68
  -1  -2   5   27.59    0.71
   1  -2  -5   27.97    0.58
  -1   2   4   45.45    1.04
   1   2  -4   44.47    0.88
  -1   2   4   45.75    0.98
   1   2  -4   44.65    0.96
   1   2  -4   43.73    0.99
  -1   2   4   43.45    1.07
   1  -2  -4   45.63    0.96
   1  -2  -4   44.67    0.99
   1  -2  -4   46.62    0.87
  -1  -2   4   44.10    1.08
  -1  -2   4   44.51    1.04
  -1   2   3   66.15    1.40
   1   2  -3   65.36    1.41
  -1   2   3   65.74    1.52
   1   2  -3   66.49    1.36
   1   2  -3   67.31    1.26
  -1   2   3   65.63    1.47
   1  -2  -3   65.93    1.24
  -1  -2   3   67.74    1.53
   1  -2  -3   66.67    1.41
  -1  -2   3   65.88    1.47
   1  -2  -3   67.50    1.36
   1   2  -2   29.64    0.63
   1   2  -2   29.37    0.61
  -1   2   2   28.03    0.66
   1   2  -2   30.40    0.57
  -1   2   2   30.24    0.69
  -1   2   2   30.30    0.63
  -1  -2   2   28.95    0.64
  -1  -2   2   27.33    0.66
  -1  -2   2   28.44    0.69
   1  -2  -2   29.86    0.64
   1  -2  -2   29.92    0.56
   1  -2  -2   30.80    0.61
   1  -2  -2   27.05    0.63
   1   2  -1   22.41    0.48
  -1   2   1   22.63    0.50
  -1   2   1   22.07    0.52
   1   2  -1   22.67    0.46
   1  -2  -1   22.64    0.46
   1  -2  -1   23.76    0.53
   1  -2  -1   22.26    0.48
  -1  -2   1   21.49    0.53
   1  -2  -1   22.48    0.48
   1  -2  -1   22.59    0.52
  -1  -2   1   22.98    0.50
  -1   2   0    3.50    0.09
  -1   2   0    3.36    0.10
   1   2   0    3.47    0.09
   1   2   0    3.47    0.09
   1   2   0    3.50    0.08
  -1   2   0    3.28    0.10
   1  -2   0    3.53    0.09
  -1  -2   0    3.52    0.09
  -1  -2   0    3.52    0.09
   1  -2   0    3.45    0.10
  -1  -2   0    3.49    0.08
   1  -2   0    3.50    0.09
  -1  -2   0    3.19    0.09
  -1   2  -1   13.64    0.35
  -1   2  -1   14.76    0.32
   1   2   1   14.67    0.33
   1   2   1   14.71    0.34
  -1   2  -1   15.28    0.32
   1  -2   1   14.96    0.33
   1  -2   1   14.98    0.35
  -1  -2  -1   14.99    0.34
   1  -2   1   14.67    0.36
  -1  -2  -1   15.07    0.32
  -1   2  -2    8.74    0.22
   1   2   2    8.77    0.23
   1   2   2    8.92    0.22
  -1   2  -2    8.75    0.20
  -1   2  -2    8.80    0.24
   1  -2   2    9.04    0.23
   1  -2   2    8.71    0.24
  -1  -2  -2    8.81    0.23
  -1  -2  -2    8.26    0.22
  -1  -2  -2    8.12    0.22
   1  -2   2    8.85    0.24
   1   2   3  108.67    2.28
   1   2   3  104.10    2.36
  -1   2  -3  103.42    2.13
  -1   2  -3  104.31    2.37
  -1   2  -3  103.41    2.20
   1  -2   3  109.15    2.29
  -1  -2  -3  103.90    2.13
  -1  -2  -3  104.62    2.36
   1  -2   3  106.38    2.38
  -1  -2  -3  101.06    2.36
   1  -2   3  106.94    2.40
  -1  -2  -3  105.54    2.20
   1   2   4    6.87    0.23
  -1   2  -4    7.11    0.24
  -1   2  -4    7.02    0.25
  -1   2  -4    7.00    0.25
   1   2   4    7.38    0.25
  -1  -2  -4    6.55    0.23
   1  -2   4    6.48    0.25
  -1  -2  -4    6.69    0.24
   1  -2   4    6.82    0.25
   1  -2   4    6.72    0.24
   1   2   5  115.76    2.68
   1   2   5  118.49    2.59
  -1   2  -5  116.96    2.50
  -1   2  -5  118.99    2.43
  -1   2  -5  118.57    2.70
   1  -2   5  117.79    2.70
   1  -2   5  120.39    2.60
   1  -2   5  117.55    2.72
  -1  -2  -5  119.35    2.43
  -1  -2  -5  116.20    2.50
  -1  -2  -5  115.07    2.68
   1   2   6    1.52    0.16
  -1   2  -6    1.92    0.20
  -1   2  -6    1.65    0.19
  -1   2  -6    1.33    0.16
   1   2   6    1.90    0.20
   1   2   6    1.42    0.17
  -1  -2  -6    1.21    0.15
   1  -2   6    0.99    0.15
   1  -2   6    1.12    0.15
  -1  -2  -6    0.98    0.15
   1  -2   6    0.98    0.18
  -1  -2  -6    1.15    0.16
   1   2   7   19.82    0.59
  -1   2  -7   21.55    0.54
  -1   2  -7   20.43    0.59
   1   2   7   20.40    0.63
  -1   2  -7   20.53    0.59
  -1   2  -7   20.61    0.61
  -1  -2  -7   20.59    0.59
   1  -2   7   20.61    0.60
   1  -2   7   19.86    0.62
  -1  -2  -7   20.42    0.60
   1  -2   7   21.10    0.65
  -1  -2  -7   20.12    0.60
  -1   2  -8    3.00    0.28
  -1   2  -8    3.38    0.31
   1   2   8    3.21    0.29
   1   2   8    3.49    0.28
   1  -2   8    3.04    0.27
   1  -2   8    3.47    0.30
  -1  -2  -8    3.67    0.33
  -1  -2  -8    3.24    0.27
  -1   2  -9    0.41    0.22
   1   2   9    0.26    0.19
  -1   2  -9    0.46    0.20
   1   2   9   -0.02    0.20
   1  -2   9    0.07    0.19
   1  -2   9    0.23    0.21
  -1  -2  -9    0.10    0.20
  -1  -2  -9    0.29    0.18
  -1   2 -10    0.75    0.25
  -1   2 -10    0.38    0.27
   1   2  10    1.19    0.25
   1   2  10    0.84    0.27
   1  -2  10    0.76    0.24
   1  -2  10    0.71    0.29
  -1  -2 -10    0.88    0.28
  -1  -2 -10    0.60    0.23
   1   2  11    4.54    0.46
  -1   2 -11    3.74    0.41
  -1   2 -11    4.09    0.47
   1   2  11    4.77    0.44
   1  -2  11    3.66    0.41
   1  -2  11    3.59    0.45
  -1  -2 -11    4.48    0.45
  -1  -2 -11    4.51    0.43
  -1   3  12    0.93    0.33
   1   3 -12   -0.39    0.40
  -1   3  12    0.19    0.37
  -1  -3  12    0.09    0.32
  -1  -3  12   -0.47    0.35
   1  -3 -12    0.00    0.39
  -1   3  11    0.82    0.27
   1   3 -11    0.18    0.28
   1   3 -11   -0.07    0.32
   1   3 -11    0.25    0.27
  -1   3  11    0.23    0.29
  -1  -3  11    0.35    0.26
   1  -3 -11   -0.14    0.27
   1  -3 -11   -0.08    0.31
   1  -3 -11    0.44    0.27
  -1  -3  11    0.13    0.31
  -1   3  10    9.38    0.50
   1   3 -10    9.20    0.51
   1   3 -10    9.57    0.50
   1   3 -10    9.76    0.49
  -1   3  10    9.28    0.47
   1  -3 -10    9.11    0.47
   1  -3 -10    9.01    0.50
   1  -3 -10    9.53    0.49
  -1  -3  10    9.40    0.47
  -1  -3  10    8.68    0.50
   1   3  -9    0.80    0.20
  -1   3   9    0.90    0.22
   1   3  -9    0.61    0.20
  -1   3   9    1.05    0.21
   1   3  -9    0.69    0.22
   1  -3  -9    0.61    0.21
  -1  -3   9    0.73    0.19
   1  -3  -9    0.89    0.20
  -1  -3   9    0.76    0.22
   1  -3  -9    0.55    0.22
   1   3  -8   22.98    0.67
   1   3  -8   23.30    0.65
  -1   3   8   23.01    0.68
   1   3  -8   23.06    0.71
   1  -3  -8   23.38    0.70
  -1  -3   8   22.84    0.69
   1  -3  -8   23.50    0.66
   1  -3  -8   23.53    0.68
  -1  -3   8   22.71    0.74
  -1  -3   8   23.39    0.69
  -1   3   7    3.61    0.32
   1   3  -7    3.64    0.27
  -1   3   7    3.74    0.26
   1   3  -7    3.53    0.26
   1   3  -7    3.46    0.26
   1   3  -7    3.75    0.27
   1  -3  -7    3.78    0.24
  -1  -3   7    2.96    0.24
  -1  -3   7    3.34    0.25
  -1  -3   7    3.07    0.32
   1  -3  -7    3.12    0.27
   1  -3  -7    3.40    0.25
   1   3  -6    1.11    0.15
   1   3  -6    1.81    0.20
   1   3  -6    1.48    0.14
  -1   3   6    1.30    0.13
   1   3  -6    1.67    0.18
  -1   3   6    1.64    0.18
  -1   3   6    1.34    0.13
  -1  -3   6    1.20    0.17
  -1  -3   6    1.17    0.14
   1  -3  -6    1.18    0.15
   1  -3  -6    1.55    0.13
  -1  -3   6    1.08    0.15
   1  -3  -6    0.80    0.14
   1   3  -5    0.93    0.11
   1   3  -5    0.93    0.11
  -1   3   5    0.90    0.12
  -1   3   5    0.90    0.14
   1   3  -5    0.63    0.11
   1   3  -5    0.84    0.11
  -1   3   5    0.81    0.10
   1  -3  -5    0.98    0.11
  -1  -3   5    0.87    0.11
   1  -3  -5    0.74    0.12
   1  -3  -5    0.86    0.10
  -1  -3   5    0.94    0.13
   1   3  -4    4.20    0.17
  -1   3   4    4.20    0.19
  -1   3   4    4.27    0.16
   1   3  -4    4.14    0.18
   1   3  -4    3.97    0.17
  -1   3   4    3.82    0.18
   1  -3  -4    4.40    0.15
  -1  -3   4    4.01    0.18
  -1  -3   4    4.07    0.20
   1  -3  -4    4.01    0.18
   1  -3  -4    4.15    0.18
  -1   3   3    0.95    0.12
   1   3  -3    0.90    0.08
  -1   3   3    0.90    0.09
   1   3  -3    1.08    0.11
  -1   3   3    1.03    0.10
   1   3  -3    1.00    0.09
   1  -3  -3    1.01    0.11
  -1  -3   3    0.96    0.12
   1  -3  -3    1.31    0.11
   1  -3  -3    1.08    0.09
  -1  -3   3    1.03    0.11
   1   3  -2  206.28    3.99
   1   3  -2  205.83    4.12
  -1   3   2  206.35    4.14
   1   3  -2  208.60    3.69
  -1   3   2  203.72    4.30
  -1   3   2  202.34    4.47
   1  -3  -2  209.14    3.68
  -1  -3   2  205.90    4.48
  -1  -3   2  207.00    4.31
   1  -3  -2  198.97    3.99
   1  -3  -2  182.41    4.12
   1  -3  -2  182.99    4.15
   1  -3  -2  199.02    4.49
   1   3  -1    6.63    0.15
  -1   3   1    6.58    0.17
  -1   3   1    6.46    0.17
   1   3  -1    6.45    0.16
  -1   3   1    6.48    0.18
   1  -3  -1    6.47    0.16
  -1  -3   1    6.82    0.19
   1  -3  -1    6.64    0.16
  -1  -3   1    6.62    0.17
   1  -3  -1    6.66    0.18
   1  -3  -1    6.41    0.15
   1  -3  -1    6.42    0.18
   1   3   0  188.70    3.76
   1   3   0  193.47    3.37
  -1   3   0  174.84    4.05
  -1   3   0  174.14    3.76
   1  -3   0  182.68    3.75
   1  -3   0  179.59    4.05
   1  -3   0  175.68    4.07
   1  -3   0  177.60    3.77
  -1  -3   0  190.26    4.06
  -1  -3   0  185.31    3.77
  -1  -3   0  190.48    3.63
  -1  -3   0  186.59    3.91
   1   3   1    2.44    0.08
   1   3   1    2.59    0.07
  -1   3  -1    2.52    0.09
   1   3   1    2.56    0.07
  -1   3  -1    2.61    0.08
   1  -3   1    2.29    0.10
   1  -3   1    2.54    0.10
   1  -3   1    2.44    0.09
  -1  -3  -1    2.35    0.09
  -1   3  -2  101.49    2.30
  -1   3  -2  103.46    2.12
  -1   3  -2  101.79    2.06
   1   3   2  100.83    2.28
   1   3   2  103.88    2.21
   1  -3   2  101.90    2.32
   1  -3   2  106.32    2.21
  -1  -3  -2  103.93    2.06
  -1  -3  -2  101.95    2.28
   1  -3   2  102.47    2.30
  -1  -3  -2  100.79    2.12
  -1   3  -3    6.20    0.20
  -1   3  -3    6.08    0.17
  -1   3  -3    5.64    0.20
   1   3   3    5.94    0.19
   1   3   3    5.77    0.19
   1   3   3    6.09    0.15
  -1   3  -3    6.22    0.22
   1  -3   3    5.63    0.21
   1  -3   3    5.41    0.21
  -1  -3  -3    5.23    0.20
  -1  -3  -3    5.49    0.20
  -1  -3  -3    5.19    0.20
   1  -3   3    5.33    0.19
  -1  -3  -3    5.10    0.18
  -1   3  -4    3.67    0.17
  -1   3  -4    3.47    0.18
   1   3   4    3.60    0.18
  -1   3  -4    3.45    0.18
   1   3   4    3.65    0.17
   1  -3   4    3.50    0.18
  -1  -3  -4    3.81    0.17
   1  -3   4    3.77    0.18
   1  -3   4    3.86    0.19
  -1  -3  -4    3.91    0.20
  -1  -3  -4    3.75    0.16
  -1   3  -5    3.24    0.20
   1   3   5    2.71    0.19
  -1   3  -5    3.49    0.19
  -1   3  -5    2.76    0.22
   1   3   5    3.58    0.22
  -1  -3  -5    2.96    0.22
   1  -3   5    2.83    0.20
  -1  -3  -5    3.23    0.18
   1  -3   5    3.59    0.23
   1  -3   5    3.11    0.20
  -1  -3  -5    3.62    0.19
   1   3   6    9.43    0.36
  -1   3  -6    9.26    0.35
  -1   3  -6    8.84    0.28
  -1   3  -6    9.04    0.35
   1   3   6    9.33    0.37
  -1   3  -6    8.36    0.34
   1   3   6    8.67    0.33
  -1  -3  -6    8.95    0.34
  -1  -3  -6    9.12    0.34
   1  -3   6    8.86    0.35
  -1  -3  -6    9.48    0.33
   1  -3   6    9.04    0.38
   1  -3   6    9.00    0.34
   1   3   7    7.50    0.33
  -1   3  -7    7.15    0.34
  -1   3  -7    7.33    0.34
  -1   3  -7    7.09    0.28
  -1   3  -7    7.83    0.33
   1   3   7    6.97    0.34
  -1  -3  -7    7.19    0.34
   1  -3   7    7.04    0.33
   1  -3   7    7.15    0.41
   1  -3   7    7.32    0.34
  -1  -3  -7    7.49    0.34
  -1  -3  -7    7.67    0.32
  -1   3  -8   12.98    0.47
   1   3   8   13.31    0.50
   1   3   8   12.66    0.47
  -1   3  -8   13.17    0.49
  -1  -3  -8   13.33    0.46
  -1  -3  -8   12.65    0.49
   1  -3   8   12.76    0.50
   1  -3   8   12.45    0.48
   1   3   9    3.20    0.32
  -1   3  -9    3.08    0.29
   1   3   9    2.93    0.28
  -1   3  -9    3.25    0.34
  -1  -3  -9    2.42    0.28
  -1  -3  -9    2.61    0.28
   1  -3   9    3.02    0.30
   1  -3   9    2.84    0.29
  -1   3 -10    8.26    0.46
   1   3  10    8.43    0.46
   1   3  10    7.70    0.47
  -1   3 -10    7.93    0.52
  -1  -3 -10    7.56    0.45
   1  -3  10    8.18    0.47
   1  -3  10    6.88    0.48
  -1  -3 -10    8.40    0.52
   1   3  11    1.52    0.31
  -1   3 -11    1.38    0.37
  -1   3 -11    1.96    0.33
   1   3  11    2.13    0.38
   1  -3  11    1.79    0.32
  -1  -3 -11    1.16    0.35
   1  -3  11    1.35    0.35
  -1  -3 -11    1.60    0.30
  -1   4  12    0.50    0.33
   1   4 -12    0.43    0.41
  -1   4  12    0.47    0.37
  -1  -4  12   -0.32    0.35
  -1  -4  12    0.31    0.34
   1  -4 -12    0.28    0.40
  -1   4  11    2.29    0.31
   1   4 -11    1.62    0.29
  -1   4  11    1.73    0.33
   1   4 -11    1.18    0.36
   1   4 -11    1.30    0.31
  -1  -4  11    1.03    0.33
   1  -4 -11    1.23    0.30
  -1  -4  11    1.10    0.30
   1  -4 -11    1.79    0.35
   1  -4 -11    1.91    0.30
  -1   4  10    0.76    0.24
  -1   4  10    0.90    0.26
   1   4 -10    0.65    0.24
   1   4 -10    0.94    0.26
   1   4 -10    0.80    0.28
  -1  -4  10    1.18    0.24
   1  -4 -10    0.57    0.23
  -1  -4  10    0.63    0.26
   1  -4 -10    1.03    0.25
   1  -4 -10    1.24    0.28
  -1   4   9    0.07    0.19
   1   4  -9    0.23    0.20
   1   4  -9    0.22    0.21
   1   4  -9    0.12    0.19
  -1  -4   9    0.08    0.19
   1  -4  -9    0.02    0.20
   1  -4  -9    0.55    0.21
  -1  -4   9    0.38    0.20
   1  -4  -9    0.17    0.17
  -1   4   8    0.86    0.18
   1   4  -8    0.99    0.19
   1   4  -8    0.83    0.19
   1   4  -8    1.01    0.19
  -1  -4   8    1.04    0.22
  -1  -4   8    0.89    0.18
  -1  -4   8    1.38    0.20
   1  -4  -8    1.17    0.20
   1  -4  -8    0.74    0.17
   1  -4  -8    0.92    0.20
   1   4  -7    0.78    0.16
  -1   4   7    1.16    0.17
   1   4  -7    0.96    0.18
   1   4  -7    0.80    0.16
  -1   4   7    0.83    0.21
   1   4  -7    0.79    0.16
  -1  -4   7    0.92    0.17
   1  -4  -7    0.81    0.16
   1  -4  -7    0.75    0.17
  -1  -4   7    0.68    0.20
  -1  -4   7    0.67    0.15
   1   4  -6    0.59    0.13
   1   4  -6    0.21    0.10
   1   4  -6    0.27    0.13
  -1   4   6    0.66    0.17
  -1   4   6    0.30    0.10
  -1   4   6    0.43    0.11
   1   4  -6    0.47    0.14
  -1  -4   6    0.45    0.15
  -1  -4   6    0.23    0.11
   1  -4  -6    0.52    0.11
   1  -4  -6    0.48    0.13
  -1  -4   6    0.49    0.13
   1  -4  -6    0.61    0.14
  -1   4   5   22.08    0.53
   1   4  -5   23.55    0.51
  -1   4   5   22.57    0.61
   1   4  -5   22.72    0.61
  -1   4   5   22.32    0.59
   1   4  -5   22.98    0.56
   1   4  -5   22.50    0.55
   1  -4  -5   22.90    0.57
   1  -4  -5   22.58    0.55
   1  -4  -5   22.31    0.48
  -1  -4   5   22.31    0.60
  -1  -4   5   22.83    0.59
  -1  -4   5   21.82    0.61
   1   4  -4    4.45    0.19
  -1   4   4    3.98    0.18
  -1   4   4    4.05    0.19
   1   4  -4    4.36    0.17
   1   4  -4    4.01    0.16
   1   4  -4    3.83    0.18
  -1   4   4    4.06    0.16
   1  -4  -4    4.21    0.18
   1  -4  -4    4.24    0.15
   1  -4  -4    3.90    0.17
  -1  -4   4    3.96    0.18
  -1  -4   4    3.86    0.20
  -1   4   3   77.90    1.62
   1   4  -3   76.07    1.57
  -1   4   3   77.11    1.76
   1   4  -3   75.90    1.63
   1   4  -3   77.42    1.46
   1   4  -3   76.46    1.77
  -1   4   3   75.73    1.70
   1  -4  -3   80.20    1.43
  -1  -4   3   77.89    1.78
  -1  -4   3   77.12    1.71
   1  -4  -3   77.33    1.57
   1  -4  -3   77.79    1.63
  -1   4   2   36.73    0.81
   1   4  -2   36.60    0.77
   1   4  -2   36.58    0.75
  -1   4   2   36.37    0.84
   1   4  -2   36.02    0.70
   1  -4  -2   38.07    0.68
  -1  -4   2   36.11    0.85
  -1  -4   2   36.30    0.82
   1  -4  -2   36.00    0.85
   1  -4  -2   36.85    0.75
   1  -4  -2   36.88    0.79
   1  -4  -2   32.89    0.77
   1   4  -1   37.97    0.86
  -1   4   1   37.69    0.80
   1   4  -1   37.54    0.79
  -1   4   1   37.17    0.86
  -1   4   1   38.32    0.83
   1   4  -1   38.15    0.72
   1  -4  -1   38.37    0.87
   1  -4  -1   37.96    0.80
  -1  -4   1   37.52    0.85
   1  -4  -1   38.16    0.79
  -1  -4   1   37.68    0.87
  -1  -4   1   38.01    0.83
   1  -4  -1   36.54    0.86
   1  -4  -1   38.41    0.77
   1   4   0   24.67    0.52
   1   4   0   25.13    0.47
  -1   4   0   24.51    0.53
   1   4   0   24.67    0.56
  -1   4   0   24.56    0.58
   1  -4   0   24.77    0.52
  -1  -4   0   25.26    0.56
   1  -4   0   24.56    0.58
   1  -4   0   25.18    0.58
   1  -4   0   25.17    0.54
  -1  -4   0   25.04    0.51
  -1  -4   0   24.94    0.52
  -1   4  -1    7.06    0.18
   1   4   1    7.18    0.18
   1   4   1    7.29    0.17
  -1   4  -1    7.42    0.18
   1  -4   1    7.11    0.20
   1  -4   1    7.29    0.19
  -1  -4  -1    7.20    0.18
   1  -4   1    7.02    0.20
  -1   4  -2   19.37    0.43
   1   4   2   19.85    0.45
  -1   4  -2   19.25    0.48
  -1   4  -2   19.93    0.43
   1   4   2   19.46    0.46
   1   4   2   19.51    0.41
   1  -4   2   17.95    0.45
  -1  -4  -2   19.29    0.44
   1  -4   2   19.30    0.48
  -1  -4  -2   19.68    0.43
  -1  -4  -2   19.57    0.41
   1  -4   2   19.91    0.48
  -1   4  -3   72.46    1.50
   1   4   3   75.05    1.51
  -1   4  -3   72.21    1.54
   1   4   3   73.85    1.60
   1   4   3   72.61    1.65
  -1   4  -3   66.71    1.52
  -1   4  -3   72.98    1.68
   1  -4   3   72.56    1.67
  -1  -4  -3   73.18    1.55
  -1  -4  -3   73.88    1.50
   1  -4   3   73.16    1.68
  -1  -4  -3   72.35    1.65
   1  -4   3   76.67    1.61
  -1   4  -4    7.43    0.26
   1   4   4    7.80    0.25
  -1   4  -4    7.11    0.25
  -1   4  -4    7.52    0.22
   1   4   4    7.97    0.19
   1   4   4    7.54    0.25
  -1   4  -4    6.86    0.24
  -1  -4  -4    7.44    0.25
   1  -4   4    7.48    0.25
  -1  -4  -4    7.53    0.24
   1  -4   4    7.23    0.27
   1  -4   4    7.19    0.26
  -1  -4  -4    7.34    0.26
  -1  -4  -4    7.24    0.26
   1   4   5  147.26    3.32
  -1   4  -5  145.21    3.10
   1   4   5  145.34    3.21
  -1   4  -5  150.98    3.01
  -1   4  -5  145.24    3.35
  -1   4  -5  150.19    3.06
  -1  -4  -5  148.64    3.10
   1  -4   5  147.03    3.22
  -1  -4  -5  146.88    3.01
   1  -4   5  146.56    3.37
   1  -4   5  144.99    3.35
  -1  -4  -5  147.59    3.32
   1   4   6    0.16    0.16
   1   4   6   -0.02    0.12
  -1   4  -6    0.15    0.12
  -1   4  -6    0.22    0.11
  -1   4  -6    0.06    0.13
  -1   4  -6    0.10    0.14
  -1  -4  -6    0.16    0.13
   1  -4   6    0.18    0.12
  -1  -4  -6    0.24    0.13
   1  -4   6    0.29    0.17
  -1  -4  -6    0.20    0.11
   1  -4   6    0.24    0.13
  -1   4  -7   22.21    0.63
   1   4   7   22.65    0.68
   1   4   7   22.14    0.64
  -1   4  -7   22.70    0.57
  -1   4  -7   23.18    0.68
  -1   4  -7   22.31    0.63
   1  -4   7   23.58    0.70
   1  -4   7   22.75    0.65
  -1  -4  -7   23.47    0.64
  -1  -4  -7   23.01    0.65
  -1  -4  -7   23.51    0.65
   1  -4   7   22.71    0.68
  -1   4  -8    0.64    0.19
   1   4   8    0.46    0.17
  -1   4  -8    0.51    0.19
   1   4   8    1.09    0.20
   1  -4   8    0.82    0.21
  -1  -4  -8    0.83    0.20
  -1  -4  -8    0.88    0.17
   1  -4   8    0.83    0.18
  -1   4  -9    0.37    0.20
   1   4   9    0.20    0.20
   1   4   9    0.79    0.20
  -1   4  -9    0.42    0.23
   1  -4   9    0.38    0.18
  -1  -4  -9    0.14    0.23
  -1  -4  -9    0.65    0.18
   1  -4   9   -0.05    0.21
   1   4  10    0.89    0.24
  -1   4 -10    0.26    0.28
  -1   4 -10    0.68    0.25
   1   4  10    0.68    0.27
   1  -4  10    0.32    0.27
  -1  -4 -10    1.02    0.28
   1  -4  10    0.77    0.25
  -1  -4 -10    0.33    0.22
  -1   4 -11    7.47    0.55
   1   4  11    7.67    0.54
   1   4  11    8.18    0.59
  -1   4 -11    7.99    0.60
  -1  -4 -11    7.40    0.60
  -1  -4 -11    7.39    0.52
   1  -4  11    8.95    0.58
   1  -4  11    7.63    0.51
   1   5 -12    0.04    0.40
  -1   5  12    1.13    0.35
  -1   5  12    0.97    0.38
  -1  -5  12    0.11    0.36
  -1  -5  12    0.88    0.35
   1  -5 -12   -0.32    0.40
   1   5 -11    0.89    0.29
  -1   5  11    0.67    0.31
   1   5 -11    0.76    0.33
   1   5 -11    0.54    0.29
  -1   5  11    1.14    0.29
   1  -5 -11    1.03    0.30
  -1  -5  11    0.74    0.32
  -1  -5  11    0.81    0.28
   1  -5 -11    0.52    0.33
   1  -5 -11    0.58    0.28
  -1   5  10    8.18    0.47
  -1   5  10    7.95    0.48
   1   5 -10    8.13    0.50
   1   5 -10    8.21    0.48
   1   5 -10    8.07    0.47
   1  -5 -10    7.69    0.50
  -1  -5  10    7.82    0.49
  -1  -5  10    7.39    0.45
   1  -5 -10    7.05    0.45
   1  -5 -10    8.46    0.47
  -1   5   9    2.59    0.28
   1   5  -9    3.16    0.31
   1   5  -9    2.87    0.28
   1   5  -9    3.51    0.34
   1  -5  -9    2.91    0.31
   1  -5  -9    2.53    0.27
  -1  -5   9    3.01    0.29
   1  -5  -9    2.43    0.27
  -1  -5   9    2.68    0.30
  -1  -5   9    3.10    0.33
   1   5  -8   22.98    0.65
   1   5  -8   22.91    0.71
   1   5  -8   22.57    0.65
  -1   5   8   23.30    0.68
  -1  -5   8   23.21    0.69
   1  -5  -8   22.61    0.65
  -1  -5   8   22.97    0.69
   1  -5  -8   22.27    0.66
   1  -5  -8   22.94    0.69
  -1  -5   8   22.42    0.72
  -1   5   7   16.14    0.46
   1   5  -7   16.76    0.52
   1   5  -7   17.33    0.47
   1   5  -7   17.27    0.56
   1   5  -7   16.88    0.51
  -1   5   7   16.60    0.58
  -1   5   7   16.44    0.53
  -1  -5   7   17.36    0.53
  -1  -5   7   17.33    0.57
   1  -5  -7   17.03    0.52
  -1  -5   7   17.55    0.54
   1  -5  -7   17.85    0.52
  -1   5   6    6.02    0.24
   1   5  -6    5.69    0.28
   1   5  -6    5.92    0.25
  -1   5   6    5.16    0.26
   1   5  -6    5.22    0.25
   1   5  -6    5.85    0.30
  -1   5   6    6.09    0.33
   1  -5  -6    6.37    0.27
  -1  -5   6    5.69    0.28
   1  -5  -6    6.27    0.29
  -1  -5   6    5.94    0.29
  -1  -5   6    5.91    0.31
   1  -5  -6    6.35    0.22
  -1   5   5   26.28    0.70
   1   5  -5   26.54    0.65
   1   5  -5   27.04    0.64
  -1   5   5   26.76    0.68
   1   5  -5   27.23    0.59
   1   5  -5   26.91    0.72
  -1   5   5   27.42    0.63
  -1  -5   5   27.05    0.72
  -1  -5   5   27.87    0.71
   1  -5  -5   27.50    0.66
  -1  -5   5   27.11    0.69
   1  -5  -5   27.75    0.64
   1  -5  -5   27.39    0.56
  -1   5   4    1.05    0.11
   1   5  -4    0.77    0.10
  -1   5   4    0.89    0.09
   1   5  -4    0.91    0.10
   1   5  -4    0.82    0.11
   1   5  -4    0.85    0.09
  -1   5   4    0.81    0.10
  -1  -5   4    0.81    0.10
   1  -5  -4    0.81    0.09
   1  -5  -4    0.64    0.09
  -1  -5   4    0.89    0.10
  -1  -5   4    0.75    0.11
   1  -5  -4    0.89    0.08
   1   5  -3    5.97    0.19
  -1   5   3    5.80    0.18
   1   5  -3    5.60    0.19
  -1   5   3    5.65    0.20
  -1   5   3    5.72    0.21
   1   5  -3    5.79    0.23
   1   5  -3    5.80    0.19
  -1  -5   3    6.37    0.21
   1  -5  -3    5.93    0.19
  -1  -5   3    5.97    0.21
  -1  -5   3    5.87    0.22
   1  -5  -3    6.05    0.15
   1  -5  -3    6.19    0.20
   1  -5  -3    5.70    0.20
  -1   5   2   67.75    1.42
  -1   5   2   65.34    1.47
   1   5  -2   66.53    1.35
   1   5  -2   65.66    1.22
   1   5  -2   62.04    1.47
  -1   5   2   61.43    1.36
   1   5  -2   64.92    1.31
   1  -5  -2   67.70    1.19
   1  -5  -2   62.41    1.31
   1  -5  -2   65.07    1.47
   1  -5  -2   59.09    1.35
   1  -5  -2   64.85    1.48
   1  -5  -2   65.14    1.37
  -1  -5   2   67.33    1.42
  -1  -5   2   66.50    1.46
  -1  -5   2   62.89    1.48
  -1   5   1    1.08    0.07
   1   5  -1    0.99    0.05
  -1   5   1    1.02    0.07
   1   5  -1    1.04    0.05
   1   5  -1    1.06    0.08
   1   5  -1    1.08    0.07
   1  -5  -1    0.90    0.07
  -1  -5   1    0.97    0.07
   1  -5  -1    0.99    0.05
  -1  -5   1    1.18    0.07
   1  -5  -1    1.23    0.07
  -1  -5   1    1.03    0.04
   1  -5  -1    1.05    0.08
   1  -5  -1    1.00    0.06
   1   5   0   40.18    0.83
   1   5   0   41.09    0.90
  -1   5   0   39.76    0.92
  -1   5   0   39.11    0.85
   1   5   0   37.36    0.90
   1   5   0   40.59    0.75
   1  -5   0   39.63    0.92
  -1  -5   0   41.33    0.90
  -1  -5   0   41.09    0.84
   1  -5   0   40.56    0.92
  -1  -5   0   39.99    0.81
   1  -5   0   40.87    0.83
   1   5   1   95.16    1.72
  -1   5  -1   92.76    1.95
   1   5   1   93.95    1.94
  -1   5  -1   97.02    1.88
  -1   5  -1   92.67    2.11
   1   5   1   94.52    2.02
   1  -5   1   93.25    2.02
   1  -5   1   93.33    2.11
   1  -5   1   92.96    2.12
  -1  -5  -1   93.65    1.88
   1   5   2  109.43    2.40
   1   5   2  108.87    2.22
  -1   5  -2  110.14    2.17
   1   5   2  103.14    2.32
  -1   5  -2  110.53    2.24
  -1   5  -2  107.59    2.43
   1  -5   2  108.91    2.43
  -1  -5  -2  102.57    2.39
   1  -5   2  109.90    2.33
  -1  -5  -2  110.77    2.17
   1  -5   2  104.38    2.42
  -1   5  -3   64.92    1.35
   1   5   3   65.98    1.33
  -1   5  -3   63.39    1.33
   1   5   3   63.71    1.45
  -1   5  -3   62.65    1.36
   1   5   3   64.19    1.41
  -1   5  -3   63.81    1.48
   1  -5   3   64.65    1.42
  -1  -5  -3   63.90    1.33
  -1  -5  -3   62.77    1.37
   1  -5   3   64.63    1.48
   1  -5   3   63.78    1.49
  -1   5  -4    6.03    0.23
   1   5   4    5.81    0.16
  -1   5  -4    5.83    0.21
   1   5   4    6.05    0.22
  -1   5  -4    6.07    0.23
  -1   5  -4    5.86    0.19
   1   5   4    5.81    0.22
   1  -5   4    6.06    0.23
  -1  -5  -4    5.60    0.23
  -1  -5  -4    5.81    0.21
  -1  -5  -4    5.89    0.21
   1  -5   4    6.10    0.25
  -1  -5  -4    6.38    0.23
   1  -5   4    6.40    0.23
  -1   5  -5    4.47    0.23
  -1   5  -5    5.31    0.23
  -1   5  -5    5.06    0.21
   1   5   5    4.40    0.24
   1   5   5    4.44    0.22
  -1   5  -5    4.56    0.19
   1  -5   5    4.85    0.23
  -1  -5  -5    4.09    0.20
   1  -5   5    4.82    0.25
  -1  -5  -5    4.51    0.24
   1  -5   5    4.54    0.24
  -1  -5  -5    4.94    0.22
  -1   5  -6    3.26    0.24
   1   5   6    3.60    0.27
  -1   5  -6    3.81    0.27
   1   5   6    3.24    0.23
  -1   5  -6    3.98    0.21
  -1   5  -6    3.74    0.25
   1  -5   6    3.58    0.24
   1  -5   6    4.07    0.25
  -1  -5  -6    3.29    0.24
  -1  -5  -6    3.84    0.25
  -1  -5  -6    3.64    0.22
   1  -5   6    3.88    0.29
  -1   5  -7    1.28    0.19
  -1   5  -7    1.30    0.19
   1   5   7    1.54    0.19
  -1   5  -7    1.53    0.16
  -1   5  -7    1.60    0.19
   1   5   7    1.36    0.18
   1  -5   7    1.16    0.19
  -1  -5  -7    1.10    0.19
   1  -5   7    1.32    0.19
  -1  -5  -7    1.33    0.19
   1  -5   7    1.32    0.24
  -1  -5  -7    1.34    0.17
  -1   5  -8    6.60    0.36
   1   5   8    6.56    0.35
  -1   5  -8    6.49    0.38
   1   5   8    6.10    0.36
   1  -5   8    5.58    0.36
  -1  -5  -8    6.29    0.33
  -1  -5  -8    6.16    0.36
   1  -5   8    6.50    0.36
   1   5   9    3.09    0.35
  -1   5  -9    4.06    0.39
  -1   5  -9    3.04    0.34
   1   5   9    3.57    0.32
  -1  -5  -9    3.52    0.39
   1  -5   9    3.00    0.36
  -1  -5  -9    3.57    0.31
   1  -5   9    3.20    0.34
  -1   5 -10    5.58    0.49
   1   5  10    5.94    0.44
   1   5  10    4.56    0.45
  -1   5 -10    4.82    0.44
  -1  -5 -10    5.60    0.49
  -1  -5 -10    5.21    0.38
   1  -5  10    6.03    0.46
   1  -5  10    6.59    0.44
   1   5  11    0.71    0.35
  -1   5 -11    1.09    0.31
   1   5  11    1.12    0.30
  -1   5 -11    0.57    0.35
  -1  -5 -11    0.92    0.28
  -1  -5 -11    0.80    0.34
   1  -5  11    0.63    0.30
   1  -5  11    1.41    0.36
  -1   6  12    6.46    0.62
   1   6 -12    5.98    0.52
  -1   6  12    5.68    0.55
   1  -6 -12    5.23    0.53
  -1  -6  12    5.60    0.57
  -1  -6  12    5.77    0.63
  -1   6  11    1.29    0.33
   1   6 -11    1.22    0.34
   1   6 -11    1.97    0.31
  -1   6  11    1.19    0.29
   1   6 -11    1.07    0.30
   1  -6 -11    1.35    0.29
  -1  -6  11    1.53    0.33
   1  -6 -11    0.79    0.34
   1  -6 -11    1.27    0.33
  -1  -6  11    0.99    0.30
   1   6 -10    5.28    0.43
   1   6 -10    5.71    0.44
  -1   6  10    6.33    0.42
   1   6 -10    5.94    0.48
  -1   6  10    6.56    0.45
   1  -6 -10    5.84    0.42
  -1  -6  10    5.74    0.42
   1  -6 -10    5.71    0.44
  -1  -6  10    5.59    0.44
   1  -6 -10    5.89    0.47
  -1   6   9    0.11    0.20
   1   6  -9    0.42    0.20
   1   6  -9    0.73    0.22
   1   6  -9    0.41    0.22
   1  -6  -9    0.40    0.20
  -1  -6   9    0.35    0.21
   1  -6  -9    0.58    0.23
  -1  -6   9    0.65    0.26
   1  -6  -9    0.69    0.20
  -1  -6   9    0.53    0.19
   1   6  -8    2.38    0.26
   1   6  -8    2.14    0.23
  -1   6   8    2.69    0.28
   1   6  -8    2.19    0.24
   1  -6  -8    1.97    0.23
   1  -6  -8    2.09    0.23
  -1  -6   8    2.20    0.24
  -1  -6   8    2.57    0.27
  -1  -6   8    2.30    0.25
   1   6  -7    1.13    0.17
   1   6  -7    1.15    0.18
  -1   6   7    1.24    0.23
   1   6  -7    0.98    0.17
  -1   6   7    1.35    0.17
   1   6  -7    1.25    0.17
  -1   6   7    1.16    0.16
  -1  -6   7    0.78    0.21
   1  -6  -7    0.85    0.17
  -1  -6   7    0.65    0.16
   1  -6  -7    0.81    0.17
  -1  -6   7    0.80    0.16
   1   6  -6   39.72    1.01
   1   6  -6   34.63    0.91
   1   6  -6   39.50    0.83
  -1   6   6   39.81    1.00
  -1   6   6   39.44    0.88
  -1   6   6   39.47    0.96
   1   6  -6   38.94    0.89
   1  -6  -6   37.44    0.92
   1  -6  -6   38.45    0.90
  -1  -6   6   38.53    0.96
   1  -6  -6   39.95    0.78
  -1  -6   6   39.12    0.99
  -1  -6   6   39.86    1.01
   1   6  -5    8.84    0.32
  -1   6   5    8.67    0.31
  -1   6   5    8.48    0.29
   1   6  -5    8.82    0.27
   1   6  -5    8.39    0.29
  -1   6   5    8.68    0.26
   1   6  -5    8.54    0.28
   1  -6  -5    8.76    0.29
  -1  -6   5    8.21    0.32
  -1  -6   5    7.97    0.29
   1  -6  -5    8.20    0.23
  -1  -6   5    7.50    0.29
   1  -6  -5    7.93    0.28
   1   6  -4   62.34    1.36
   1   6  -4   63.15    1.31
  -1   6   4   56.17    1.45
  -1   6   4   64.58    1.34
   1   6  -4   63.07    1.48
  -1   6   4   63.18    1.42
   1   6  -4   63.45    1.22
  -1  -6   4   61.58    1.46
  -1  -6   4   62.60    1.48
   1  -6  -4   65.21    1.18
   1  -6  -4   64.86    1.31
   1  -6  -4   62.65    1.36
  -1  -6   4   63.18    1.42
   1   6  -3   35.72    0.90
   1   6  -3   37.50    0.82
  -1   6   3   37.03    0.86
   1   6  -3   37.57    0.79
  -1   6   3   36.91    0.81
   1   6  -3   37.02    0.74
  -1   6   3   37.41    0.88
   1  -6  -3   37.74    0.79
   1  -6  -3   37.37    0.83
  -1  -6   3   38.34    0.87
  -1  -6   3   35.69    0.90
  -1  -6   3   37.58    0.88
   1  -6  -3   37.00    0.82
   1  -6  -3   38.25    0.70
   1   6  -2   75.32    1.52
   1   6  -2   75.67    1.72
   1   6  -2   75.70    1.57
  -1   6   2   76.84    1.65
  -1   6   2   75.24    1.71
   1   6  -2   76.43    1.42
  -1   6   2   76.38    1.58
   1  -6  -2   75.51    1.71
  -1  -6   2   76.04    1.72
   1  -6  -2   75.57    1.53
   1  -6  -2   78.90    1.39
   1  -6  -2   68.87    1.57
  -1  -6   2   75.33    1.70
   1  -6  -2   75.18    1.59
   1  -6  -2   76.05    1.72
  -1  -6   2   74.81    1.65
   1   6  -1   28.55    0.53
  -1   6   1   27.57    0.64
   1   6  -1   27.36    0.57
   1   6  -1   27.28    0.63
  -1   6   1   24.68    0.59
   1  -6  -1   27.10    0.59
  -1  -6   1   26.93    0.61
  -1  -6   1   27.90    0.64
   1  -6  -1   27.23    0.57
   1  -6  -1   27.53    0.57
   1  -6  -1   28.05    0.64
  -1  -6   1   27.77    0.58
   1  -6  -1   24.62    0.64
  -1  -6   1   27.48    0.61
   1   6   0    5.44    0.14
   1   6   0    5.45    0.12
  -1   6   0    4.89    0.14
   1   6   0    5.26    0.14
   1   6   0    5.27    0.12
  -1   6   0    5.21    0.16
  -1  -6   0    5.29    0.13
   1  -6   0    4.47    0.15
   1  -6   0    5.22    0.13
  -1  -6   0    5.25    0.13
   1  -6   0    4.88    0.15
  -1  -6   0    5.18    0.13
  -1  -6   0    5.31    0.14
   1   6   1    1.61    0.06
   1   6   1    1.49    0.05
  -1   6  -1    1.48    0.09
  -1   6  -1    1.53    0.08
   1   6   1    1.51    0.05
  -1  -6  -1    1.56    0.05
  -1  -6  -1    1.48    0.07
   1  -6   1    1.41    0.08
  -1  -6  -1    1.34    0.08
  -1  -6  -1    1.58    0.05
   1  -6   1    1.59    0.09
   1  -6   1    1.54    0.08
  -1   6  -2   13.66    0.32
   1   6   2   12.89    0.32
   1   6   2   13.47    0.33
   1   6   2   13.38    0.29
   1  -6   2   13.01    0.33
  -1  -6  -2   13.17    0.32
   1  -6   2   13.28    0.35
  -1  -6  -2   12.91    0.32
   1  -6   2   12.95    0.35
   1   6   3    0.90    0.07
  -1   6  -3    0.93    0.10
   1   6   3    1.26    0.12
  -1   6  -3    0.88    0.10
   1   6   3    0.95    0.09
  -1   6  -3    0.76    0.09
  -1  -6  -3    1.40    0.14
   1  -6   3    1.35    0.12
   1  -6   3    1.45    0.14
  -1   6  -4   12.67    0.38
   1   6   4   12.84    0.36
  -1   6  -4   12.47    0.33
   1   6   4   12.92    0.30
  -1   6  -4   12.26    0.35
   1   6   4   13.09    0.36
  -1   6  -4   12.46    0.35
   1  -6   4   12.97    0.36
   1  -6   4   12.83    0.38
  -1  -6  -4   12.88    0.36
  -1  -6  -4   12.17    0.35
  -1  -6  -4   12.29    0.36
   1  -6   4   12.99    0.39
   1   6   5   37.69    0.90
   1   6   5   37.31    0.92
  -1   6  -5   37.93    0.84
   1   6   5   39.05    0.81
  -1   6  -5   37.08    0.88
  -1   6  -5   37.66    0.86
  -1   6  -5   37.36    0.95
   1  -6   5   37.36    0.95
  -1  -6  -5   37.52    0.86
  -1  -6  -5   37.44    0.91
  -1  -6  -5   36.00    0.93
   1  -6   5   37.34    0.95
  -1  -6  -5   38.19    0.88
   1  -6   5   38.63    0.92
  -1   6  -6   11.28    0.38
   1   6   6   10.77    0.38
  -1   6  -6   11.52    0.34
  -1   6  -6   10.77    0.39
  -1   6  -6   11.37    0.41
   1  -6   6   11.96    0.40
  -1  -6  -6   11.73    0.40
  -1  -6  -6   11.20    0.37
   1  -6   6   10.84    0.43
   1  -6   6   11.20    0.40
  -1  -6  -6   11.13    0.38
  -1   6  -7    6.23    0.34
   1   6   7    6.33    0.31
  -1   6  -7    6.01    0.28
  -1   6  -7    6.01    0.35
  -1  -6  -7    6.36    0.35
   1  -6   7    6.33    0.39
   1  -6   7    6.10    0.33
  -1  -6  -7    6.89    0.33
   1  -6   7    6.79    0.32
  -1  -6  -7    6.19    0.30
   1   6   8    3.77    0.31
   1   6   8    3.98    0.32
  -1   6  -8    4.38    0.33
  -1   6  -8    4.14    0.33
  -1  -6  -8    3.99    0.28
   1  -6   8    3.64    0.32
  -1  -6  -8    4.39    0.35
   1  -6   8    3.78    0.31
  -1   6  -9    1.09    0.22
   1   6   9    1.16    0.24
  -1   6  -9    0.84    0.24
   1   6   9    1.03    0.23
  -1  -6  -9    0.76    0.23
  -1  -6  -9    0.80    0.18
   1  -6   9    0.89    0.24
   1  -6   9    1.01    0.22
   1   6  10    0.61    0.27
  -1   6 -10    0.09    0.24
   1   6  10    0.51    0.24
  -1   6 -10    0.47    0.29
  -1  -6 -10    0.12    0.20
  -1  -6 -10    0.48    0.28
   1  -6  10    0.22    0.23
   1  -6  10    0.64    0.28
  -1   6 -11    1.40    0.33
   1   6  11    1.94    0.31
  -1   6 -11    0.71    0.36
   1   6  11    1.56    0.36
  -1  -6 -11    1.05    0.36
   1  -6  11    1.74    0.37
   1  -6  11    1.24    0.31
  -1  -6 -11    0.82    0.29
   1   7 -11    2.83    0.35
  -1   7  11    2.80    0.35
   1   7 -11    2.58    0.39
   1   7 -11    2.62    0.37
  -1   7  11    3.00    0.37
  -1  -7  11    3.11    0.35
   1  -7 -11    2.97    0.36
   1  -7 -11    2.85    0.34
  -1  -7  11    3.09    0.38
   1  -7 -11    2.55    0.40
   1   7 -10    0.54    0.28
   1   7 -10    0.34    0.25
   1   7 -10   -0.03    0.23
  -1   7  10    0.65    0.25
  -1   7  10    0.42    0.22
  -1  -7  10   -0.01    0.24
   1  -7 -10    0.81    0.26
   1  -7 -10    0.67    0.24
  -1  -7  10    0.99    0.24
   1  -7 -10    0.40    0.28
  -1   7   9   10.41    0.46
   1   7  -9    9.74    0.48
   1   7  -9    9.96    0.47
   1   7  -9    9.63    0.44
  -1  -7   9   10.01    0.52
   1  -7  -9    9.10    0.44
   1  -7  -9    9.76    0.44
  -1  -7   9    9.41    0.47
  -1  -7   9    9.17    0.44
   1  -7  -9    9.48    0.47
   1   7  -8    0.99    0.20
   1   7  -8    1.00    0.21
  -1   7   8    1.04    0.19
   1   7  -8    0.67    0.18
   1  -7  -8    1.29    0.20
  -1  -7   8    0.71    0.22
   1  -7  -8    0.76    0.20
  -1  -7   8    0.97    0.20
  -1  -7   8    1.03    0.19
  -1   7   7   39.45    1.01
   1   7  -7   40.19    1.06
   1   7  -7   40.03    0.94
  -1   7   7   39.48    0.92
  -1   7   7   42.29    1.10
   1   7  -7   38.75    0.96
   1   7  -7   40.93    0.88
   1  -7  -7   39.55    0.95
  -1  -7   7   39.50    1.03
   1  -7  -7   40.62    0.98
  -1  -7   7   36.07    1.05
  -1  -7   7   40.24    1.02
  -1   7   6    1.59    0.20
   1   7  -6    1.57    0.17
   1   7  -6    1.26    0.16
   1   7  -6    1.35    0.18
  -1   7   6    1.73    0.18
  -1   7   6    1.83    0.21
   1   7  -6    1.65    0.16
   1  -7  -6    2.27    0.21
   1  -7  -6    2.03    0.17
  -1  -7   6    1.92    0.20
   1  -7  -6    1.45    0.16
  -1  -7   6    1.93    0.23
  -1   7   5   29.80    0.79
  -1   7   5   31.95    0.71
   1   7  -5   31.15    0.72
   1   7  -5   31.02    0.74
   1   7  -5   30.89    0.81
  -1   7   5   31.38    0.77
   1   7  -5   31.03    0.66
  -1  -7   5   30.59    0.81
   1  -7  -5   30.75    0.72
   1  -7  -5   30.63    0.74
  -1  -7   5   30.72    0.78
  -1  -7   5   30.72    0.79
   1  -7  -5   31.97    0.62
  -1   7   4    1.37    0.12
   1   7  -4    1.13    0.13
  -1   7   4    1.32    0.12
   1   7  -4    1.64    0.13
   1   7  -4    1.07    0.10
  -1   7   4    1.26    0.12
   1   7  -4    1.54    0.17
  -1  -7   4    1.37    0.16
   1  -7  -4    1.39    0.13
  -1  -7   4    1.34    0.15
   1  -7  -4    1.52    0.11
  -1  -7   4    1.29    0.14
   1  -7  -4    1.61    0.13
  -1   7   3    1.22    0.12
  -1   7   3    1.19    0.12
   1   7  -3    1.23    0.12
  -1   7   3    1.12    0.11
   1   7  -3    1.07    0.10
   1   7  -3    1.02    0.11
   1   7  -3    1.13    0.12
   1  -7  -3    1.17    0.08
  -1  -7   3    1.35    0.11
   1  -7  -3    1.28    0.12
   1  -7  -3    1.11    0.12
   1  -7  -3    1.11    0.11
  -1  -7   3    1.08    0.11
  -1  -7   3    1.21    0.14
  -1   7   2    1.69    0.11
   1   7  -2    1.83    0.12
  -1   7   2    1.82    0.09
   1   7  -2    1.72    0.13
  -1   7   2    1.71    0.11
   1   7  -2    1.79    0.10
   1   7  -2    2.04    0.10
   1  -7  -2    1.71    0.11
  -1  -7   2    1.77    0.09
   1  -7  -2    1.82    0.11
   1  -7  -2    1.79    0.10
  -1  -7   2    1.76    0.11
   1  -7  -2    1.67    0.10
  -1  -7   2    1.88    0.12
   1  -7  -2    1.67    0.09
   1   7  -1   94.18    2.17
   1   7  -1   96.90    1.98
   1   7  -1   97.81    1.80
  -1   7   1   97.49    2.02
  -1   7   1   94.62    2.17
   1  -7  -1   96.77    1.99
   1  -7  -1   98.97    2.17
  -1  -7   1   97.40    2.17
   1  -7  -1   98.02    2.18
  -1  -7   1   98.19    2.00
  -1  -7   1   98.19    2.09
  -1  -7   1   96.82    2.16
   1  -7  -1   91.54    1.94
  -1  -7   1   96.74    2.17
   1  -7  -1   98.95    2.02
   1   7   0    5.24    0.15
   1   7   0    5.39    0.12
  -1   7   0    5.19    0.16
   1   7   0    5.35    0.15
   1   7   0    5.60    0.13
   1  -7   0    5.07    0.16
  -1  -7   0    5.39    0.14
  -1  -7   0    5.26    0.14
   1  -7   0    4.38    0.16
  -1  -7   0    5.43    0.14
  -1  -7   0    5.44    0.14
   1  -7   0    5.26    0.13
  -1   7  -1  260.33    5.36
   1   7   1  275.26    4.76
   1   7   1  253.68    5.75
  -1   7  -1  266.89    5.78
  -1   7  -1  263.53    5.16
   1   7   1  256.01    5.34
  -1  -7  -1  260.36    5.16
   1  -7   1  259.83    5.56
  -1  -7  -1  257.86    5.37
  -1  -7  -1  264.80    5.75
  -1  -7  -1  245.45    5.75
   1  -7   1  258.02    5.80
   1  -7   1  265.93    5.78
  -1   7  -2   30.89    0.68
  -1   7  -2   31.24    0.75
  -1   7  -2   30.53    0.66
   1   7   2   30.89    0.70
   1   7   2   31.25    0.66
   1   7   2   29.84    0.70
  -1  -7  -2   31.38    0.67
   1  -7   2   30.32    0.71
   1  -7   2   30.80    0.74
  -1  -7  -2   31.00    0.70
   1  -7   2   31.21    0.75
  -1   7  -3   63.92    1.35
   1   7   3   64.26    1.40
  -1   7  -3   63.59    1.32
   1   7   3   63.44    1.44
  -1   7  -3   62.97    1.48
   1   7   3   63.65    1.32
   1  -7   3   64.69    1.48
   1  -7   3   62.82    1.41
  -1  -7  -3   62.34    1.35
   1  -7   3   62.59    1.47
  -1  -7  -3   63.49    1.32
  -1   7  -4    1.34    0.14
  -1   7  -4    1.91    0.15
   1   7   4    1.55    0.14
   1   7   4    1.88    0.10
   1   7   4    1.74    0.15
  -1   7  -4    1.79    0.13
  -1   7  -4    1.72    0.14
  -1  -7  -4    1.67    0.15
   1  -7   4    1.80    0.14
   1  -7   4    1.89    0.15
  -1  -7  -4    1.98    0.16
   1  -7   4    1.94    0.17
  -1  -7  -4    1.75    0.14
  -1   7  -5    0.83    0.13
  -1   7  -5    1.08    0.12
  -1   7  -5    1.06    0.12
   1   7   5    0.91    0.13
  -1   7  -5    0.78    0.12
   1   7   5    1.13    0.14
   1   7   5    0.94    0.09
   1  -7   5    0.95    0.15
   1  -7   5    1.08    0.14
  -1  -7  -5    0.81    0.12
  -1  -7  -5    0.86    0.11
   1  -7   5    0.97    0.13
  -1  -7  -5    1.08    0.14
   1   7   6    0.34    0.13
  -1   7  -6    0.63    0.14
  -1   7  -6    0.26    0.14
  -1   7  -6    0.51    0.15
  -1   7  -6    0.43    0.13
   1  -7   6    0.48    0.14
   1  -7   6    0.66    0.18
  -1  -7  -6    0.50    0.15
  -1  -7  -6    0.50    0.15
   1  -7   6    0.69    0.15
  -1  -7  -6    0.38    0.12
  -1   7  -7   18.58    0.51
  -1   7  -7   19.35    0.61
  -1   7  -7   19.32    0.58
   1   7   7   18.87    0.57
   1  -7   7   19.42    0.65
  -1  -7  -7   19.39    0.56
   1  -7   7   19.15    0.59
   1  -7   7   19.13    0.60
  -1  -7  -7   19.47    0.57
  -1  -7  -7   19.31    0.57
   1   7   8    0.23    0.16
  -1   7  -8    0.74    0.19
   1   7   8    0.34    0.17
  -1   7  -8    0.36    0.20
  -1  -7  -8    0.55    0.20
   1  -7   8    0.56    0.24
   1  -7   8    0.75    0.20
   1  -7   8    0.65    0.19
  -1  -7  -8    0.74    0.17
  -1   7  -9   19.86    0.67
   1   7   9   20.38    0.66
   1   7   9   19.56    0.68
  -1   7  -9   17.96    0.67
   1  -7   9   19.70    0.68
   1  -7   9   19.93    0.67
  -1  -7  -9   19.95    0.67
  -1  -7  -9   19.90    0.62
   1   7  10    0.10    0.26
  -1   7 -10    0.14    0.27
   1   7  10    0.43    0.23
  -1   7 -10    0.07    0.25
  -1  -7 -10    0.10    0.27
   1  -7  10   -0.20    0.24
   1  -7  10    0.41    0.28
  -1  -7 -10   -0.07    0.20
   1   7  11    3.29    0.41
  -1   7 -11    2.92    0.41
   1   7  11    3.66    0.45
  -1   7 -11    2.84    0.37
  -1  -7 -11    3.01    0.34
   1  -7  11    3.49    0.43
   1  -7  11    2.86    0.38
  -1  -7 -11    3.00    0.41
  -1   8  11   -0.15    0.27
   1   8 -11    0.16    0.30
  -1   8  11    0.43    0.31
   1   8 -11    0.13    0.35
   1  -8 -11    0.03    0.34
  -1  -8  11    0.38    0.32
  -1  -8  11    0.48    0.29
   1  -8 -11    0.40    0.28
   1  -8 -11   -0.07    0.28
  -1   8  10    4.31    0.43
   1   8 -10    4.02    0.37
   1   8 -10    3.65    0.42
   1   8 -10    4.52    0.41
   1  -8 -10    4.28    0.37
  -1  -8  10    4.33    0.42
   1  -8 -10    4.02    0.38
   1  -8 -10    4.06    0.37
  -1  -8  10    3.43    0.40
   1   8  -9    1.44    0.24
   1   8  -9    1.51    0.24
  -1   8   9    1.77    0.24
   1   8  -9    1.51    0.26
   1  -8  -9    1.50    0.26
  -1  -8   9    1.83    0.29
  -1  -8   9    1.45    0.25
  -1  -8   9    1.42    0.23
   1  -8  -9    1.65    0.24
   1  -8  -9    1.67    0.24
   1   8  -8    5.15    0.35
   1   8  -8    4.72    0.33
  -1   8   8    5.12    0.33
   1   8  -8    5.61    0.36
  -1  -8   8    5.07    0.33
   1  -8  -8    5.14    0.31
  -1  -8   8    4.98    0.38
   1  -8  -8    5.33    0.36
  -1  -8   8    5.05    0.32
   1   8  -7    1.30    0.18
   1   8  -7    1.32    0.18
  -1   8   7    1.12    0.16
  -1   8   7    1.38    0.18
   1   8  -7    1.28    0.18
   1   8  -7    1.16    0.19
  -1  -8   7    1.31    0.19
   1  -8  -7    1.46    0.19
   1  -8  -7    1.26    0.18
  -1  -8   7    1.17    0.17
  -1  -8   7    1.60    0.22
   1   8  -6   69.91    1.75
  -1   8   6   79.81    1.84
   1   8  -6   81.55    1.93
  -1   8   6   80.87    1.90
  -1   8   6   81.41    1.73
   1   8  -6   81.06    1.71
   1   8  -6   82.98    1.59
  -1  -8   6   80.28    1.85
   1  -8  -6   81.40    1.77
  -1  -8   6   80.82    1.90
   1  -8  -6   81.81    1.71
  -1  -8   6   83.06    1.93
  -1   8   5    0.28    0.09
   1   8  -5    0.21    0.10
   1   8  -5    0.29    0.10
   1   8  -5    0.16    0.11
  -1   8   5    0.16    0.09
  -1   8   5    0.13    0.12
   1   8  -5    0.19    0.12
   1  -8  -5    0.35    0.11
   1  -8  -5    0.36    0.10
   1  -8  -5    0.25    0.08
  -1  -8   5    0.28    0.13
  -1  -8   5    0.48    0.11
  -1  -8   5    0.25    0.10
   1   8  -4  108.64    2.18
   1   8  -4  106.67    2.25
  -1   8   4  105.72    2.35
  -1   8   4  103.98    2.24
  -1   8   4  107.72    2.43
   1   8  -4  107.06    2.03
   1   8  -4  103.96    2.46
  -1  -8   4  106.94    2.44
  -1  -8   4  105.18    2.46
   1  -8  -4  110.20    2.19
   1  -8  -4  104.84    2.25
   1  -8  -4  109.03    1.97
  -1  -8   4  108.98    2.36
  -1   8   3    0.70    0.09
  -1   8   3    0.55    0.07
   1   8  -3    0.44    0.10
  -1   8   3    0.57    0.09
   1   8  -3    0.43    0.08
   1   8  -3    0.60    0.09
   1   8  -3    0.49    0.09
  -1  -8   3    0.37    0.08
   1  -8  -3    0.74    0.09
  -1  -8   3    0.67    0.08
  -1  -8   3    0.51    0.09
   1  -8  -3    0.40    0.08
   1  -8  -3    0.55    0.10
   1  -8  -3    0.54    0.08
   1  -8  -3    0.56    0.05
  -1   8   2   45.69    1.05
   1   8  -2   45.80    0.96
  -1   8   2   46.49    1.02
  -1   8   2   45.06    0.98
   1   8  -2   46.41    0.94
   1   8  -2   40.86    1.06
   1   8  -2   46.16    0.89
   1  -8  -2   47.60    0.99
   1  -8  -2   44.13    1.05
   1  -8  -2   45.03    0.95
  -1  -8   2   46.30    1.07
  -1  -8   2   46.28    1.04
   1  -8  -2   45.24    0.96
   1  -8  -2   45.12    1.07
  -1  -8   2   46.40    1.03
   1   8  -1   10.75    0.24
   1   8  -1   10.85    0.25
  -1   8   1   10.79    0.27
  -1   8   1   10.68    0.29
   1   8  -1   11.25    0.29
  -1  -8   1   10.58    0.28
   1  -8  -1   10.57    0.29
  -1  -8   1   10.68    0.26
   1  -8  -1   10.69    0.27
  -1  -8   1   10.52    0.28
   1  -8  -1   10.79    0.29
   1  -8  -1   10.80    0.25
  -1  -8   1   10.95    0.25
  -1   8   0   -0.05    0.04
   1   8   0   -0.05    0.04
   1   8   0   -0.04    0.04
   1   8   0   -0.03    0.04
  -1   8   0   -0.03    0.05
   1   8   0   -0.02    0.02
   1  -8   0   -0.02    0.04
  -1  -8   0    0.00    0.03
   1  -8   0   -0.02    0.03
   1  -8   0    0.00    0.04
  -1  -8   0   -0.06    0.04
  -1  -8   0   -0.03    0.04
   1  -8   0   -0.10    0.04
  -1  -8   0   -0.02    0.04
   1   8   1    7.14    0.19
   1   8   1    7.35    0.16
   1   8   1    6.44    0.18
  -1   8  -1    7.50    0.21
   1  -8   1    7.21    0.20
   1  -8   1    7.16    0.21
  -1  -8  -1    7.31    0.19
   1  -8   1    7.20    0.22
  -1  -8  -1    7.24    0.20
  -1  -8  -1    7.30    0.20
  -1  -8  -1    7.41    0.18
   1  -8   1    7.05    0.21
   1   8   2   82.20    1.85
   1   8   2   84.30    1.81
   1   8   2   84.34    1.73
  -1   8  -2   83.95    1.69
  -1   8  -2   83.01    1.75
  -1   8  -2   80.77    1.89
   1  -8   2   82.98    1.82
  -1  -8  -2   83.61    1.85
   1  -8   2   80.92    1.89
  -1  -8  -2   83.35    1.69
   1  -8   2   84.33    1.90
   1   8   3   57.68    1.35
   1   8   3   60.30    1.25
  -1   8  -3   60.79    1.25
   1   8   3   60.57    1.33
  -1   8  -3   59.48    1.40
  -1   8  -3   59.16    1.28
   1  -8   3   58.48    1.39
   1  -8   3   58.55    1.40
   1  -8   3   60.17    1.34
  -1  -8  -3   60.55    1.28
  -1  -8  -3   60.42    1.25
   1   8   4   59.09    1.25
  -1   8  -4   57.80    1.41
   1   8   4   62.38    1.38
   1   8   4   60.20    1.35
  -1   8  -4   58.23    1.29
  -1   8  -4   59.98    1.27
  -1  -8  -4   58.17    1.30
   1  -8   4   60.21    1.36
   1  -8   4   60.32    1.41
  -1  -8  -4   60.15    1.27
   1  -8   4   60.10    1.42
  -1   8  -5    7.42    0.28
  -1   8  -5    7.33    0.26
   1   8   5    7.86    0.29
   1   8   5    7.75    0.22
  -1   8  -5    7.60    0.30
  -1   8  -5    8.41    0.30
   1   8   5    7.98    0.30
  -1  -8  -5    7.89    0.30
   1  -8   5    7.99    0.30
   1  -8   5    7.83    0.33
   1  -8   5    8.12    0.30
  -1  -8  -5    7.56    0.29
  -1   8  -6   13.54    0.47
  -1   8  -6   13.82    0.44
   1   8   6   13.66    0.43
   1   8   6   13.88    0.35
  -1   8  -6   12.77    0.39
  -1  -8  -6   13.50    0.44
   1  -8   6   13.83    0.44
   1  -8   6   13.54    0.46
   1  -8   6   13.26    0.49
  -1  -8  -6   13.71    0.42
  -1  -8  -6   13.42    0.43
  -1   8  -7    1.88    0.21
  -1   8  -7    1.61    0.21
   1   8   7    2.41    0.25
  -1   8  -7    1.82    0.17
  -1  -8  -7    2.36    0.24
   1  -8   7    2.15    0.25
   1  -8   7    1.63    0.25
  -1  -8  -7    1.71    0.21
   1  -8   7    2.30    0.25
  -1  -8  -7    1.98    0.22
   1   8   8    6.47    0.37
  -1   8  -8    6.45    0.39
  -1   8  -8    7.02    0.39
   1   8   8    6.86    0.35
   1  -8   8    6.65    0.37
   1  -8   8    6.89    0.36
   1  -8   8    6.51    0.45
  -1  -8  -8    7.08    0.39
  -1  -8  -8    6.42    0.33
   1   8   9    1.13    0.23
  -1   8  -9    1.23    0.26
   1   8   9    1.41    0.23
  -1   8  -9    1.09    0.25
  -1  -8  -9    1.36    0.25
   1  -8   9    1.42    0.27
   1  -8   9    1.54    0.25
  -1  -8  -9    1.67    0.21
   1   8  10    0.46    0.28
   1   8  10    0.21    0.22
  -1   8 -10    0.11    0.25
  -1   8 -10    0.34    0.29
   1  -8  10    0.23    0.24
  -1  -8 -10   -0.37    0.20
   1  -8  10    0.50    0.28
  -1  -8 -10    0.11    0.28
   1   8  11    2.66    0.40
   1   8  11    2.51    0.35
  -1   8 -11    2.26    0.39
  -1   8 -11    2.18    0.36
   1  -8  11    3.06    0.42
   1  -8  11    3.12    0.40
  -1  -8 -11    2.90    0.34
  -1  -8 -11    2.42    0.41
   1   9 -11    0.93    0.37
  -1   9  11    1.66    0.35
   1   9 -11    1.66    0.35
   1  -9 -11    1.51    0.30
   1  -9 -11    1.69    0.33
  -1  -9  11    1.59    0.36
  -1  -9  11    1.19    0.33
   1  -9 -11    1.53    0.37
  -1   9  10    1.91    0.31
   1   9 -10    1.71    0.31
   1   9 -10    2.02    0.32
   1   9 -10    1.95    0.29
   1  -9 -10    1.88    0.30
  -1  -9  10    2.30    0.29
   1  -9 -10    1.62    0.26
   1  -9 -10    1.98    0.33
  -1  -9  10    2.15    0.30
  -1   9   9    6.06    0.40
   1   9  -9    4.95    0.39
   1   9  -9    5.24    0.42
   1   9  -9    4.87    0.37
   1   9  -9    4.81    0.35
   1  -9  -9    4.83    0.36
  -1  -9   9    4.80    0.37
   1  -9  -9    5.30    0.35
   1  -9  -9    4.54    0.40
  -1  -9   9    4.40    0.37
  -1  -9   9    5.41    0.45
  -1   9   8    5.49    0.34
   1   9  -8    5.03    0.36
   1   9  -8    4.37    0.30
   1   9  -8    4.73    0.36
  -1  -9   8    4.97    0.32
  -1  -9   8    5.14    0.38
   1  -9  -8    4.86    0.31
  -1  -9   8    5.09    0.35
   1  -9  -8    4.14    0.34
  -1   9   7   14.58    0.44
   1   9  -7   14.12    0.48
   1   9  -7   15.31    0.53
   1   9  -7   15.18    0.45
  -1   9   7   15.10    0.50
   1   9  -7   14.78    0.47
  -1  -9   7   14.31    0.51
   1  -9  -7   14.68    0.49
  -1  -9   7   15.13    0.54
   1  -9  -7   15.00    0.48
  -1  -9   7   14.98    0.49
  -1   9   6    1.01    0.14
  -1   9   6    0.69    0.17
   1   9  -6    0.99    0.15
   1   9  -6    1.33    0.15
  -1   9   6    1.10    0.15
   1   9  -6    0.78    0.16
   1   9  -6    1.18    0.18
   1  -9  -6    0.88    0.15
  -1  -9   6    1.00    0.15
  -1  -9   6    0.81    0.17
  -1  -9   6    0.55    0.15
   1  -9  -6    0.53    0.14
   1   9  -5    3.49    0.21
  -1   9   5    3.07    0.17
   1   9  -5    3.11    0.24
   1   9  -5    2.93    0.18
  -1   9   5    3.37    0.18
   1   9  -5    2.92    0.19
  -1   9   5    3.15    0.23
   1  -9  -5    3.20    0.14
   1  -9  -5    3.26    0.20
  -1  -9   5    3.19    0.20
  -1  -9   5    3.01    0.23
   1  -9  -5    3.42    0.20
  -1  -9   5    3.10    0.20
  -1   9   4   20.39    0.54
   1   9  -4   21.18    0.48
  -1   9   4   21.25    0.53
   1   9  -4   20.43    0.49
  -1   9   4   21.35    0.50
   1   9  -4   20.53    0.57
   1   9  -4   20.89    0.51
  -1  -9   4   20.92    0.54
  -1  -9   4   20.56    0.57
  -1  -9   4   20.84    0.54
   1  -9  -4   20.24    0.52
   1  -9  -4   20.93    0.41
   1  -9  -4   20.19    0.51
   1  -9  -4   20.38    0.50
   1   9  -3   10.07    0.28
   1   9  -3    9.90    0.27
   1   9  -3   10.06    0.32
  -1   9   3   10.51    0.30
   1   9  -3   10.12    0.27
  -1   9   3   10.47    0.30
  -1   9   3   10.51    0.28
   1  -9  -3    9.99    0.31
  -1  -9   3    9.70    0.30
   1  -9  -3   10.11    0.21
   1  -9  -3    9.96    0.29
  -1  -9   3   10.24    0.28
   1  -9  -3   10.21    0.28
   1  -9  -3   10.23    0.28
  -1  -9   3   10.07    0.32
  -1   9   2   86.62    1.82
   1   9  -2   85.94    1.80
  -1   9   2   87.23    1.96
   1   9  -2   86.83    1.64
  -1   9   2   88.14    1.90
   1   9  -2   82.26    1.97
   1   9  -2   88.11    1.76
  -1  -9   2   85.95    1.90
   1  -9  -2   86.99    1.96
   1  -9  -2   87.83    1.76
   1  -9  -2   85.82    1.98
  -1  -9   2   88.97    1.95
   1  -9  -2   86.29    1.80
  -1  -9   2   85.87    1.97
   1  -9  -2   87.37    1.84
   1   9  -1  113.91    2.14
   1   9  -1  116.11    2.41
   1   9  -1  117.11    2.36
  -1   9   1  117.29    2.41
   1   9  -1  115.43    2.59
  -1   9   1  117.20    2.59
   1  -9  -1  114.55    2.32
  -1  -9   1  116.22    2.58
   1  -9  -1  115.01    2.37
   1  -9  -1  115.67    2.60
   1  -9  -1  114.85    2.41
  -1  -9   1  115.21    2.59
  -1  -9   1  116.67    2.39
  -1  -9   1  114.51    2.50
   1  -9  -1  113.19    2.59
  -1   9   0  120.11    2.53
   1   9   0  124.11    2.48
   1   9   0  118.16    2.52
   1   9   0  120.74    2.24
   1   9   0  119.46    2.70
  -1   9   0  123.02    2.73
   1  -9   0  119.01    2.73
   1  -9   0  123.85    2.48
   1  -9   0  123.23    2.54
  -1  -9   0  122.19    2.71
   1  -9   0  121.94    2.73
  -1  -9   0  121.44    2.71
  -1  -9   0  121.16    2.43
  -1  -9   0  124.04    2.52
  -1   9  -1   99.95    2.09
  -1   9  -1   98.54    2.26
   1   9   1  100.29    2.22
   1   9   1   98.13    1.83
   1   9   1  100.21    2.08
  -1  -9  -1  101.24    2.22
  -1  -9  -1  100.60    2.09
  -1  -9  -1   98.82    2.22
   1  -9   1   98.03    2.26
   1  -9   1  101.54    2.26
   1  -9   1  101.93    2.10
  -1  -9  -1  100.06    2.01
  -1   9  -2    1.81    0.14
   1   9   2    1.95    0.10
  -1   9  -2    2.08    0.12
   1   9   2    2.01    0.12
   1   9   2    1.74    0.10
   1  -9   2    2.36    0.13
  -1  -9  -2    2.44    0.13
   1  -9   2    2.37    0.14
  -1  -9  -2    2.26    0.13
  -1  -9  -2    2.34    0.10
   1  -9   2    2.38    0.14
  -1   9  -3    4.22    0.16
  -1   9  -3    3.96    0.18
   1   9   3    3.56    0.13
   1   9   3    3.79    0.15
   1   9   3    3.89    0.16
  -1   9  -3    3.91    0.17
  -1  -9  -3    3.51    0.14
   1  -9   3    3.33    0.16
  -1  -9  -3    3.36    0.16
   1  -9   3    3.36    0.17
   1  -9   3    3.52    0.18
  -1   9  -4    0.74    0.11
   1   9   4    0.59    0.07
  -1   9  -4    0.44    0.10
   1   9   4    0.44    0.11
  -1   9  -4    0.67    0.09
   1   9   4    0.58    0.10
   1  -9   4    0.83    0.11
   1  -9   4    1.12    0.13
  -1  -9  -4    0.66    0.11
  -1  -9  -4    0.96    0.11
   1   9   5    0.72    0.12
   1   9   5    0.45    0.09
  -1   9  -5    0.71    0.11
  -1   9  -5    0.64    0.12
  -1   9  -5    0.73    0.13
   1   9   5    0.63    0.15
  -1  -9  -5    0.53    0.13
  -1  -9  -5    0.74    0.13
   1  -9   5    0.51    0.13
   1  -9   5    0.69    0.13
   1  -9   5    0.94    0.16
  -1   9  -6    3.77    0.27
   1   9   6    3.15    0.24
  -1   9  -6    3.87    0.27
  -1   9  -6    3.54    0.22
   1  -9   6    3.64    0.31
  -1  -9  -6    3.58    0.27
   1  -9   6    3.81    0.26
  -1  -9  -6    3.90    0.25
   1  -9   6    3.88    0.26
  -1  -9  -6    3.69    0.22
   1   9   7   23.06    0.65
  -1   9  -7   23.23    0.64
  -1   9  -7   22.91    0.70
  -1   9  -7   22.32    0.60
   1  -9   7   21.97    0.66
   1  -9   7   22.53    0.69
  -1  -9  -7   22.59    0.64
  -1  -9  -7   22.38    0.65
   1  -9   7   22.46    0.73
  -1  -9  -7   22.88    0.63
   1   9   8    5.02    0.34
  -1   9  -8    4.80    0.36
  -1   9  -8    5.35    0.38
  -1  -9  -8    4.91    0.30
   1  -9   8    4.85    0.35
   1  -9   8    4.95    0.33
   1  -9   8    3.54    0.41
  -1  -9  -8    4.37    0.35
  -1   9  -9   14.52    0.60
  -1   9  -9   15.09    0.59
   1   9   9   15.02    0.59
   1   9   9   14.71    0.57
   1  -9   9   14.74    0.59
   1  -9   9   15.25    0.59
  -1  -9  -9   14.62    0.59
  -1  -9  -9   14.66    0.52
   1   9  10    2.43    0.33
  -1   9 -10    2.15    0.32
  -1   9 -10    1.99    0.34
   1   9  10    2.58    0.30
  -1  -9 -10    2.15    0.26
  -1  -9 -10    2.20    0.35
   1  -9  10    2.35    0.35
   1  -9  10    2.58    0.33
  -1   9 -11    3.46    0.43
  -1   9 -11    2.65    0.39
   1   9  11    3.73    0.44
   1   9  11    3.32    0.39
  -1  -9 -11    3.00    0.43
  -1  -9 -11    3.31    0.34
   1  -9  11    4.03    0.50
   1  -9  11    2.89    0.43
   1  10 -11    3.04    0.40
   1  10 -11    1.92    0.40
  -1  10  11    2.68    0.35
  -1  10  11    2.85    0.39
  -1 -10  11    2.47    0.36
   1 -10 -11    2.67    0.33
   1 -10 -11    2.92    0.42
  -1 -10  11    2.93    0.40
   1 -10 -11    2.80    0.36
  -1  10  10    1.49    0.29
   1  10 -10    1.90    0.30
   1  10 -10    2.25    0.32
   1  10 -10    2.08    0.33
   1 -10 -10    2.13    0.33
   1 -10 -10    2.22    0.31
  -1 -10  10    2.17    0.31
  -1 -10  10    1.83    0.29
   1 -10 -10    1.88    0.27
   1  10  -9    3.13    0.26
   1  10  -9    3.17    0.32
   1  10  -9    2.72    0.30
   1  10  -9    2.94    0.30
  -1  10   9    3.42    0.36
   1 -10  -9    3.59    0.33
  -1 -10   9    2.82    0.30
  -1 -10   9    3.03    0.34
   1 -10  -9    2.75    0.30
   1 -10  -9    2.73    0.31
  -1 -10   9    3.03    0.34
   1  10  -8    0.87    0.21
   1  10  -8    0.95    0.21
  -1  10   8    0.88    0.19
   1  10  -8    1.07    0.19
  -1 -10   8    0.93    0.18
   1 -10  -8    0.52    0.21
  -1 -10   8    1.07    0.23
  -1 -10   8    0.93    0.21
   1 -10  -8    0.89    0.19
  -1  10   7    0.14    0.14
   1  10  -7    0.19    0.16
   1  10  -7   -0.09    0.15
   1  10  -7   -0.03    0.16
   1  10  -7    0.00    0.15
  -1  10   7    0.14    0.16
   1 -10  -7    0.12    0.17
   1 -10  -7    0.34    0.16
  -1 -10   7    0.41    0.15
  -1 -10   7    0.10    0.16
  -1 -10   7    0.33    0.17
   1  10  -6    8.75    0.35
  -1  10   6    9.07    0.35
  -1  10   6    9.95    0.40
   1  10  -6    9.90    0.40
   1  10  -6    9.11    0.34
   1  10  -6    9.60    0.34
  -1  10   6    9.69    0.32
  -1 -10   6    9.82    0.37
   1 -10  -6    9.45    0.35
   1 -10  -6    9.53    0.35
  -1 -10   6    9.40    0.36
  -1 -10   6    8.83    0.40
   1  10  -5   18.59    0.49
  -1  10   5   17.99    0.47
   1  10  -5   18.48    0.55
   1  10  -5   18.38    0.48
  -1  10   5   18.96    0.53
  -1  10   5   18.95    0.51
   1  10  -5   18.13    0.45
   1 -10  -5   18.70    0.38
  -1 -10   5   18.76    0.56
   1 -10  -5   18.19    0.49
  -1 -10   5   18.39    0.52
  -1 -10   5   18.72    0.52
   1 -10  -5   18.14    0.48
   1  10  -4    5.51    0.25
   1  10  -4    6.04    0.23
   1  10  -4    5.82    0.22
  -1  10   4    5.64    0.22
  -1  10   4    5.72    0.20
  -1  10   4    5.71    0.23
   1  10  -4    5.78    0.22
   1 -10  -4    6.03    0.22
  -1 -10   4    6.09    0.22
   1 -10  -4    5.71    0.22
  -1 -10   4    5.99    0.25
  -1 -10   4    5.79    0.23
   1 -10  -4    5.63    0.22
   1  10  -3   86.01    2.04
  -1  10   3   88.37    1.95
   1  10  -3   90.07    1.81
   1  10  -3   87.85    1.69
  -1  10   3   89.82    2.02
  -1  10   3   89.84    1.87
   1  10  -3   89.80    1.86
  -1 -10   3   88.23    2.01
   1 -10  -3   87.82    2.01
   1 -10  -3   90.10    1.81
  -1 -10   3   89.40    1.96
  -1 -10   3   86.75    2.04
   1 -10  -3   87.71    2.04
   1 -10  -3   89.00    1.86
   1 -10  -3   87.91    1.89
  -1  10   2    1.23    0.12
   1  10  -2    1.74    0.14
   1  10  -2    1.68    0.12
   1  10  -2    1.93    0.11
  -1  10   2    1.46    0.11
   1  10  -2    1.56    0.12
  -1  10   2    1.44    0.12
   1 -10  -2    1.87    0.12
   1 -10  -2    1.87    0.13
   1 -10  -2    1.95    0.14
  -1 -10   2    1.81    0.14
  -1 -10   2    1.79    0.11
  -1 -10   2    1.79    0.13
   1 -10  -2    1.70    0.12
   1 -10  -2    1.85    0.11
   1  10  -1   37.04    0.88
  -1  10   1   38.25    0.82
  -1  10   1   37.96    0.88
   1  10  -1   37.75    0.78
   1  10  -1   37.59    0.83
   1  10  -1   37.59    0.73
  -1 -10   1   37.72    0.86
  -1 -10   1   38.22    0.88
   1 -10  -1   37.31    0.78
   1 -10  -1   37.85    0.79
  -1 -10   1   37.51    0.85
  -1 -10   1   33.55    0.80
   1 -10  -1   37.58    0.83
   1 -10  -1   38.21    0.89
   1 -10  -1   37.71    0.88
  -1  10   0    0.56    0.08
   1  10   0    0.57    0.07
   1  10   0    0.44    0.06
  -1  10   0    0.35    0.07
   1  10   0    0.56    0.06
   1 -10   0    0.56    0.07
   1 -10   0    0.39    0.07
  -1 -10   0    0.45    0.06
  -1 -10   0    0.53    0.06
  -1 -10   0    0.44    0.05
  -1 -10   0    0.60    0.06
  -1 -10   0    0.54    0.07
   1 -10   0    0.55    0.05
   1 -10   0    0.55    0.07
   1  10   1    0.18    0.05
  -1  10  -1    0.15    0.08
   1  10   1    0.16    0.05
   1  10   1    0.16    0.06
  -1  10  -1    0.29    0.07
  -1 -10  -1    0.08    0.06
  -1 -10  -1    0.09    0.07
   1 -10   1    0.13    0.07
   1 -10   1    0.09    0.06
   1 -10   1    0.13    0.07
  -1 -10  -1    0.03    0.04
  -1 -10  -1    0.11    0.05
  -1 -10  -1    0.08    0.07
  -1  10  -2   36.90    0.82
   1  10   2   36.14    0.84
  -1  10  -2   36.38    0.89
   1  10   2   36.71    0.84
   1  10   2   37.35    0.80
  -1  10  -2   37.63    0.80
  -1 -10  -2   36.19    0.84
  -1 -10  -2   37.11    0.79
   1 -10   2   36.65    0.88
   1 -10   2   36.33    0.85
   1 -10   2   37.68    0.89
  -1 -10  -2   37.01    0.82
   1  10   3   59.25    1.23
   1  10   3   58.07    1.31
   1  10   3   57.47    1.33
  -1  10  -3   58.15    1.26
  -1  10  -3   58.60    1.23
  -1  10  -3   56.61    1.38
   1 -10   3   58.98    1.38
  -1 -10  -3   59.84    1.23
   1 -10   3   57.68    1.31
  -1 -10  -3   59.14    1.32
   1 -10   3   58.52    1.37
   1  10   4   30.24    0.72
  -1  10  -4   30.13    0.77
   1  10   4   29.71    0.65
  -1  10  -4   29.28    0.68
   1  10   4   29.90    0.72
  -1  10  -4   29.12    0.69
   1 -10   4   29.30    0.73
   1 -10   4   28.47    0.75
   1 -10   4   29.22    0.77
  -1 -10  -4   28.58    0.69
  -1 -10  -4   30.22    0.69
  -1  10  -5   68.33    1.51
  -1  10  -5   68.65    1.49
   1  10   5   70.87    1.47
  -1  10  -5   68.32    1.67
   1  10   5   68.94    1.58
   1 -10   5   71.83    1.68
   1 -10   5   70.38    1.60
  -1 -10  -5   69.04    1.53
  -1 -10  -5   69.70    1.50
   1 -10   5   70.00    1.66
  -1  10  -6    0.95    0.17
  -1  10  -6    1.08    0.15
   1  10   6    1.20    0.16
  -1  10  -6    0.86    0.18
   1 -10   6    1.01    0.20
  -1 -10  -6    0.88    0.17
  -1 -10  -6    1.03    0.16
   1 -10   6    1.13    0.16
   1 -10   6    1.03    0.17
  -1 -10  -6    0.99    0.13
   1  10   7   15.60    0.51
  -1  10  -7   16.73    0.53
  -1  10  -7   15.99    0.56
  -1  10  -7   15.80    0.48
   1 -10   7   16.39    0.54
   1 -10   7   16.35    0.54
  -1 -10  -7   15.25    0.51
   1 -10   7   15.74    0.58
  -1 -10  -7   16.20    0.49
   1  10   8    2.40    0.24
  -1  10  -8    1.92    0.26
  -1  10  -8    2.25    0.26
   1 -10   8    2.52    0.30
  -1 -10  -8    2.13    0.26
  -1 -10  -8    2.14    0.25
   1 -10   8    2.21    0.29
   1 -10   8    2.95    0.33
  -1  10  -9    0.46    0.23
   1  10   9    0.61    0.23
  -1  10  -9    0.33    0.24
   1  10   9    0.51    0.20
   1 -10   9    0.43    0.25
   1 -10   9    0.58    0.23
  -1 -10  -9    0.02    0.17
  -1 -10  -9    0.06    0.24
  -1  10 -10    0.86    0.29
   1  10  10    0.78    0.26
  -1  10 -10    0.91    0.32
   1  10  10    0.97    0.30
  -1 -10 -10    0.81    0.23
   1 -10  10    0.82    0.31
  -1 -10 -10    0.66    0.31
   1 -10  10    0.88    0.30
  -1  10 -11    3.78    0.44
  -1  10 -11    3.51    0.41
   1  10  11    4.42    0.45
   1  10  11    4.55    0.49
   1 -10  11    5.15    0.56
   1 -10  11    5.52    0.56
  -1 -10 -11    4.82    0.48
  -1 -10 -11    4.73    0.47
   1  11 -11    0.39    0.36
   1  11 -11    0.53    0.32
  -1  11  11    0.21    0.29
  -1  11  11    0.34    0.32
   1 -11 -11    0.22    0.36
  -1 -11  11    0.60    0.34
   1 -11 -11    0.67    0.32
   1 -11 -11    0.51    0.29
  -1 -11  11    0.61    0.34
   1  11 -10   12.15    0.64
  -1  11  10   12.41    0.61
   1  11 -10   12.79    0.64
   1  11 -10   12.74    0.57
   1 -11 -10   13.42    0.57
   1 -11 -10   12.09    0.63
   1 -11 -10   12.58    0.54
  -1 -11  10   13.69    0.58
  -1 -11  10   13.05    0.62
   1  11  -9    0.21    0.23
   1  11  -9    0.21    0.22
   1  11  -9    0.17    0.19
  -1  11   9    0.62    0.23
   1  11  -9    0.46    0.25
  -1 -11   9    0.32    0.21
  -1 -11   9    0.16    0.26
   1 -11  -9    0.20    0.24
  -1 -11   9    0.19    0.22
   1 -11  -9    0.65    0.20
   1 -11  -9    0.16    0.21
   1  11  -8   37.24    0.94
  -1  11   8   38.00    1.01
   1  11  -8   38.23    0.96
   1  11  -8   38.35    1.07
   1  11  -8   37.85    0.96
   1 -11  -8   37.02    0.96
   1 -11  -8   37.17    0.96
  -1 -11   8   38.38    1.07
  -1 -11   8   36.66    1.02
  -1 -11   8   37.54    1.02
   1  11  -7    1.28    0.20
  -1  11   7    1.53    0.17
  -1  11   7    1.29    0.19
   1  11  -7    1.29    0.21
   1  11  -7    0.93    0.18
   1  11  -7    1.38    0.18
   1 -11  -7    1.38    0.18
  -1 -11   7    1.65    0.21
  -1 -11   7    1.56    0.22
  -1 -11   7    1.40    0.18
   1 -11  -7    1.29    0.19
   1  11  -6   21.92    0.56
   1  11  -6   22.79    0.67
   1  11  -6   20.87    0.59
  -1  11   6   21.83    0.62
   1  11  -6   22.12    0.59
  -1  11   6   23.36    0.66
  -1  11   6   22.93    0.57
  -1 -11   6   23.17    0.67
   1 -11  -6   22.25    0.59
   1 -11  -6   21.88    0.60
  -1 -11   6   21.80    0.64
  -1 -11   6   21.86    0.63
   1  11  -5   11.50    0.42
  -1  11   5   11.85    0.37
  -1  11   5   10.60    0.39
   1  11  -5   11.54    0.36
   1  11  -5   11.72    0.35
  -1  11   5   11.51    0.34
   1  11  -5   11.69    0.36
  -1 -11   5   11.86    0.41
  -1 -11   5   11.92    0.38
  -1 -11   5   11.87    0.38
   1 -11  -5   11.82    0.37
   1 -11  -5   11.66    0.35
  -1  11   4    0.05    0.07
   1  11  -4    0.08    0.09
  -1  11   4    0.13    0.08
   1  11  -4   -0.19    0.10
   1  11  -4    0.07    0.09
  -1  11   4    0.14    0.10
   1  11  -4    0.11    0.09
  -1 -11   4    0.03    0.08
   1 -11  -4    0.01    0.08
  -1 -11   4    0.09    0.09
   1 -11  -4    0.11    0.09
  -1 -11   4    0.04    0.09
   1 -11  -4   -0.02    0.08
   1  11  -3   11.77    0.31
  -1  11   3   11.92    0.32
   1  11  -3   12.33    0.37
  -1  11   3   11.48    0.34
   1  11  -3   11.87    0.31
   1  11  -3   11.78    0.31
  -1  11   3   11.93    0.34
  -1 -11   3   11.75    0.35
  -1 -11   3   12.17    0.36
   1 -11  -3   11.85    0.35
   1 -11  -3   11.82    0.32
   1 -11  -3   11.93    0.32
   1 -11  -3   11.66    0.33
   1 -11  -3   11.92    0.34
  -1 -11   3   11.96    0.33
  -1  11   2   33.79    0.79
  -1  11   2   33.44    0.75
   1  11  -2   34.33    0.69
  -1  11   2   33.79    0.81
   1  11  -2   34.29    0.82
   1  11  -2   34.36    0.73
   1  11  -2   34.21    0.73
   1  11  -2   33.98    0.77
  -1 -11   2   33.53    0.82
   1 -11  -2   33.68    0.73
  -1 -11   2   34.33    0.74
  -1 -11   2   34.43    0.80
   1 -11  -2   32.96    0.82
   1 -11  -2   33.73    0.77
  -1 -11   2   33.29    0.79
   1 -11  -2   34.34    0.73
   1 -11  -2   33.93    0.81
   1  11  -1   17.57    0.38
  -1  11   1   17.87    0.42
  -1  11   1   17.46    0.45
   1  11  -1   17.09    0.44
   1  11  -1   16.98    0.42
   1  11  -1   17.42    0.38
  -1 -11   1   17.19    0.44
   1 -11  -1   17.72    0.45
  -1 -11   1   16.52    0.42
   1 -11  -1   17.58    0.42
  -1 -11   1   17.75    0.40
   1 -11  -1   17.48    0.38
   1 -11  -1   17.17    0.45
   1 -11  -1   17.44    0.40
  -1 -11   1   17.13    0.44
   1  11   0   53.85    1.23
  -1  11   0   46.06    1.24
   1  11   0   55.13    1.02
   1  11   0   53.81    1.16
  -1  11   0   53.25    1.16
   1 -11   0   53.56    1.25
   1 -11   0   54.90    1.11
  -1 -11   0   55.04    1.12
   1 -11   0   54.26    1.16
  -1 -11   0   55.01    1.23
  -1 -11   0   56.29    1.15
  -1 -11   0   54.69    1.23
   1 -11   0   53.33    1.25
  -1 -11   0   55.01    1.23
  -1  11  -1    0.14    0.08
   1  11   1    0.34    0.07
  -1  11  -1    0.42    0.08
   1  11   1    0.19    0.06
   1  11   1    0.17    0.05
  -1 -11  -1    0.09    0.05
  -1 -11  -1    0.26    0.07
   1 -11   1    0.11    0.07
  -1 -11  -1    0.22    0.07
   1 -11   1    0.13    0.06
  -1 -11  -1    0.18    0.07
  -1 -11  -1    0.17    0.05
   1 -11   1    0.24    0.07
   1  11   2   35.73    0.82
  -1  11  -2   35.32    0.80
   1  11   2   36.14    0.78
   1  11   2   34.81    0.82
  -1  11  -2   36.18    0.78
  -1  11  -2   35.70    0.87
  -1 -11  -2   35.83    0.80
  -1 -11  -2   36.78    0.82
   1 -11   2   35.06    0.87
   1 -11   2   35.62    0.83
  -1 -11  -2   35.78    0.77
   1 -11   2   35.65    0.86
  -1 -11  -2   35.79    0.82
   1  11   3   16.32    0.42
  -1  11  -3   16.04    0.46
  -1  11  -3   15.97    0.41
  -1  11  -3   16.14    0.41
   1  11   3   15.90    0.41
   1  11   3   16.98    0.38
   1 -11   3   15.91    0.46
   1 -11   3   16.32    0.43
  -1 -11  -3   15.58    0.40
  -1 -11  -3   15.66    0.40
   1 -11   3   16.82    0.45
  -1  11  -4    1.15    0.14
   1  11   4    0.85    0.12
  -1  11  -4    1.02    0.11
   1  11   4    1.00    0.12
  -1  11  -4    1.07    0.13
   1  11   4    0.97    0.09
  -1 -11  -4    1.11    0.12
  -1 -11  -4    0.99    0.11
   1 -11   4    1.07    0.12
   1 -11   4    1.00    0.12
   1 -11   4    1.06    0.13
  -1 -11  -4    1.17    0.13
  -1  11  -5    1.27    0.15
  -1  11  -5    1.35    0.18
  -1  11  -5    2.07    0.18
   1  11   5    1.68    0.15
   1  11   5    1.33    0.15
   1 -11   5    1.37    0.17
   1 -11   5    1.74    0.20
  -1 -11  -5    2.06    0.22
   1 -11   5    1.66    0.20
  -1 -11  -5    1.74    0.19
  -1  11  -6    3.79    0.25
   1  11   6    3.81    0.24
  -1  11  -6    3.58    0.27
  -1  11  -6    3.48    0.28
   1 -11   6    3.67    0.26
   1 -11   6    4.06    0.32
  -1 -11  -6    4.16    0.26
   1 -11   6    3.42    0.27
  -1 -11  -6    3.77    0.29
   1  11   7    1.52    0.20
  -1  11  -7    1.56    0.19
  -1  11  -7    1.62    0.22
  -1  11  -7    1.54    0.22
   1 -11   7    1.73    0.22
   1 -11   7    1.26    0.23
  -1 -11  -7    1.50    0.21
  -1 -11  -7    1.83    0.21
   1 -11   7    1.83    0.22
  -1  11  -8    6.17    0.41
   1  11   8    5.99    0.36
  -1  11  -8    5.91    0.40
   1 -11   8    5.79    0.43
  -1 -11  -8    5.35    0.40
   1 -11   8    5.37    0.37
   1 -11   8    5.32    0.39
  -1 -11  -8    5.58    0.32
  -1  11  -9   -0.11    0.23
   1  11   9    0.06    0.20
  -1  11  -9    0.00    0.24
   1  11   9    0.41    0.23
   1 -11   9   -0.01    0.23
   1 -11   9   -0.28    0.25
  -1 -11  -9    0.09    0.18
  -1 -11  -9   -0.24    0.25
   1  11  10    6.00    0.51
  -1  11 -10    6.41    0.56
  -1  11 -10    5.57    0.49
   1  11  10    5.28    0.43
   1 -11  10    5.85    0.52
   1 -11  10    7.22    0.50
  -1 -11 -10    5.57    0.39
  -1 -11 -10    6.82    0.57
  -1  11 -11    0.48    0.36
   1  11  11    0.90    0.38
   1  11  11    0.71    0.31
  -1  11 -11   -0.25    0.33
  -1 -11 -11    0.66    0.38
  -1 -11 -11    0.16    0.27
   1 -11  11    0.87    0.37
   1 -11  11    0.95    0.38
  -1  12  11    4.14    0.43
   1  12 -11    3.32    0.44
   1  12 -11    4.42    0.45
  -1  12  11    4.19    0.48
   1 -12 -11    3.73    0.37
  -1 -12  11    3.39    0.44
  -1 -12  11    4.10    0.44
   1 -12 -11    3.76    0.44
   1  12 -10    1.06    0.27
   1  12 -10    1.12    0.32
  -1  12  10    1.10    0.29
   1  12 -10    0.88    0.30
  -1 -12  10    1.34    0.30
   1 -12 -10    0.97    0.24
   1 -12 -10    1.10    0.28
  -1 -12  10    1.27    0.31
   1 -12 -10    0.95    0.31
  -1  12   9    0.53    0.21
   1  12  -9    0.29    0.23
   1  12  -9    0.26    0.19
   1  12  -9    0.53    0.23
   1  12  -9    0.54    0.26
   1 -12  -9    0.17    0.24
  -1 -12   9    0.27    0.27
  -1 -12   9    0.48    0.24
  -1 -12   9    0.50    0.21
   1 -12  -9   -0.02    0.22
  -1  12   8    2.85    0.31
   1  12  -8    2.32    0.28
   1  12  -8    2.67    0.27
   1  12  -8    2.21    0.23
   1  12  -8    2.08    0.26
   1 -12  -8    2.44    0.26
   1 -12  -8    2.22    0.24
  -1 -12   8    2.24    0.26
  -1 -12   8    3.20    0.30
  -1 -12   8    2.39    0.29
   1  12  -7    1.73    0.19
   1  12  -7    1.25    0.20
   1  12  -7    1.86    0.22
   1  12  -7    1.77    0.21
  -1  12   7    1.64    0.20
  -1  12   7    1.65    0.18
   1  12  -7    1.63    0.20
  -1 -12   7    1.51    0.19
  -1 -12   7    1.45    0.21
   1 -12  -7    1.46    0.19
  -1 -12   7    1.65    0.23
   1 -12  -7    1.47    0.20
   1  12  -6    7.36    0.31
   1  12  -6    7.29    0.31
   1  12  -6    7.19    0.35
  -1  12   6    7.68    0.33
  -1  12   6    7.52    0.30
   1  12  -6    7.58    0.33
  -1 -12   6    7.03    0.32
  -1 -12   6    7.71    0.34
  -1 -12   6    7.88    0.37
   1 -12  -6    7.03    0.32
   1 -12  -6    7.29    0.31
   1  12  -5   32.63    0.85
   1  12  -5   32.77    0.74
   1  12  -5   31.89    0.75
   1  12  -5   32.06    0.71
  -1  12   5   30.39    0.73
  -1  12   5   27.99    0.78
  -1  12   5   30.32    0.81
  -1 -12   5   31.58    0.80
   1 -12  -5   31.18    0.76
   1 -12  -5   31.49    0.74
  -1 -12   5   31.43    0.84
  -1 -12   5   31.70    0.81
   1  12  -4   19.94    0.49
   1  12  -4   19.26    0.47
  -1  12   4   20.06    0.53
   1  12  -4   19.90    0.57
   1  12  -4   19.80    0.49
  -1  12   4   20.29    0.49
  -1  12   4   19.64    0.52
   1 -12  -4   19.22    0.51
  -1 -12   4   19.67    0.54
  -1 -12   4   19.89    0.56
   1 -12  -4   19.49    0.49
  -1 -12   4   19.55    0.52
   1 -12  -4   20.12    0.50
   1  12  -3  145.21    3.04
  -1  12   3  144.57    3.25
   1  12  -3  145.28    2.92
  -1  12   3  145.65    3.15
   1  12  -3  142.42    2.71
   1  12  -3  145.16    3.28
   1  12  -3  142.62    2.99
  -1  12   3  145.81    3.02
  -1 -12   3  141.19    3.15
  -1 -12   3  145.94    3.28
   1 -12  -3  141.67    3.04
   1 -12  -3  143.68    3.00
   1 -12  -3  145.69    2.92
   1 -12  -3  149.21    3.25
  -1 -12   3  147.30    3.25
   1 -12  -3  142.55    3.29
   1  12  -2   30.57    0.75
  -1  12   2   31.03    0.70
   1  12  -2   30.24    0.63
   1  12  -2   31.04    0.67
   1  12  -2   30.94    0.71
  -1  12   2   31.21    0.73
  -1  12   2   31.06    0.74
   1 -12  -2   30.15    0.74
   1 -12  -2   30.60    0.71
  -1 -12   2   30.30    0.75
   1 -12  -2   29.82    0.75
   1 -12  -2   30.51    0.68
  -1 -12   2   30.92    0.68
  -1 -12   2   31.74    0.72
   1 -12  -2   30.91    0.67
  -1 -12   2   30.48    0.73
   1  12  -1   64.14    1.21
   1  12  -1   62.92    1.36
  -1  12   1   64.69    1.36
  -1  12   1   65.03    1.46
   1  12  -1   64.37    1.46
   1 -12  -1   63.82    1.31
  -1 -12   1   55.79    1.43
  -1 -12   1   63.02    1.46
  -1 -12   1   65.52    1.35
   1 -12  -1   63.93    1.46
   1 -12  -1   63.42    1.31
   1 -12  -1   65.06    1.47
  -1 -12   1   64.46    1.42
   1 -12  -1   62.93    1.37
   1  12   0    0.51    0.07
  -1  12   0    0.41    0.08
   1  12   0    0.64    0.08
  -1  12   0    0.57    0.09
   1  12   0    0.58    0.07
  -1 -12   0    0.50    0.07
  -1 -12   0    0.67    0.09
   1 -12   0    0.49    0.08
  -1 -12   0    0.65    0.08
   1 -12   0    0.51    0.08
   1 -12   0    0.46    0.08
   1 -12   0    0.47    0.06
  -1 -12   0    0.66    0.08
  -1 -12   0    0.74    0.10
  -1  12  -1    0.22    0.08
   1  12   1    0.12    0.06
  -1  12  -1    0.19    0.07
   1  12   1    0.30    0.07
   1  12   1    0.21    0.05
   1 -12   1    0.20    0.05
  -1 -12  -1    0.24    0.07
  -1 -12  -1    0.06    0.05
   1 -12   1    0.26    0.07
  -1 -12  -1    0.23    0.05
   1 -12   1    0.20    0.08
  -1 -12  -1    0.16    0.07
   1 -12   1    0.15    0.06
  -1 -12  -1    0.21    0.07
  -1  12  -2    0.36    0.08
   1  12   2    0.46    0.07
  -1  12  -2    0.38    0.09
   1  12   2    0.45    0.08
  -1  12  -2    0.32    0.07
   1  12   2    0.36    0.06
   1 -12   2    0.27    0.08
   1 -12   2    0.31    0.07
   1 -12   2    0.43    0.07
  -1 -12  -2    0.35    0.07
   1 -12   2    0.29    0.08
  -1 -12  -2    0.30    0.08
  -1 -12  -2    0.22    0.07
  -1 -12  -2    0.35    0.06
   1  12   3   12.99    0.36
   1  12   3   13.91    0.38
  -1  12  -3   14.12    0.37
   1  12   3   13.67    0.34
  -1  12  -3   13.11    0.41
  -1  12  -3   13.16    0.37
  -1 -12  -3   14.08    0.37
   1 -12   3   13.53    0.39
   1 -12   3   13.81    0.41
   1 -12   3   13.97    0.39
  -1 -12  -3   13.91    0.35
  -1  12  -4    0.26    0.11
   1  12   4    0.39    0.11
  -1  12  -4    0.33    0.10
   1  12   4    0.36    0.08
   1  12   4    0.34    0.10
  -1  12  -4    0.22    0.11
  -1 -12  -4    0.34    0.10
   1 -12   4    0.28    0.10
   1 -12   4    0.15    0.11
  -1 -12  -4    0.18    0.10
   1 -12   4    0.14    0.10
  -1  12  -5   65.34    1.43
  -1  12  -5   65.61    1.41
   1  12   5   65.16    1.49
   1  12   5   64.89    1.38
  -1  12  -5   65.47    1.58
   1 -12   5   57.27    1.49
  -1 -12  -5   67.50    1.41
   1 -12   5   64.84    1.57
   1 -12   5   65.58    1.56
   1  12   6    6.20    0.29
  -1  12  -6    5.48    0.34
  -1  12  -6    6.33    0.32
  -1  12  -6    5.94    0.28
   1 -12   6    6.21    0.31
   1 -12   6    5.22    0.34
  -1 -12  -6    5.74    0.32
   1 -12   6    6.17    0.32
  -1  12  -7   16.88    0.55
  -1  12  -7   16.39    0.59
  -1  12  -7   17.28    0.50
   1  12   7   17.11    0.54
   1 -12   7   16.76    0.57
  -1 -12  -7   16.42    0.55
  -1 -12  -7   16.70    0.50
   1 -12   7   16.50    0.56
   1 -12   7   16.47    0.60
   1  12   8    0.41    0.20
  -1  12  -8    0.11    0.22
  -1  12  -8    0.15    0.20
  -1 -12  -8    0.20    0.16
   1 -12   8    0.24    0.24
  -1 -12  -8    0.24    0.21
   1 -12   8    0.65    0.21
   1 -12   8   -0.12    0.20
   1  12   9    0.78    0.25
  -1  12  -9    0.23    0.24
   1  12   9    0.19    0.20
  -1  12  -9    0.11    0.26
   1 -12   9    0.49    0.24
  -1 -12  -9    0.59    0.27
   1 -12   9    0.15    0.24
  -1 -12  -9    0.19    0.19
  -1  12 -10    0.53    0.28
  -1  12 -10    0.69    0.33
   1  12  10   -0.11    0.24
   1  12  10    0.33    0.30
  -1 -12 -10    0.61    0.32
  -1 -12 -10    0.36    0.22
   1 -12  10    0.51    0.31
   1 -12  10    0.62    0.31
  -1  12 -11    1.05    0.39
   1  12  11    1.89    0.34
  -1  12 -11    1.94    0.41
   1  12  11    1.73    0.41
  -1 -12 -11    1.46    0.31
   1 -12  11    1.44    0.38
  -1 -12 -11    1.76    0.42
   1 -12  11    2.05    0.44
  -1  13  11    0.14    0.35
   1  13 -11   -0.02    0.35
   1  13 -11    0.89    0.38
   1 -13 -11    0.26    0.37
   1 -13 -11    0.11    0.28
  -1 -13  11    1.05    0.37
  -1 -13  11    0.39    0.35
   1  13 -10    6.23    0.56
  -1  13  10    6.79    0.49
   1  13 -10    6.55    0.53
   1 -13 -10    6.55    0.55
  -1 -13  10    6.45    0.48
  -1 -13  10    5.57    0.61
   1 -13 -10    5.95    0.44
   1 -13 -10    5.07    0.46
  -1 -13  10    5.67    0.53
   1  13  -9    1.91    0.26
   1  13  -9    1.67    0.30
   1  13  -9    1.81    0.29
  -1  13   9    1.75    0.26
   1  13  -9    1.79    0.25
   1 -13  -9    1.66    0.28
  -1 -13   9    1.12    0.32
   1 -13  -9    1.40    0.26
  -1 -13   9    1.77    0.29
  -1 -13   9    1.89    0.27
  -1  13   8   19.73    0.64
   1  13  -8   18.69    0.62
   1  13  -8   18.79    0.59
   1  13  -8   18.79    0.68
   1  13  -8   18.65    0.57
  -1 -13   8   18.35    0.62
   1 -13  -8   18.78    0.62
  -1 -13   8   18.24    0.65
  -1 -13   8   18.85    0.68
   1 -13  -8   18.89    0.60
  -1  13   7    5.82    0.30
   1  13  -7    5.48    0.34
   1  13  -7    5.57    0.31
   1  13  -7    5.27    0.30
  -1  13   7    5.76    0.31
   1  13  -7    5.42    0.37
   1 -13  -7    5.17    0.31
  -1 -13   7    5.85    0.32
   1 -13  -7    5.70    0.34
  -1 -13   7    5.60    0.35
  -1 -13   7    5.51    0.36
   1  13  -6   15.31    0.46
   1  13  -6   15.11    0.45
   1  13  -6   15.13    0.54
  -1  13   6   15.20    0.44
   1  13  -6   15.28    0.45
   1  13  -6   14.73    0.46
  -1  13   6   14.93    0.48
   1 -13  -6   14.97    0.46
   1 -13  -6   14.94    0.46
  -1 -13   6   14.89    0.53
  -1 -13   6   14.67    0.49
  -1 -13   6   15.41    0.48
   1  13  -5   11.47    0.36
   1  13  -5   11.44    0.37
  -1  13   5   11.68    0.38
   1  13  -5   12.17    0.44
  -1  13   5   11.44    0.35
   1  13  -5   11.62    0.36
  -1  13   5   11.88    0.41
   1  13  -5   11.69    0.38
  -1 -13   5   11.13    0.42
  -1 -13   5   11.23    0.40
   1 -13  -5   12.55    0.37
  -1 -13   5   11.44    0.38
   1 -13  -5   11.50    0.37
   1  13  -4    0.66    0.12
   1  13  -4    0.71    0.12
  -1  13   4    0.69    0.10
   1  13  -4    0.83    0.11
   1  13  -4    0.85    0.15
  -1  13   4    0.73    0.10
   1  13  -4    1.32    0.15
  -1  13   4    0.85    0.13
  -1 -13   4    0.96    0.12
   1 -13  -4    0.78    0.11
  -1 -13   4    0.88    0.13
  -1 -13   4    0.82    0.12
   1 -13  -4    0.81    0.12
   1 -13  -4    0.78    0.11
  -1  13   3    0.81    0.11
   1  13  -3    0.90    0.12
   1  13  -3    0.94    0.10
   1  13  -3    0.91    0.09
   1  13  -3    1.12    0.13
  -1  13   3    0.86    0.09
  -1  13   3    0.52    0.09
   1  13  -3    0.79    0.10
   1 -13  -3    0.80    0.09
   1 -13  -3    0.86    0.10
  -1 -13   3    0.96    0.12
  -1 -13   3    0.92    0.12
   1 -13  -3    1.11    0.13
   1 -13  -3    0.97    0.10
   1 -13  -3    0.94    0.10
  -1 -13   3    1.03    0.13
   1  13  -2   15.52    0.37
  -1  13   2   15.66    0.42
   1  13  -2   15.57    0.36
  -1  13   2   15.66    0.42
   1  13  -2   15.47    0.43
  -1  13   2   15.55    0.39
   1  13  -2   15.97    0.41
   1 -13  -2   14.90    0.38
   1 -13  -2   15.31    0.43
  -1 -13   2   15.74    0.43
  -1 -13   2   15.65    0.39
   1 -13  -2   15.38    0.41
   1 -13  -2   15.30    0.37
  -1 -13   2   15.47    0.42
   1 -13  -2   15.60    0.40
  -1 -13   2   15.65    0.38
  -1  13   1   49.01    1.10
  -1  13   1   48.07    1.03
   1  13  -1   46.08    1.03
   1  13  -1   47.62    0.92
   1  13  -1   47.67    1.09
  -1 -13   1   39.67    1.07
   1 -13  -1   45.77    1.10
  -1 -13   1   46.28    1.09
  -1 -13   1   48.16    1.01
   1 -13  -1   47.52    0.98
   1 -13  -1   46.59    0.99
   1 -13  -1   48.26    1.03
   1 -13  -1   47.96    1.11
  -1  13   0   19.71    0.49
   1  13   0   20.16    0.50
   1  13   0   20.15    0.48
   1  13   0   20.16    0.42
  -1  13   0   20.10    0.52
  -1 -13   0   21.00    0.47
   1 -13   0   20.44    0.43
   1 -13   0   20.61    0.52
  -1 -13   0   20.67    0.50
   1 -13   0   19.40    0.52
  -1 -13   0   20.21    0.50
   1 -13   0   20.08    0.48
  -1 -13   0   20.10    0.51
  -1  13  -1  121.81    2.78
   1  13   1  123.35    2.26
   1  13   1  126.02    2.74
  -1  13  -1  122.92    2.58
   1  13   1  124.15    2.56
   1 -13   1  124.35    2.58
  -1 -13  -1  124.10    2.57
   1 -13   1  117.59    2.77
  -1 -13  -1  119.92    2.48
  -1 -13  -1  120.29    2.76
   1 -13   1  121.72    2.78
   1 -13   1  122.42    2.51
  -1 -13  -1  125.90    2.74
  -1  13  -2   69.37    1.63
   1  13   2   71.29    1.49
   1  13   2   68.35    1.58
  -1  13  -2   70.17    1.46
   1  13   2   72.38    1.56
  -1  13  -2   68.11    1.50
   1 -13   2   68.71    1.56
   1 -13   2   69.07    1.63
  -1 -13  -2   71.23    1.46
   1 -13   2   69.08    1.51
  -1 -13  -2   70.72    1.51
  -1 -13  -2   70.55    1.58
  -1 -13  -2   71.10    1.58
   1 -13   2   69.63    1.62
  -1  13  -3   77.13    1.80
  -1  13  -3   77.55    1.66
   1  13   3   77.95    1.63
  -1  13  -3   78.30    1.61
   1  13   3   77.52    1.71
   1  13   3   74.65    1.74
  -1 -13  -3   75.33    1.66
   1 -13   3   76.29    1.72
   1 -13   3   77.44    1.80
  -1 -13  -3   77.04    1.61
  -1 -13  -3   77.33    1.74
   1 -13   3   76.94    1.79
  -1  13  -4    4.67    0.26
   1  13   4    4.36    0.23
  -1  13  -4    4.42    0.21
   1  13   4    4.32    0.18
   1  13   4    4.45    0.21
  -1  13  -4    4.79    0.23
   1 -13   4    4.30    0.25
   1 -13   4    4.68    0.23
  -1 -13  -4    4.22    0.22
  -1 -13  -4    4.40    0.21
   1 -13   4    4.72    0.23
  -1  13  -5    0.59    0.14
   1  13   5    0.62    0.11
  -1  13  -5    0.74    0.13
   1  13   5    0.56    0.13
  -1  13  -5    0.73    0.16
  -1 -13  -5    0.48    0.13
   1 -13   5    0.83    0.16
   1 -13   5    0.79    0.14
   1 -13   5    0.75    0.16
   1  13   6    1.16    0.17
  -1  13  -6    0.92    0.19
  -1  13  -6    0.97    0.18
  -1  13  -6    1.08    0.16
  -1 -13  -6    0.92    0.17
   1 -13   6    1.08    0.20
   1 -13   6    1.24    0.17
   1 -13   6    1.13    0.19
   1  13   7    9.51    0.40
  -1  13  -7    9.17    0.43
  -1  13  -7    9.63    0.36
  -1  13  -7    8.94    0.45
   1 -13   7    9.07    0.41
   1 -13   7    8.92    0.45
   1 -13   7    9.08    0.42
  -1 -13  -7    8.99    0.41
  -1 -13  -7    9.64    0.35
  -1  13  -8    0.94    0.19
  -1  13  -8    0.76    0.24
   1  13   8    1.44    0.24
  -1  13  -8    1.23    0.25
   1 -13   8    1.01    0.24
  -1 -13  -8    0.99    0.18
   1 -13   8    1.29    0.24
  -1 -13  -8    1.31    0.25
   1 -13   8    1.50    0.28
  -1  13  -9   11.22    0.56
  -1  13  -9   11.11    0.57
   1  13   9   11.35    0.53
  -1 -13  -9   10.96    0.46
   1 -13   9   11.29    0.55
   1 -13   9   10.68    0.55
  -1 -13  -9   11.59    0.58
  -1  13 -10    3.12    0.39
   1  13  10    2.32    0.31
  -1  13 -10    2.48    0.38
   1  13  10    2.93    0.38
   1 -13  10    2.70    0.40
  -1 -13 -10    2.76    0.28
   1 -13  10    3.36    0.38
  -1 -13 -10    2.62    0.39
   1  13  11    1.45    0.40
  -1  13 -11    1.24    0.38
  -1  13 -11    0.83    0.40
   1  13  11    1.08    0.32
   1 -13  11    1.15    0.38
  -1 -13 -11    0.73    0.31
  -1 -13 -11    1.29    0.43
   1 -13  11    0.99    0.42
  -1  14  11    1.36    0.38
   1  14 -11    1.29    0.40
   1  14 -11    1.88    0.41
  -1 -14  11    1.69    0.39
   1 -14 -11    1.17    0.32
   1 -14 -11    1.98    0.41
   1  14 -10    2.25    0.34
   1  14 -10    3.00    0.38
  -1  14  10    2.99    0.35
   1 -14 -10    2.49    0.36
   1 -14 -10    3.45    0.39
  -1 -14  10    2.39    0.36
  -1 -14  10    1.84    0.41
  -1 -14  10    3.97    0.49
   1 -14 -10    2.00    0.32
  -1  14   9    1.11    0.26
   1  14  -9    1.03    0.28
   1  14  -9    0.95    0.28
   1  14  -9    1.00    0.24
   1  14  -9    0.93    0.25
   1 -14  -9    0.54    0.24
   1 -14  -9    1.17    0.28
  -1 -14   9    1.50    0.32
  -1 -14   9    1.44    0.26
  -1 -14   9    0.77    0.27
   1  14  -8    0.73    0.25
   1  14  -8    0.81    0.22
   1  14  -8    1.10    0.24
   1  14  -8    0.91    0.20
  -1  14   8    1.21    0.22
  -1 -14   8    0.59    0.25
   1 -14  -8    0.64    0.22
  -1 -14   8    1.35    0.23
  -1 -14   8    0.75    0.24
   1 -14  -8    0.89    0.21
   1  14  -7    2.81    0.33
  -1  14   7    2.40    0.26
   1  14  -7    2.55    0.24
   1  14  -7    2.86    0.26
  -1  14   7    2.69    0.27
   1  14  -7    2.94    0.26
  -1 -14   7    2.95    0.34
  -1 -14   7    3.12    0.28
   1 -14  -7    2.86    0.27
   1 -14  -7    2.92    0.31
  -1 -14   7    2.55    0.26
   1  14  -6   31.85    0.87
  -1  14   6   30.61    0.74
  -1  14   6   30.06    0.81
   1  14  -6   30.82    0.75
   1  14  -6   30.84    0.72
   1  14  -6   32.16    0.77
   1  14  -6   29.96    0.77
  -1 -14   6   29.13    0.81
  -1 -14   6   29.86    0.86
  -1 -14   6   29.96    0.82
   1 -14  -6   30.35    0.76
   1 -14  -6   29.61    0.76
   1  14  -5   11.64    0.37
   1  14  -5   11.90    0.37
   1  14  -5   11.19    0.36
  -1  14   5   10.80    0.37
   1  14  -5   11.30    0.43
  -1  14   5   10.97    0.34
  -1  14   5   11.24    0.40
   1  14  -5   11.58    0.37
   1 -14  -5   11.02    0.36
   1 -14  -5   11.42    0.37
  -1 -14   5   11.08    0.42
  -1 -14   5   11.09    0.39
  -1 -14   5   11.28    0.37
  -1  14   4   54.47    1.18
   1  14  -4   52.51    1.17
   1  14  -4   54.24    1.31
   1  14  -4   52.39    1.20
   1  14  -4   53.90    1.16
  -1  14   4   54.65    1.25
   1  14  -4   53.55    1.09
  -1  14   4   54.15    1.27
  -1 -14   4   54.23    1.31
   1 -14  -4   53.66    1.16
   1 -14  -4   52.28    1.21
  -1 -14   4   52.46    1.25
   1 -14  -4   52.55    1.18
  -1 -14   4   54.44    1.27
  -1  14   3   34.15    0.78
   1  14  -3   33.53    0.86
  -1  14   3   34.63    0.83
   1  14  -3   34.71    0.80
  -1  14   3   34.53    0.82
   1  14  -3   34.10    0.76
   1  14  -3   34.10    0.76
   1  14  -3   33.67    0.72
   1 -14  -3   34.01    0.79
   1 -14  -3   33.53    0.76
   1 -14  -3   34.03    0.83
   1 -14  -3   34.08    0.85
  -1 -14   3   33.78    0.77
  -1 -14   3   32.61    0.81
  -1 -14   3   34.89    0.86
   1 -14  -3   33.55    0.76
  -1 -14   3   34.29    0.83
  -1  14   2   35.40    0.83
   1  14  -2   35.92    0.85
  -1  14   2   35.01    0.84
  -1  14   2   35.32    0.79
   1  14  -2   35.41    0.72
   1  14  -2   34.37    0.80
   1  14  -2   34.87    0.74
   1 -14  -2   34.62    0.77
  -1 -14   2   35.44    0.82
  -1 -14   2   35.23    0.83
   1 -14  -2   34.94    0.80
  -1 -14   2   34.73    0.77
   1 -14  -2   33.41    0.84
   1 -14  -2   34.14    0.85
  -1 -14   2   33.67    0.85
   1 -14  -2   33.54    0.75
  -1  14   1    6.38    0.23
   1  14  -1    6.15    0.20
  -1  14   1    6.50    0.21
   1  14  -1    6.28    0.21
   1  14  -1    6.17    0.23
  -1 -14   1    6.63    0.20
   1 -14  -1    6.85    0.23
   1 -14  -1    6.40    0.16
   1 -14  -1    6.25    0.22
   1 -14  -1    6.29    0.21
  -1 -14   1    6.06    0.21
  -1  14   0    4.03    0.18
   1  14   0    4.07    0.17
   1  14   0    3.57    0.14
   1  14   0    3.92    0.16
  -1  14   0    3.55    0.16
  -1 -14   0    3.70    0.15
  -1 -14   0    4.00    0.19
   1 -14   0    3.94    0.16
  -1 -14   0    3.76    0.15
   1 -14   0    3.91    0.17
   1 -14   0    3.99    0.18
  -1 -14   0    4.07    0.16
   1  14   1    3.54    0.15
  -1  14  -1    3.49    0.18
   1  14   1    3.30    0.12
  -1  14  -1    3.47    0.16
   1  14   1    3.61    0.15
   1  14   1    3.12    0.10
   1 -14   1    2.95    0.11
   1 -14   1    3.54    0.16
  -1 -14  -1    2.82    0.15
  -1 -14  -1    3.45    0.13
  -1 -14  -1    3.26    0.15
   1 -14   1    2.98    0.16
   1 -14   1    2.91    0.15
  -1 -14  -1    3.13    0.15
   1  14   2   22.97    0.53
   1  14   2   22.03    0.55
   1  14   2   23.43    0.56
  -1  14  -2   22.06    0.54
  -1  14  -2   22.53    0.54
  -1  14  -2   22.35    0.59
   1 -14   2   22.83    0.55
   1 -14   2   22.12    0.59
   1 -14   2   22.82    0.57
  -1 -14  -2   22.82    0.55
  -1 -14  -2   22.33    0.54
   1 -14   2   22.08    0.58
  -1 -14  -2   22.57    0.54
  -1 -14  -2   22.66    0.53
   1  14   3    0.60    0.08
  -1  14  -3    0.65    0.12
  -1  14  -3    0.30    0.10
   1  14   3    0.52    0.10
   1  14   3    0.68    0.10
  -1  14  -3    0.78    0.10
   1 -14   3    0.93    0.12
  -1 -14  -3    0.58    0.10
   1 -14   3    1.02    0.12
  -1 -14  -3    0.91    0.11
  -1 -14  -3    0.77    0.10
   1 -14   3    0.88    0.11
   1  14   4   29.61    0.74
  -1  14  -4   29.16    0.79
  -1  14  -4   30.78    0.71
  -1  14  -4   29.43    0.72
   1  14   4   30.16    0.68
  -1 -14  -4   30.14    0.72
   1 -14   4   29.00    0.79
   1 -14   4   29.67    0.77
   1 -14   4   30.35    0.76
  -1 -14  -4   29.24    0.71
  -1  14  -5   10.72    0.37
   1  14   5   10.82    0.31
  -1  14  -5   11.22    0.36
   1  14   5   10.08    0.36
  -1  14  -5   11.31    0.42
   1 -14   5   10.47    0.41
  -1 -14  -5   10.74    0.37
   1 -14   5   10.08    0.38
   1 -14   5   11.06    0.40
  -1  14  -6   18.14    0.60
   1  14   6   17.45    0.54
  -1  14  -6   18.08    0.51
  -1  14  -6   18.77    0.55
   1 -14   6   17.89    0.56
   1 -14   6   17.86    0.56
  -1 -14  -6   17.71    0.53
   1 -14   6   17.22    0.59
  -1  14  -7    3.14    0.34
  -1  14  -7    2.89    0.26
  -1  14  -7    3.34    0.27
   1  14   7    3.44    0.30
  -1 -14  -7    3.33    0.24
   1 -14   7    3.72    0.33
   1 -14   7    3.48    0.30
   1 -14   7    4.05    0.37
  -1 -14  -7    3.12    0.33
  -1  14  -8    2.30    0.29
  -1  14  -8    2.03    0.28
   1  14   8    2.11    0.26
  -1  14  -8    1.94    0.23
   1 -14   8    2.63    0.30
  -1 -14  -8    1.86    0.21
  -1 -14  -8    2.16    0.28
   1 -14   8    2.22    0.26
   1 -14   8    2.12    0.31
   1  14   9    1.69    0.28
  -1  14  -9    1.29    0.29
  -1  14  -9    1.27    0.31
   1 -14   9    1.56    0.31
   1 -14   9    1.50    0.28
  -1 -14  -9    0.90    0.29
  -1 -14  -9    1.13    0.21
  -1  14 -10    0.54    0.35
  -1  14 -10   -0.10    0.32
   1  14  10   -0.28    0.30
   1  14  10   -0.20    0.27
  -1 -14 -10    0.57    0.33
   1 -14  10    0.33    0.34
   1 -14  10    0.23    0.30
  -1 -14 -10   -0.28    0.21
  -1  14 -11    0.31    0.40
   1  14  11    0.40    0.39
   1  14  11    0.75    0.31
  -1  14 -11    0.92    0.38
  -1 -14 -11    0.90    0.39
  -1 -14 -11   -0.01    0.29
   1 -14  11   -0.13    0.36
   1 -14  11    1.44    0.44
   1  15 -11    0.45    0.41
   1  15 -11    0.89    0.40
  -1  15  11    1.00    0.37
  -1 -15  11    0.71    0.38
   1 -15 -11    0.17    0.30
   1 -15 -11    0.71    0.40
  -1  15  10    0.31    0.28
   1  15 -10    0.59    0.35
   1  15 -10    0.33    0.31
  -1 -15  10    0.22    0.31
   1 -15 -10   -0.03    0.32
   1 -15 -10    0.35    0.24
   1 -15 -10    0.56    0.28
  -1 -15  10   -0.98    0.36
  -1 -15  10    0.94    0.32
  -1  15   9    5.37    0.42
   1  15  -9    5.69    0.47
   1  15  -9    6.04    0.49
   1  15  -9    6.05    0.41
   1  15  -9    6.11    0.40
   1 -15  -9    5.23    0.48
  -1 -15   9    5.80    0.45
   1 -15  -9    4.95    0.42
  -1 -15   9    5.30    0.51
  -1 -15   9    6.53    0.47
   1  15  -8   -0.06    0.22
   1  15  -8    0.11    0.20
  -1  15   8    0.20    0.19
   1  15  -8    0.29    0.23
   1  15  -8   -0.08    0.18
   1 -15  -8    0.34    0.21
   1 -15  -8    0.45    0.19
  -1 -15   8    0.28    0.21
  -1 -15   8    0.32    0.24
  -1 -15   8    0.34    0.22
   1  15  -7   11.91    0.44
   1  15  -7   12.85    0.44
  -1  15   7   12.55    0.46
   1  15  -7   12.38    0.52
   1  15  -7   12.44    0.47
  -1  15   7   12.17    0.42
   1 -15  -7   12.38    0.46
  -1 -15   7   11.92    0.49
   1 -15  -7   12.28    0.44
  -1 -15   7   12.18    0.46
  -1 -15   7   11.76    0.51
  -1  15   6    0.38    0.14
   1  15  -6    0.68    0.15
  -1  15   6    0.60    0.16
   1  15  -6    0.48    0.16
   1  15  -6    0.63    0.20
   1  15  -6    0.56    0.15
   1  15  -6    0.60    0.17
  -1 -15   6    0.68    0.16
  -1 -15   6    0.67    0.19
   1 -15  -6    0.31    0.16
  -1 -15   6    0.54    0.17
   1 -15  -6    0.78    0.16
   1  15  -5   16.11    0.46
   1  15  -5   15.20    0.44
   1  15  -5   15.61    0.53
  -1  15   5   15.11    0.47
   1  15  -5   16.19    0.45
  -1  15   5   14.50    0.43
   1  15  -5   14.35    0.45
  -1 -15   5   15.24    0.48
  -1 -15   5   15.50    0.47
   1 -15  -5   16.34    0.46
  -1 -15   5   15.52    0.52
   1 -15  -5   15.89    0.46
   1  15  -4    1.47    0.16
  -1  15   4    1.34    0.15
   1  15  -4    1.26    0.14
   1  15  -4    1.50    0.18
  -1  15   4    1.65    0.20
   1  15  -4    1.48    0.17
  -1  15   4    1.58    0.14
   1  15  -4    1.34    0.14
  -1 -15   4    1.31    0.14
   1 -15  -4    1.75    0.17
   1 -15  -4    1.40    0.14
  -1 -15   4    1.08    0.14
   1 -15  -4    1.23    0.13
  -1 -15   4    1.17    0.15
  -1  15   3    0.14    0.08
  -1  15   3    0.14    0.11
   1  15  -3    0.17    0.11
   1  15  -3    0.23    0.08
   1  15  -3    0.08    0.09
   1  15  -3    0.05    0.08
   1  15  -3    0.25    0.09
  -1  15   3    0.14    0.08
   1 -15  -3    0.24    0.09
  -1 -15   3    0.29    0.09
  -1 -15   3    0.23    0.11
  -1 -15   3    0.23    0.08
   1 -15  -3    0.19    0.09
   1 -15  -3    0.08    0.06
  -1 -15   3    0.17    0.09
   1 -15  -3    0.15    0.09
   1 -15  -3    0.04    0.08
   1  15  -2    0.65    0.07
   1  15  -2    0.79    0.12
  -1  15   2    0.61    0.11
   1  15  -2    0.51    0.09
   1  15  -2    0.59    0.10
  -1  15   2    0.59    0.09
  -1  15   2    0.69    0.08
  -1 -15   2    0.68    0.09
  -1 -15   2    0.62    0.10
   1 -15  -2    0.64    0.09
   1 -15  -2    0.59    0.09
   1 -15  -2    0.62    0.08
  -1 -15   2    0.77    0.10
   1 -15  -2    0.71    0.09
   1 -15  -2    0.63    0.10
  -1 -15   2    0.60    0.09
  -1  15   1   80.14    1.70
  -1  15   1   72.28    1.81
   1  15  -1   78.96    1.70
   1  15  -1   80.08    1.81
   1  15  -1   79.21    1.51
   1 -15  -1   79.82    1.83
  -1 -15   1   80.79    1.81
   1 -15  -1   80.61    1.82
   1 -15  -1   79.13    1.70
   1 -15  -1   79.79    1.63
  -1 -15   1   76.44    1.79
  -1 -15   1   81.56    1.68
   1 -15  -1   79.10    1.64
  -1  15   0    0.03    0.06
   1  15   0    0.13    0.06
   1  15   0    0.22    0.08
   1  15   0    0.21    0.07
  -1  15   0    0.16    0.09
   1 -15   0    0.04    0.06
  -1 -15   0    0.06    0.07
   1 -15   0    0.21    0.09
  -1 -15   0    0.26    0.07
  -1 -15   0    0.16    0.05
   1 -15   0    0.14    0.07
  -1 -15   0    0.29    0.10
   1  15   1  121.59    2.51
  -1  15  -1  120.87    2.53
   1  15   1  108.56    2.20
  -1  15  -1  119.95    2.72
   1  15   1  124.88    2.68
   1 -15   1  120.93    2.45
   1 -15   1  118.38    2.52
  -1 -15  -1  121.78    2.52
  -1 -15  -1  119.94    2.43
  -1 -15  -1  124.84    2.68
  -1 -15  -1  117.84    2.70
   1 -15   1  116.67    2.72
   1 -15   1  117.75    2.72
  -1  15  -2   21.86    0.54
  -1  15  -2   21.09    0.58
   1  15   2   21.97    0.52
   1  15   2   21.15    0.54
  -1  15  -2   22.23    0.53
   1  15   2   22.15    0.55
   1 -15   2   21.48    0.58
  -1 -15  -2   22.15    0.53
  -1 -15  -2   21.94    0.54
  -1 -15  -2   22.05    0.52
  -1 -15  -2   21.97    0.54
   1 -15   2   22.21    0.54
   1 -15   2   22.05    0.57
  -1  15  -3   46.06    1.16
   1  15   3   46.55    1.10
  -1  15  -3   47.62    1.07
   1  15   3   47.80    1.10
  -1  15  -3   47.66    1.04
   1  15   3   48.43    1.04
  -1 -15  -3   47.12    1.10
   1 -15   3   45.59    1.16
  -1 -15  -3   46.95    1.04
   1 -15   3   48.33    1.07
   1 -15   3   48.85    1.12
   1 -15   3   47.53    1.14
  -1 -15  -3   47.31    1.07
  -1  15  -4    2.42    0.21
  -1  15  -4    2.70    0.19
   1  15   4    2.35    0.16
   1  15   4    2.50    0.19
  -1  15  -4    2.43    0.23
   1 -15   4    2.79    0.22
   1 -15   4    2.63    0.21
  -1 -15  -4    2.70    0.21
   1 -15   4    2.39    0.20
  -1  15  -5   -0.01    0.15
   1  15   5    0.10    0.11
  -1  15  -5   -0.03    0.12
  -1  15  -5    0.03    0.13
   1  15   5   -0.07    0.11
   1 -15   5   -0.01    0.12
   1 -15   5    0.14    0.15
  -1 -15  -5    0.06    0.13
   1 -15   5    0.01    0.15
   1  15   6    0.71    0.16
  -1  15  -6    0.42    0.14
  -1  15  -6    0.62    0.16
  -1  15  -6    0.18    0.17
   1 -15   6    0.52    0.15
  -1 -15  -6    0.63    0.16
   1 -15   6    0.51    0.18
   1 -15   6    0.77    0.18
  -1  15  -7   26.75    0.83
   1  15   7   26.55    0.76
  -1  15  -7   26.50    0.74
  -1  15  -7   26.42    0.71
   1 -15   7   26.68    0.84
  -1 -15  -7   26.60    0.71
  -1 -15  -7   26.78    0.75
   1 -15   7   26.25    0.78
   1 -15   7   26.64    0.79
   1  15   8    0.19    0.21
  -1  15  -8   -0.07    0.20
  -1  15  -8   -0.21    0.23
  -1  15  -8    0.26    0.24
  -1 -15  -8    0.26    0.16
   1 -15   8    0.16    0.26
   1 -15   8    0.61    0.26
   1 -15   8    0.07    0.21
  -1 -15  -8    0.36    0.22
  -1  15  -9   26.20    0.84
  -1  15  -9   24.15    0.88
   1  15   9   25.41    0.81
   1 -15   9   25.22    0.84
  -1 -15  -9   24.69    0.73
   1 -15   9   23.89    0.83
  -1 -15  -9   25.34    0.83
   1  15  10    0.34    0.33
  -1  15 -10    0.22    0.35
  -1  15 -10    0.12    0.31
   1  15  10   -0.55    0.27
   1 -15  10    0.58    0.36
  -1 -15 -10    0.39    0.33
   1 -15  10    0.33    0.30
  -1 -15 -10    0.06    0.23
   1  15  11    4.32    0.49
  -1  15 -11    3.21    0.49
   1  15  11    4.29    0.51
  -1 -15 -11    3.07    0.36
  -1 -15 -11    4.10    0.49
   1 -15  11    3.56    0.52
   1 -15  11    4.10    0.47
   1  16 -11   -0.33    0.39
   1  16 -11   -0.08    0.42
  -1  16  11    0.56    0.36
   1 -16 -11    0.23    0.31
   1 -16 -11    0.41    0.39
  -1 -16  11    0.99    0.40
  -1  16  10    1.81    0.32
   1  16 -10    1.84    0.37
   1  16 -10    2.00    0.37
  -1 -16  10    2.28    0.41
  -1 -16  10    2.34    0.38
   1 -16 -10    1.86    0.36
   1 -16 -10    2.45    0.34
  -1 -16  10    2.47    0.38
   1 -16 -10    2.25    0.29
   1  16  -9    3.27    0.36
   1  16  -9    2.63    0.35
  -1  16   9    3.19    0.33
   1  16  -9    3.12    0.35
  -1 -16   9    2.28    0.38
   1 -16  -9    3.33    0.34
  -1 -16   9    3.58    0.37
   1 -16  -9    3.47    0.38
  -1 -16   9    3.07    0.32
   1  16  -8    0.28    0.23
   1  16  -8    0.65    0.24
   1  16  -8    0.38    0.20
   1  16  -8    0.07    0.20
  -1  16   8    0.13    0.19
  -1 -16   8    0.45    0.25
   1 -16  -8    0.25    0.22
   1 -16  -8    0.29    0.21
  -1 -16   8    0.23    0.20
  -1 -16   8    0.41    0.23
   1  16  -7    0.61    0.17
  -1  16   7    0.43    0.17
   1  16  -7    0.43    0.20
   1  16  -7    0.51    0.18
   1  16  -7    0.67    0.21
  -1  16   7    0.72    0.18
  -1 -16   7    0.77    0.22
   1 -16  -7    0.34    0.18
  -1 -16   7    0.63    0.20
   1 -16  -7    0.32    0.18
  -1 -16   7    0.72    0.18
   1  16  -6   16.12    0.50
  -1  16   6   15.84    0.52
   1  16  -6   16.34    0.49
   1  16  -6   16.97    0.50
  -1  16   6   16.26    0.48
   1  16  -6   17.88    0.59
   1  16  -6   16.69    0.49
  -1 -16   6   16.19    0.52
  -1 -16   6   16.32    0.54
  -1 -16   6   17.22    0.58
   1 -16  -6   15.90    0.49
   1 -16  -6   15.97    0.50
  -1  16   5    0.50    0.14
   1  16  -5    0.75    0.15
   1  16  -5    0.49    0.15
   1  16  -5    0.59    0.15
  -1  16   5    0.77    0.13
   1  16  -5    0.53    0.18
   1  16  -5    0.83    0.16
   1 -16  -5    0.76    0.14
   1 -16  -5    1.15    0.16
   1 -16  -5    0.92    0.16
  -1 -16   5    1.06    0.17
  -1 -16   5    1.14    0.16
  -1 -16   5    0.72    0.17
   1  16  -4   19.92    0.50
   1  16  -4   19.49    0.50
   1  16  -4   19.09    0.51
   1  16  -4   20.19    0.60
  -1  16   4   19.89    0.55
  -1  16   4   20.01    0.56
   1  16  -4   19.01    0.53
  -1  16   4   20.00    0.51
  -1 -16   4   19.32    0.53
  -1 -16   4   20.11    0.59
   1 -16  -4   19.41    0.53
  -1 -16   4   19.39    0.56
   1 -16  -4   19.24    0.50
   1 -16  -4   20.20    0.51
   1  16  -3    8.45    0.27
   1  16  -3    8.11    0.26
  -1  16   3    8.12    0.28
   1  16  -3    7.82    0.28
   1  16  -3    8.23    0.25
   1  16  -3    8.24    0.32
  -1  16   3    8.10    0.27
  -1  16   3    8.56    0.30
   1 -16  -3    8.18    0.30
   1 -16  -3    8.25    0.27
   1 -16  -3    8.04    0.26
   1 -16  -3    8.12    0.27
  -1 -16   3    8.13    0.27
  -1 -16   3    7.63    0.30
  -1 -16   3    8.01    0.26
  -1 -16   3    7.89    0.29
   1 -16  -3    8.17    0.28
   1  16  -2    4.29    0.19
   1  16  -2    3.91    0.19
   1  16  -2    4.40    0.22
  -1  16   2    4.28    0.21
   1  16  -2    4.17    0.14
  -1  16   2    4.09    0.18
  -1  16   2    4.08    0.19
  -1 -16   2    4.31    0.19
  -1 -16   2    4.12    0.18
  -1 -16   2    3.94    0.17
   1 -16  -2    4.19    0.20
  -1 -16   2    4.13    0.20
   1 -16  -2    4.23    0.18
   1 -16  -2    3.89    0.16
   1 -16  -2    3.80    0.18
   1 -16  -2    4.18    0.18
   1  16  -1    6.24    0.25
  -1  16   1    6.16    0.22
   1  16  -1    6.77    0.22
   1  16  -1    6.30    0.22
  -1  16   1    6.76    0.25
   1 -16  -1    6.51    0.23
  -1 -16   1    7.03    0.22
   1 -16  -1    6.69    0.25
   1 -16  -1    7.51    0.24
  -1 -16   1    6.32    0.22
  -1  16   0    0.25    0.07
  -1  16   0    0.34    0.10
   1  16   0    0.23    0.07
   1  16   0    0.29    0.10
   1  16   0    0.34    0.08
  -1 -16   0    0.41    0.12
  -1 -16   0    0.41    0.06
   1 -16   0    0.27    0.09
   1 -16   0    0.55    0.09
  -1 -16   0    0.31    0.08
  -1 -16   0    0.46    0.09
   1 -16   0    0.25    0.07
   1  16   1    0.75    0.10
  -1  16  -1    0.60    0.11
   1 -16   1    0.53    0.09
  -1 -16  -1    0.42    0.08
  -1 -16  -1    0.49    0.07
   1 -16   1    0.52    0.09
  -1 -16  -1    0.44    0.09
  -1 -16  -1    0.62    0.09
  -1  16  -2   46.27    1.14
  -1  16  -2   47.09    1.02
   1  16   2   47.71    1.03
   1  16   2   46.95    1.08
  -1  16  -2   46.19    1.05
  -1 -16  -2   46.81    1.08
   1 -16   2   46.31    1.12
   1 -16   2   45.55    1.04
  -1 -16  -2   46.21    1.01
   1 -16   2   47.44    1.13
  -1 -16  -2   46.98    1.05
  -1 -16  -2   46.46    1.08
  -1  16  -3   24.52    0.63
  -1  16  -3   24.74    0.61
   1  16   3   25.38    0.64
  -1  16  -3   25.85    0.69
   1  16   3   25.51    0.60
   1 -16   3   24.90    0.65
   1 -16   3   25.51    0.67
  -1 -16  -3   25.55    0.62
   1 -16   3   26.95    0.69
  -1 -16  -3   25.76    0.62
  -1 -16  -3   25.25    0.63
   1 -16   3   25.05    0.63
  -1  16  -4   52.52    1.29
  -1  16  -4   52.72    1.15
   1  16   4   52.39    1.14
   1  16   4   53.40    1.22
  -1  16  -4   52.63    1.19
   1 -16   4   52.38    1.24
   1 -16   4   51.14    1.26
  -1 -16  -4   52.37    1.15
   1 -16   4   48.05    1.28
  -1  16  -5   12.27    0.41
   1  16   5   11.68    0.39
  -1  16  -5   11.67    0.45
  -1  16  -5   11.80    0.39
   1  16   5   12.16    0.35
   1 -16   5   11.53    0.41
   1 -16   5   11.05    0.45
  -1 -16  -5   11.73    0.40
   1 -16   5   12.05    0.43
  -1  16  -6   15.91    0.56
   1  16   6   15.25    0.50
  -1  16  -6   15.92    0.51
  -1  16  -6   15.25    0.48
   1 -16   6   15.37    0.57
   1 -16   6   15.94    0.54
   1 -16   6   15.42    0.53
  -1 -16  -6   15.69    0.51
  -1  16  -7    5.61    0.32
   1  16   7    5.52    0.33
  -1  16  -7    5.25    0.41
  -1  16  -7    5.95    0.39
   1 -16   7    6.25    0.41
  -1 -16  -7    5.81    0.37
   1 -16   7    6.41    0.36
   1 -16   7    6.62    0.40
  -1 -16  -7    5.64    0.29
   1  16   8    3.33    0.37
  -1  16  -8    3.31    0.32
  -1  16  -8    3.78    0.40
  -1  16  -8    3.69    0.37
   1 -16   8    3.64    0.37
  -1 -16  -8    3.48    0.28
   1 -16   8    3.54    0.34
   1 -16   8    3.63    0.36
  -1 -16  -8    3.83    0.38
  -1  16  -9    1.14    0.33
  -1  16  -9    1.01    0.31
   1  16   9    1.61    0.29
   1 -16   9    1.10    0.32
  -1 -16  -9    1.40    0.30
  -1 -16  -9    1.12    0.22
   1 -16   9    1.05    0.29
  -1  16 -10    1.47    0.35
   1  16  10    0.64    0.30
   1  16  10    0.98    0.34
  -1  16 -10    0.58    0.37
   1 -16  10    0.44    0.37
  -1 -16 -10   -0.05    0.23
  -1 -16 -10    0.43    0.35
   1 -16  10    0.97    0.35
  -1  17  11   -0.03    0.37
   1  17 -11    0.43    0.42
   1  17 -11    0.20    0.44
   1 -17 -11    0.63    0.41
  -1 -17  11    1.01    0.42
   1 -17 -11    0.21    0.33
   1  17 -10    6.42    0.61
  -1  17  10    5.94    0.51
   1  17 -10    6.03    0.59
   1 -17 -10    6.07    0.56
  -1 -17  10    5.44    0.63
   1 -17 -10    5.37    0.45
  -1 -17  10    5.51    0.58
   1  17  -9    2.48    0.28
   1  17  -9    1.99    0.35
   1  17  -9    2.15    0.35
  -1  17   9    2.59    0.33
   1 -17  -9    1.89    0.31
  -1 -17   9    2.73    0.35
   1 -17  -9    2.15    0.30
  -1 -17   9    2.31    0.36
  -1 -17   9    2.62    0.32
   1  17  -8   18.20    0.63
   1  17  -8   17.31    0.57
   1  17  -8   16.48    0.68
   1  17  -8   17.37    0.58
  -1  17   8   16.61    0.61
  -1 -17   8   17.21    0.62
   1 -17  -8   16.88    0.58
  -1 -17   8   16.45    0.69
  -1 -17   8   17.46    0.65
   1 -17  -8   18.17    0.62
   1  17  -7    2.94    0.28
   1  17  -7    3.30    0.27
  -1  17   7    2.88    0.29
   1  17  -7    2.47    0.29
   1  17  -7    3.22    0.33
  -1  17   7    2.86    0.26
   1 -17  -7    2.90    0.29
   1 -17  -7    3.04    0.32
  -1 -17   7    3.08    0.28
  -1 -17   7    2.58    0.30
  -1 -17   7    3.21    0.34
  -1  17   6   12.60    0.42
   1  17  -6   13.16    0.46
   1  17  -6   13.14    0.43
  -1  17   6   13.38    0.47
   1  17  -6   13.57    0.46
   1  17  -6   13.88    0.54
  -1 -17   6   12.85    0.52
  -1 -17   6   13.43    0.49
   1 -17  -6   13.94    0.46
   1 -17  -6   13.72    0.44
  -1 -17   6   12.47    0.46
   1  17  -5    1.53    0.18
   1  17  -5    1.37    0.17
   1  17  -5    1.45    0.22
   1  17  -5    1.17    0.16
  -1  17   5    1.34    0.17
   1  17  -5    1.27    0.17
  -1  17   5    1.36    0.16
   1 -17  -5    1.34    0.17
  -1 -17   5    1.28    0.19
  -1 -17   5    1.25    0.19
   1 -17  -5    1.45    0.17
  -1 -17   5    1.52    0.17
   1 -17  -5    1.32    0.17
  -1  17   4    2.38    0.18
   1  17  -4    2.51    0.27
   1  17  -4    2.50    0.23
  -1  17   4    2.73    0.24
   1  17  -4    2.52    0.21
   1  17  -4    2.59    0.20
  -1  17   4    2.49    0.21
   1  17  -4    2.36    0.19
   1 -17  -4    2.41    0.21
  -1 -17   4    2.30    0.19
   1 -17  -4    2.56    0.20
  -1 -17   4    2.59    0.22
   1 -17  -4    2.49    0.21
  -1 -17   4    2.47    0.20
  -1 -17   4    2.65    0.23
  -1  17   3    1.75    0.16
  -1  17   3    1.94    0.16
   1  17  -3    1.83    0.15
   1  17  -3    1.75    0.18
   1  17  -3    2.06    0.22
   1  17  -3    2.00    0.17
  -1  17   3    2.22    0.21
   1  17  -3    1.68    0.16
  -1 -17   3    1.73    0.18
  -1 -17   3    1.50    0.15
   1 -17  -3    1.75    0.14
   1 -17  -3    1.74    0.16
   1 -17  -3    1.91    0.18
  -1 -17   3    1.77    0.17
  -1 -17   3    1.87    0.19
   1 -17  -3    1.51    0.16
   1 -17  -3    1.69    0.15
  -1  17   2   12.97    0.37
   1  17  -2   12.77    0.37
   1  17  -2   13.53    0.35
  -1  17   2   13.47    0.39
   1  17  -2   12.85    0.40
  -1  17   2   13.51    0.40
  -1 -17   2   12.98    0.35
   1 -17  -2   12.73    0.32
  -1 -17   2   12.82    0.39
   1 -17  -2   12.70    0.40
   1 -17  -2   12.77    0.36
   1 -17  -2   13.17    0.38
   1 -17  -2   13.08    0.37
  -1 -17   2   12.49    0.36
  -1 -17   2   13.16    0.40
   1  17  -1   32.96    0.78
   1  17  -1   33.21    0.69
   1  17  -1   33.26    0.83
  -1  17   1   33.81    0.78
  -1  17   1   34.21    0.83
  -1 -17   1   32.51    0.80
  -1 -17   1   34.93    0.76
  -1 -17   1   33.39    0.82
   1 -17  -1   33.47    0.83
   1 -17  -1   33.70    0.84
   1 -17  -1   34.52    0.79
   1  17   0   37.10    0.88
   1  17   0   37.38    0.73
  -1  17   0   37.10    0.90
  -1  17   0   35.80    0.84
   1  17   0   35.60    0.83
  -1 -17   0   34.52    0.88
   1 -17   0   36.55    0.84
  -1 -17   0   37.12    0.87
   1 -17   0   37.44    0.90
   1 -17   0   35.80    0.89
  -1 -17   0   36.70    0.82
  -1 -17   0   35.56    0.87
   1  17   1   24.17    0.57
  -1  17  -1   22.47    0.62
   1  17   1   24.25    0.59
  -1  17  -1   23.99    0.58
   1 -17   1   22.65    0.61
  -1 -17  -1   23.79    0.58
  -1 -17  -1   22.79    0.59
  -1 -17  -1   23.76    0.57
  -1 -17  -1   23.10    0.55
   1 -17   1   23.18    0.57
   1 -17   1   22.91    0.61
   1  17   2    2.46    0.16
  -1  17  -2    3.07    0.17
   1  17   2    2.74    0.18
  -1  17  -2    2.79    0.19
  -1  17  -2    3.33    0.22
   1 -17   2    3.26    0.18
  -1 -17  -2    2.96    0.18
  -1 -17  -2    2.87    0.17
   1 -17   2    3.14    0.17
  -1 -17  -2    3.34    0.14
   1 -17   2    3.28    0.19
  -1 -17  -2    3.25    0.19
   1  17   3    3.35    0.18
  -1  17  -3    3.39    0.21
  -1  17  -3    3.13    0.20
   1  17   3    2.89    0.19
  -1  17  -3    3.82    0.25
   1 -17   3    3.75    0.22
  -1 -17  -3    2.87    0.19
  -1 -17  -3    3.17    0.19
   1 -17   3    3.20    0.20
  -1 -17  -3    3.28    0.21
   1 -17   3    3.26    0.21
   1 -17   3    3.42    0.20
  -1  17  -4    0.48    0.12
  -1  17  -4    0.62    0.16
  -1  17  -4    0.37    0.13
   1  17   4    0.53    0.11
   1  17   4    0.69    0.13
   1 -17   4    0.62    0.15
   1 -17   4    0.57    0.14
  -1 -17  -4    0.43    0.13
   1 -17   4    0.75    0.15
  -1  17  -5    0.48    0.17
  -1  17  -5    0.38    0.16
  -1  17  -5    0.35    0.14
   1  17   5    0.53    0.14
   1  17   5    0.58    0.13
   1 -17   5    0.60    0.16
   1 -17   5    0.66    0.15
   1 -17   5    0.59    0.17
  -1 -17  -5    0.41    0.15
  -1  17  -6    2.00    0.25
  -1  17  -6    1.30    0.20
  -1  17  -6    1.51    0.19
   1  17   6    1.50    0.19
  -1 -17  -6    1.47    0.20
   1 -17   6    1.69    0.23
   1 -17   6    1.71    0.22
   1 -17   6    1.57    0.20
  -1  17  -7    9.73    0.46
  -1  17  -7   10.41    0.50
   1  17   7   10.12    0.43
  -1  17  -7    9.69    0.41
   1 -17   7   10.10    0.46
  -1 -17  -7   10.15    0.37
   1 -17   7   11.38    0.52
  -1 -17  -7   10.30    0.45
   1 -17   7    9.63    0.47
   1  17   8    2.96    0.34
  -1  17  -8    3.38    0.33
  -1  17  -8    2.52    0.32
  -1  17  -8    2.88    0.32
   1 -17   8    2.33    0.33
  -1 -17  -8    2.24    0.27
   1 -17   8    2.35    0.30
   1 -17   8    2.45    0.33
  -1 -17  -8    2.66    0.31
   1  17   9    8.64    0.50
  -1  17  -9    8.67    0.57
  -1  17  -9    7.89    0.59
  -1 -17  -9    7.78    0.40
   1 -17   9    8.73    0.63
   1 -17   9    8.03    0.57
  -1 -17  -9    8.28    0.57
   1 -17   9    7.67    0.53
  -1  17 -10    3.14    0.44
   1  17  10    3.89    0.42
  -1  17 -10    2.57    0.39
   1  17  10    2.77    0.38
  -1 -17 -10    2.12    0.27
   1 -17  10    2.57    0.43
   1 -17  10    1.41    0.39
  -1 -17 -10    2.77    0.41
   1  18 -10    1.00    0.38
  -1  18  10    1.69    0.34
   1  18 -10    1.22    0.40
   1 -18 -10    0.88    0.27
  -1 -18  10    2.14    0.40
  -1 -18  10    1.11    0.41
   1 -18 -10    1.33    0.35
   1  18  -9    1.33    0.33
   1  18  -9    1.26    0.28
  -1  18   9    1.45    0.30
   1  18  -9    1.25    0.34
  -1 -18   9    2.15    0.35
  -1 -18   9    1.53    0.34
   1 -18  -9    1.73    0.31
   1 -18  -9    1.24    0.29
   1  18  -8    2.61    0.33
   1  18  -8    3.18    0.32
   1  18  -8    1.98    0.29
  -1  18   8    2.15    0.26
  -1 -18   8    2.49    0.31
  -1 -18   8    2.52    0.32
  -1 -18   8    2.21    0.28
   1 -18  -8    2.09    0.27
   1 -18  -8    1.98    0.28
   1  18  -7    3.41    0.30
  -1  18   7    3.63    0.28
   1  18  -7    3.45    0.39
  -1  18   7    3.29    0.31
   1  18  -7    4.45    0.30
   1  18  -7    3.57    0.35
   1 -18  -7    3.64    0.34
  -1 -18   7    2.94    0.31
   1 -18  -7    3.84    0.30
  -1 -18   7    3.83    0.36
  -1 -18   7    3.03    0.38
  -1  18   6    0.66    0.15
   1  18  -6    0.60    0.21
   1  18  -6    0.78    0.16
   1  18  -6    0.79    0.17
  -1  18   6    0.60    0.17
   1  18  -6    0.88    0.17
  -1 -18   6    0.46    0.19
   1 -18  -6    0.61    0.17
   1 -18  -6    0.70    0.17
  -1 -18   6    0.66    0.20
  -1 -18   6    0.78    0.17
   1  18  -5   29.26    0.72
   1  18  -5   28.65    0.84
   1  18  -5   28.59    0.74
  -1  18   5   28.79    0.77
  -1  18   5   28.96    0.71
   1  18  -5   28.66    0.69
   1  18  -5   28.87    0.71
  -1 -18   5   28.00    0.75
   1 -18  -5   28.48    0.72
  -1 -18   5   28.22    0.78
   1 -18  -5   29.00    0.72
   1 -18  -5   28.17    0.74
  -1 -18   5   28.80    0.82
   1  18  -4    0.13    0.11
   1  18  -4   -0.06    0.13
   1  18  -4    0.22    0.17
  -1  18   4   -0.01    0.11
  -1  18   4   -0.02    0.10
   1  18  -4    0.09    0.11
   1  18  -4    0.09    0.14
   1 -18  -4    0.22    0.13
   1 -18  -4    0.05    0.12
   1 -18  -4   -0.07    0.12
  -1 -18   4    0.01    0.12
  -1 -18   4    0.23    0.14
  -1 -18   4    0.15    0.12
  -1 -18   4    0.18    0.12
   1  18  -3  110.78    2.34
  -1  18   3  114.16    2.41
   1  18  -3  113.35    2.43
  -1  18   3  117.70    2.52
   1  18  -3  112.05    2.32
   1  18  -3  114.56    2.61
   1  18  -3  111.66    2.17
  -1  18   3  115.89    2.58
   1 -18  -3  112.64    2.33
  -1 -18   3  111.87    2.39
  -1 -18   3  114.47    2.61
   1 -18  -3  106.11    2.42
  -1 -18   3  112.54    2.52
   1 -18  -3  111.72    2.58
   1 -18  -3  113.12    2.35
  -1 -18   3  113.32    2.57
   1 -18  -3  112.01    2.61
  -1  18   2    0.16    0.12
   1  18  -2    0.14    0.08
   1  18  -2    0.20    0.10
   1  18  -2    0.24    0.13
  -1  18   2    0.14    0.08
  -1  18   2   -0.01    0.08
  -1 -18   2    0.22    0.09
   1 -18  -2    0.12    0.08
   1 -18  -2    0.17    0.08
   1 -18  -2    0.26    0.11
  -1 -18   2    0.16    0.09
   1 -18  -2    0.06    0.09
   1 -18  -2    0.14    0.09
  -1 -18   2    0.17    0.09
   1  18  -1   47.68    1.13
   1  18  -1   46.18    1.06
   1  18  -1   46.79    0.94
  -1  18   1   48.63    1.14
  -1  18   1   47.37    1.06
  -1 -18   1   46.01    1.12
   1 -18  -1   47.38    1.14
   1 -18  -1   48.61    1.07
  -1 -18   1   46.85    1.10
   1 -18  -1   46.07    1.13
  -1 -18   1   47.00    1.04
   1  18   0    2.62    0.15
  -1  18   0    2.49    0.15
  -1  18   0    2.63    0.20
   1  18   0    2.63    0.18
   1  18   0    2.64    0.15
   1 -18   0    2.86    0.17
   1 -18   0    2.75    0.18
  -1 -18   0    2.34    0.16
   1 -18   0    3.21    0.17
  -1 -18   0    2.72    0.14
  -1 -18   0    2.68    0.16
   1  18   1    0.94    0.12
  -1  18  -1    0.75    0.11
   1  18   1    0.69    0.10
  -1  18  -1    0.75    0.14
   1 -18   1    0.71    0.10
  -1 -18  -1    0.66    0.09
  -1 -18  -1    0.55    0.08
  -1 -18  -1    0.66    0.11
  -1 -18  -1    0.73    0.11
   1 -18   1    0.55    0.11
   1 -18   1    0.67    0.11
   1  18   2    7.22    0.25
  -1  18  -2    7.19    0.27
  -1  18  -2    7.57    0.30
  -1  18  -2    7.73    0.27
  -1 -18  -2    7.20    0.23
   1 -18   2    6.85    0.27
   1 -18   2    7.42    0.27
   1 -18   2    7.29    0.27
  -1 -18  -2    7.23    0.26
  -1 -18  -2    7.20    0.26
  -1 -18  -2    7.14    0.27
   1 -18   2    6.41    0.20
  -1  18  -3   23.57    0.62
  -1  18  -3   22.87    0.61
   1  18   3   25.00    0.64
  -1  18  -3   24.67    0.69
   1  18   3   25.31    0.60
   1 -18   3   25.45    0.66
   1 -18   3   24.76    0.68
   1 -18   3   24.48    0.66
   1 -18   3   25.23    0.62
  -1 -18  -3   24.80    0.63
  -1 -18  -3   22.92    0.61
  -1  18  -4   12.24    0.40
   1  18   4   12.25    0.36
   1  18   4   12.04    0.40
  -1  18  -4   11.87    0.39
  -1  18  -4   12.77    0.45
  -1 -18  -4   11.87    0.39
   1 -18   4   11.72    0.40
   1 -18   4   12.16    0.44
   1 -18   4   11.49    0.38
   1 -18   4   12.02    0.42
   1  18   5   36.01    0.91
   1  18   5   34.78    0.83
  -1  18  -5   36.54    0.99
  -1  18  -5   36.83    0.88
  -1  18  -5   35.77    0.89
   1 -18   5   35.84    0.94
  -1 -18  -5   35.76    0.88
   1 -18   5   36.89    0.99
   1 -18   5   36.29    0.94
  -1  18  -6    2.37    0.25
   1  18   6    2.08    0.21
  -1  18  -6    2.34    0.26
  -1  18  -6    2.15    0.23
  -1 -18  -6    1.92    0.22
   1 -18   6    2.32    0.25
   1 -18   6    2.22    0.26
   1 -18   6    1.98    0.26
   1  18   7   11.61    0.48
  -1  18  -7   12.90    0.46
  -1  18  -7   13.25    0.52
  -1  18  -7   12.31    0.56
   1 -18   7   12.52    0.51
  -1 -18  -7   12.20    0.51
   1 -18   7   12.03    0.57
   1 -18   7   12.56    0.54
   1  18   8    1.22    0.25
  -1  18  -8    1.36    0.24
  -1  18  -8    1.23    0.28
  -1  18  -8    1.73    0.30
   1 -18   8    1.27    0.33
  -1 -18  -8    1.76    0.20
  -1 -18  -8    1.45    0.28
   1 -18   8    1.23    0.26
   1 -18   8    2.02    0.31
  -1  18  -9    0.31    0.32
  -1  18  -9    0.66    0.30
   1  18   9    0.24    0.29
  -1 -18  -9   -0.11    0.28
  -1 -18  -9    0.16    0.20
   1 -18   9   -0.41    0.34
   1 -18   9    0.04    0.33
   1 -18   9    0.05    0.28
   1  18  10    0.51    0.31
  -1  18 -10    0.43    0.36
  -1  18 -10    0.66    0.40
   1  18  10    0.86    0.37
   1 -18  10    0.10    0.40
   1 -18  10    0.32    0.35
  -1 -18 -10   -0.02    0.34
  -1 -18 -10   -0.23    0.24
   1  19 -10   10.91    0.69
  -1  19  10   11.25    0.64
   1  19 -10   11.28    0.72
  -1 -19  10    9.74    0.70
   1 -19 -10   11.02    0.55
  -1 -19  10   10.90    0.77
   1 -19 -10   11.24    0.66
   1  19  -9   -0.51    0.32
  -1  19   9    0.19    0.26
   1  19  -9    0.02    0.25
   1  19  -9    0.55    0.31
  -1 -19   9    0.23    0.30
   1 -19  -9    0.48    0.28
   1 -19  -9    0.19    0.28
  -1 -19   9    0.28    0.32
   1  19  -8   27.66    0.80
   1  19  -8   27.65    0.93
   1  19  -8   28.70    0.83
  -1  19   8   28.01    0.84
  -1 -19   8   27.37    0.84
  -1 -19   8   25.67    0.87
   1 -19  -8   28.31    0.79
  -1 -19   8   28.01    0.92
   1 -19  -8   28.48    0.81
   1  19  -7    0.34    0.21
   1  19  -7    0.36    0.18
  -1  19   7    0.67    0.17
  -1  19   7    0.40    0.18
   1  19  -7   -0.09    0.23
  -1 -19   7    0.62    0.21
   1 -19  -7    0.48    0.21
  -1 -19   7    0.62    0.23
   1 -19  -7    0.40    0.20
  -1 -19   7    0.33    0.22
  -1  19   6   18.79    0.54
  -1  19   6   19.34    0.60
   1  19  -6   19.04    0.55
   1  19  -6   19.33    0.57
   1  19  -6   19.55    0.67
   1  19  -6   19.23    0.58
  -1 -19   6   19.13    0.65
   1 -19  -6   19.64    0.58
   1 -19  -6   19.28    0.55
  -1 -19   6   18.81    0.62
  -1 -19   6   19.06    0.57
  -1  19   5    3.57    0.24
  -1  19   5    3.32    0.26
   1  19  -5    3.72    0.34
   1  19  -5    2.84    0.27
   1  19  -5    2.81    0.25
   1  19  -5    3.39    0.25
   1  19  -5    3.24    0.27
   1 -19  -5    3.57    0.26
   1 -19  -5    3.87    0.27
  -1 -19   5    3.72    0.30
  -1 -19   5    3.57    0.24
  -1 -19   5    3.74    0.29
   1 -19  -5    3.59    0.25
  -1 -19   5    3.58    0.27
   1  19  -4    5.29    0.24
   1  19  -4    5.49    0.27
  -1  19   4    5.56    0.27
   1  19  -4    5.39    0.27
  -1  19   4    5.60    0.25
   1  19  -4    5.26    0.29
   1  19  -4    5.26    0.34
  -1 -19   4    5.15    0.25
   1 -19  -4    5.21    0.25
   1 -19  -4    5.26    0.28
  -1 -19   4    5.28    0.29
   1 -19  -4    5.17    0.26
   1 -19  -4    5.33    0.27
  -1 -19   4    5.32    0.29
  -1 -19   4    5.91    0.26
  -1  19   3    0.85    0.12
  -1  19   3    0.74    0.13
  -1  19   3    1.15    0.17
   1  19  -3    0.75    0.13
   1  19  -3    0.84    0.15
   1  19  -3    0.89    0.17
   1  19  -3    0.88    0.13
  -1 -19   3    0.85    0.16
   1 -19  -3    0.91    0.13
   1 -19  -3    0.82    0.13
  -1 -19   3    1.04    0.15
   1 -19  -3    0.97    0.14
   1 -19  -3    1.02    0.15
  -1 -19   3    0.87    0.13
  -1 -19   3    1.16    0.14
   1 -19  -3    1.02    0.14
  -1  19   2   41.65    1.08
   1  19  -2   46.81    1.12
   1  19  -2   42.07    1.04
   1  19  -2   46.58    0.94
  -1  19   2   43.59    1.10
  -1  19   2   46.27    1.04
   1 -19  -2   46.56    1.01
  -1 -19   2   40.87    1.07
   1 -19  -2   46.73    0.96
   1 -19  -2   46.33    1.12
  -1 -19   2   47.75    1.12
   1 -19  -2   46.82    1.05
  -1 -19   2   46.39    1.02
   1 -19  -2   46.97    1.10
   1  19  -1    3.53    0.22
  -1  19   1    3.42    0.22
  -1  19   1    3.28    0.17
   1  19  -1    3.48    0.18
   1  19  -1    3.22    0.19
   1 -19  -1    3.92    0.19
  -1 -19   1    3.73    0.19
   1 -19  -1    3.25    0.18
  -1 -19   1    3.83    0.18
   1 -19  -1    3.50    0.21
  -1 -19   1    3.21    0.17
  -1  19   0  106.07    2.48
   1  19   0  106.86    2.30
  -1  19   0  109.24    2.32
   1  19   0  106.35    2.45
   1 -19   0  106.84    2.48
   1 -19   0  112.50    2.49
  -1 -19   0  110.17    2.46
   1 -19   0  106.74    2.31
  -1 -19   0  107.65    2.46
  -1 -19   0  107.93    2.29
  -1  19  -1   16.12    0.48
   1  19   1   16.74    0.45
  -1  19  -1   16.74    0.45
   1  19   1   16.79    0.44
  -1 -19  -1   16.35    0.45
  -1 -19  -1   15.62    0.42
   1 -19   1   16.46    0.44
   1 -19   1   14.85    0.46
  -1 -19  -1   16.71    0.44
   1 -19   1   14.17    0.46
  -1 -19  -1   16.30    0.43
  -1  19  -2   72.44    1.71
   1  19   2   72.20    1.56
  -1  19  -2   69.04    1.58
  -1  19  -2   72.86    1.53
   1 -19   2   71.78    1.69
   1 -19   2   73.20    1.49
  -1 -19  -2   71.81    1.64
  -1 -19  -2   70.62    1.57
  -1 -19  -2   72.51    1.53
   1 -19   2   71.08    1.71
   1 -19   2   71.80    1.58
   1  19   3   23.54    0.57
  -1  19  -3   23.44    0.60
   1  19   3   21.41    0.60
  -1  19  -3   23.21    0.66
  -1  19  -3   23.53    0.59
   1 -19   3   23.53    0.66
  -1 -19  -3   23.14    0.59
   1 -19   3   22.68    0.63
  -1 -19  -3   20.59    0.58
  -1 -19  -3   23.29    0.57
   1 -19   3   21.84    0.59
  -1  19  -4   10.97    0.38
   1  19   4   11.05    0.35
  -1  19  -4   10.12    0.43
   1  19   4   11.32    0.38
  -1  19  -4   11.96    0.39
   1 -19   4   10.92    0.37
  -1 -19  -4   10.91    0.37
   1 -19   4   11.10    0.40
   1 -19   4   10.62    0.42
   1 -19   4    9.88    0.38
   1  19   5    1.54    0.16
  -1  19  -5    1.31    0.19
  -1  19  -5    1.95    0.22
   1  19   5    1.57    0.18
  -1  19  -5    1.68    0.23
   1 -19   5    1.42    0.18
   1 -19   5    1.43    0.21
  -1 -19  -5    1.14    0.18
   1 -19   5    1.44    0.20
  -1  19  -6    0.53    0.21
  -1  19  -6    0.28    0.16
   1  19   6    0.40    0.16
  -1  19  -6    0.26    0.17
   1 -19   6    0.30    0.20
  -1 -19  -6    0.03    0.17
   1 -19   6    0.34    0.16
   1 -19   6    0.45    0.20
   1  19   7    0.39    0.19
  -1  19  -7    0.42    0.23
  -1  19  -7    0.82    0.25
  -1  19  -7    0.84    0.19
  -1 -19  -7    0.36    0.21
   1 -19   7    0.54    0.24
   1 -19   7    0.64    0.25
   1 -19   7    0.34    0.21
   1  19   8    0.29    0.24
  -1  19  -8    0.45    0.27
  -1  19  -8    0.91    0.28
  -1  19  -8    0.87    0.24
  -1 -19  -8    0.10    0.26
   1 -19   8    0.63    0.26
  -1 -19  -8    0.44    0.17
   1 -19   8    0.38    0.29
   1 -19   8    0.49    0.28
  -1  19  -9    0.51    0.32
   1  19   9    0.20    0.30
  -1  19  -9   -0.20    0.30
   1 -19   9    0.44    0.29
  -1 -19  -9   -0.01    0.30
   1 -19   9    0.72    0.36
   1 -19   9    0.33    0.34
  -1 -19  -9    0.10    0.20
   1  19  10    2.13    0.35
  -1  19 -10    2.01    0.42
  -1  19 -10    2.37    0.43
   1  19  10    2.69    0.41
   1 -19  10    2.28    0.41
  -1 -19 -10    1.85    0.40
   1 -19  10    1.99    0.45
   1  20 -10    1.87    0.43
   1  20 -10    1.24    0.43
  -1  20  10    2.37    0.37
   1 -20 -10    1.70    0.31
  -1 -20  10    1.83    0.41
  -1 -20  10    1.88    0.45
   1 -20 -10    1.31    0.39
   1  20  -9   -0.04    0.31
   1  20  -9    0.30    0.26
  -1  20   9    0.53    0.28
   1  20  -9   -0.26    0.32
  -1 -20   9    0.09    0.32
  -1 -20   9    0.59    0.31
   1 -20  -9   -0.14    0.29
   1  20  -8    0.99    0.25
  -1  20   8    0.69    0.24
   1  20  -8    0.79    0.28
   1  20  -8    1.06    0.31
  -1 -20   8    1.19    0.29
   1 -20  -8    0.81    0.25
   1 -20  -8    0.83    0.26
  -1 -20   8    1.30    0.31
   1  20  -7    5.17    0.37
  -1  20   7    4.77    0.34
   1  20  -7    3.81    0.43
   1  20  -7    4.51    0.34
  -1 -20   7    4.93    0.41
   1 -20  -7    4.15    0.36
  -1 -20   7    5.08    0.33
   1 -20  -7    4.04    0.35
  -1 -20   7    4.42    0.40
  -1  20   6    1.27    0.18
   1  20  -6    1.27    0.20
   1  20  -6    1.45    0.24
   1  20  -6    1.27    0.20
  -1  20   6    1.48    0.20
   1 -20  -6    1.57    0.21
  -1 -20   6    1.69    0.24
  -1 -20   6    1.89    0.20
   1 -20  -6    1.88    0.20
  -1 -20   6    1.77    0.24
  -1 -20   6    1.71    0.20
   1  20  -5   22.36    0.71
  -1  20   5   22.29    0.65
   1  20  -5   23.09    0.64
   1  20  -5   22.67    0.61
  -1  20   5   23.24    0.60
   1 -20  -5   22.10    0.64
  -1 -20   5   21.45    0.63
  -1 -20   5   22.12    0.60
   1 -20  -5   22.93    0.62
  -1 -20   5   22.31    0.68
   1 -20  -5   22.63    0.60
  -1 -20   5   23.02    0.70
   1  20  -4    2.98    0.24
  -1  20   4    3.47    0.22
   1  20  -4    3.32    0.24
   1  20  -4    3.53    0.32
  -1  20   4    3.01    0.24
   1  20  -4    3.09    0.27
   1 -20  -4    3.16    0.24
   1 -20  -4    3.32    0.24
   1 -20  -4    3.04    0.21
  -1 -20   4    3.21    0.26
   1 -20  -4    2.90    0.23
  -1 -20   4    2.97    0.24
  -1 -20   4    3.07    0.25
  -1 -20   4    2.84    0.23
  -1  20   3   73.89    1.69
   1  20  -3   74.83    1.75
   1  20  -3   73.56    1.46
   1  20  -3   75.82    1.56
   1  20  -3   72.22    1.63
  -1  20   3   67.98    1.60
   1 -20  -3   74.10    1.57
  -1 -20   3   73.59    1.60
  -1 -20   3   73.66    1.75
  -1 -20   3   72.95    1.69
   1 -20  -3   73.53    1.75
   1 -20  -3   72.59    1.55
   1 -20  -3   72.46    1.63
   1 -20  -3   72.59    1.71
  -1 -20   3   73.02    1.70
   1  20  -2    0.26    0.15
   1  20  -2    0.18    0.12
  -1  20   2   -0.03    0.10
   1  20  -2    0.13    0.10
  -1  20   2    0.26    0.15
  -1  20   2    0.14    0.10
  -1 -20   2    0.15    0.11
  -1 -20   2    0.08    0.10
   1 -20  -2    0.10    0.11
   1 -20  -2    0.21    0.10
  -1 -20   2    0.19    0.11
   1 -20  -2    0.33    0.13
   1 -20  -2    0.07    0.10
   1  20  -1   13.35    0.41
  -1  20   1   14.38    0.45
   1  20  -1   13.20    0.44
  -1  20   1   14.95    0.41
  -1 -20   1   14.47    0.42
  -1 -20   1   14.74    0.40
  -1 -20   1   14.27    0.41
   1 -20  -1   14.61    0.44
   1 -20  -1   15.11    0.43
   1 -20  -1   14.71    0.42
   1  20   0    9.52    0.30
   1  20   0    9.17    0.33
  -1  20   0    9.34    0.35
  -1  20   0    8.41    0.30
  -1 -20   0    9.61    0.30
  -1 -20   0    9.15    0.30
  -1 -20   0    9.17    0.31
   1 -20   0    9.49    0.31
   1 -20   0    9.38    0.33
   1 -20   0    9.70    0.33
  -1  20  -1    0.82    0.15
  -1  20  -1    0.86    0.12
   1  20   1    0.97    0.12
  -1 -20  -1    1.09    0.14
  -1 -20  -1    0.97    0.10
  -1 -20  -1    0.97    0.12
   1 -20   1    1.07    0.13
  -1 -20  -1    0.92    0.13
   1 -20   1    0.87    0.14
   1 -20   1    0.94    0.13
  -1  20  -2   10.04    0.39
  -1  20  -2    9.31    0.33
  -1  20  -2    9.89    0.34
   1  20   2    9.96    0.32
   1 -20   2   10.30    0.36
  -1 -20  -2    9.26    0.32
  -1 -20  -2   10.04    0.30
  -1 -20  -2    9.92    0.33
   1 -20   2   10.18    0.33
   1 -20   2    9.00    0.33
  -1  20  -3   11.04    0.38
   1  20   3   11.15    0.35
   1  20   3   11.38    0.38
  -1  20  -3   11.58    0.44
  -1  20  -3   10.93    0.38
  -1 -20  -3   11.32    0.37
   1 -20   3   11.78    0.42
  -1 -20  -3   11.59    0.33
   1 -20   3   11.81    0.40
   1 -20   3   11.69    0.37
  -1 -20  -3   11.11    0.37
   1  20   4    5.39    0.26
  -1  20  -4    5.20    0.27
  -1  20  -4    5.11    0.33
  -1  20  -4    5.78    0.30
   1  20   4    5.43    0.28
   1 -20   4    5.28    0.27
  -1 -20  -4    5.68    0.29
   1 -20   4    5.73    0.32
   1 -20   4    5.69    0.32
   1 -20   4    5.60    0.27
  -1  20  -5   24.59    0.67
  -1  20  -5   25.87    0.76
  -1  20  -5   24.62    0.68
   1  20   5   24.83    0.69
   1  20   5   25.03    0.63
   1 -20   5   24.48    0.75
  -1 -20  -5   24.05    0.67
   1 -20   5   24.83    0.70
   1 -20   5   24.63    0.72
   1 -20   5   24.11    0.67
   1  20   6    3.36    0.28
  -1  20  -6    3.23    0.28
  -1  20  -6    3.26    0.33
  -1  20  -6    2.85    0.30
   1 -20   6    3.31    0.35
   1 -20   6    3.10    0.34
  -1 -20  -6    2.85    0.31
   1 -20   6    3.39    0.30
  -1  20  -7    8.69    0.41
  -1  20  -7    8.05    0.50
  -1  20  -7    8.30    0.46
   1  20   7    8.06    0.42
   1 -20   7    8.53    0.43
   1 -20   7    7.73    0.49
  -1 -20  -7    8.15    0.45
   1 -20   7    8.49    0.48
  -1  20  -8    0.08    0.23
  -1  20  -8    0.02    0.28
   1  20   8    0.45    0.25
  -1  20  -8   -0.40    0.28
   1 -20   8    0.25    0.30
   1 -20   8    0.63    0.25
  -1 -20  -8   -0.03    0.18
   1 -20   8    0.56    0.30
  -1 -20  -8    0.22    0.26
  -1  20  -9    1.00    0.35
   1  20   9    0.11    0.30
  -1  20  -9    0.27    0.34
   1 -20   9    0.55    0.38
  -1 -20  -9    0.62    0.32
  -1 -20  -9    0.43    0.22
   1 -20   9   -0.07    0.29
   1 -20   9    0.72    0.36
   1  20  10    0.59    0.31
   1  20  10    0.23    0.38
  -1  20 -10   -0.38    0.37
  -1  20 -10    0.02    0.41
   1 -20  10    0.32    0.43
  -1 -20 -10    0.36    0.37
   1 -20  10   -0.37    0.37
   1  21 -10    2.45    0.46
   1  21 -10    2.01    0.47
  -1  21  10    3.31    0.42
  -1 -21  10    2.86    0.45
  -1 -21  10    2.33    0.48
   1 -21 -10    2.29    0.42
   1 -21 -10    2.43    0.34
  -1  21   9    0.65    0.28
   1  21  -9    0.30    0.27
   1  21  -9    0.82    0.36
   1  21  -9    0.02    0.37
  -1 -21   9    0.97    0.35
   1 -21  -9    0.33    0.30
  -1 -21   9    0.22    0.35
   1  21  -8    9.50    0.48
  -1  21   8    8.54    0.48
   1  21  -8    8.00    0.59
   1  21  -8    9.79    0.54
   1 -21  -8    9.85    0.52
  -1 -21   8    8.95    0.55
  -1 -21   8    8.28    0.55
   1 -21  -8    9.38    0.48
   1  21  -7    2.08    0.26
  -1  21   7    1.86    0.23
   1  21  -7    1.65    0.31
   1  21  -7    1.92    0.25
  -1 -21   7    1.59    0.29
  -1 -21   7    1.97    0.29
  -1 -21   7    1.77    0.24
   1 -21  -7    1.70    0.24
   1 -21  -7    2.14    0.25
   1  21  -6   10.93    0.44
  -1  21   6   10.93    0.40
  -1  21   6   11.26    0.44
   1  21  -6   11.07    0.45
   1  21  -6   10.87    0.52
  -1 -21   6   10.64    0.41
  -1 -21   6   11.22    0.48
   1 -21  -6   11.53    0.45
  -1 -21   6   11.03    0.50
  -1 -21   6   10.88    0.41
   1 -21  -6   10.34    0.41
   1  21  -5    9.66    0.38
  -1  21   5    9.59    0.35
   1  21  -5    9.30    0.37
  -1  21   5    9.62    0.39
   1  21  -5    9.45    0.46
  -1 -21   5    9.72    0.42
   1 -21  -5    9.72    0.39
   1 -21  -5    9.22    0.37
   1 -21  -5    9.76    0.39
  -1 -21   5    8.86    0.38
  -1 -21   5    9.24    0.35
  -1 -21   5    9.49    0.42
   1  21  -4    1.00    0.16
  -1  21   4    1.05    0.15
  -1  21   4    0.93    0.16
   1  21  -4    0.85    0.22
   1  21  -4    0.90    0.15
   1 -21  -4    0.96    0.16
  -1 -21   4    0.78    0.16
   1 -21  -4    0.96    0.16
   1 -21  -4    1.07    0.16
  -1 -21   4    0.90    0.17
  -1 -21   4    0.99    0.16
  -1 -21   4    0.70    0.18
   1 -21  -4    0.98    0.14
   1  21  -3    1.98    0.23
   1  21  -3    1.83    0.20
   1  21  -3    1.53    0.16
  -1  21   3    2.00    0.19
  -1  21   3    1.86    0.21
  -1 -21   3    1.72    0.20
  -1 -21   3    1.86    0.21
  -1 -21   3    2.10    0.21
   1 -21  -3    2.18    0.22
   1 -21  -3    2.32    0.20
   1 -21  -3    2.23    0.22
   1 -21  -3    1.80    0.18
  -1 -21   3    1.91    0.20
   1  21  -2    2.48    0.25
  -1  21   2    2.34    0.19
  -1  21   2    2.14    0.21
  -1  21   2    2.20    0.25
   1  21  -2    2.32    0.19
  -1 -21   2    2.31    0.19
  -1 -21   2    2.59    0.20
   1 -21  -2    2.13    0.19
  -1 -21   2    2.23    0.19
   1 -21  -2    2.04    0.18
   1 -21  -2    2.50    0.23
   1 -21  -2    2.26    0.20
   1  21  -1   10.84    0.39
   1  21  -1   11.04    0.35
  -1  21   1   10.35    0.35
  -1  21   1   10.82    0.39
   1 -21  -1   10.54    0.35
   1 -21  -1   10.95    0.37
  -1 -21   1   10.73    0.35
   1 -21  -1   10.47    0.35
  -1 -21   1   10.62    0.34
  -1 -21   1   10.73    0.33
  -1  21   0   12.85    0.43
   1  21   0   13.01    0.42
  -1  21   0   12.72    0.40
   1  21   0   12.18    0.38
  -1 -21   0   13.48    0.39
   1 -21   0   12.46    0.41
  -1 -21   0   12.57    0.39
   1 -21   0   12.98    0.39
   1 -21   0   12.93    0.41
  -1 -21   0   13.05    0.38
   1  21   1   16.52    0.45
  -1  21  -1   15.67    0.46
  -1  21  -1   16.59    0.51
   1 -21   1   16.48    0.49
  -1 -21  -1   16.31    0.45
  -1 -21  -1   16.96    0.45
  -1 -21  -1   16.67    0.47
   1 -21   1   16.15    0.49
   1 -21   1   16.29    0.46
  -1  21  -2   17.72    0.56
  -1  21  -2   18.02    0.51
  -1  21  -2   17.84    0.50
   1  21   2   17.62    0.48
  -1 -21  -2   18.03    0.49
  -1 -21  -2   18.21    0.50
   1 -21   2   18.52    0.50
   1 -21   2   17.54    0.52
   1 -21   2   17.75    0.54
  -1 -21  -2   18.35    0.48
   1  21   3    8.10    0.30
  -1  21  -3    8.31    0.34
   1  21   3    8.42    0.33
  -1  21  -3    8.08    0.33
  -1  21  -3    8.81    0.40
   1 -21   3    8.26    0.36
   1 -21   3    8.08    0.33
   1 -21   3    8.28    0.32
  -1 -21  -3    8.43    0.32
  -1 -21  -3    8.57    0.27
  -1 -21  -3    8.47    0.33
  -1  21  -4    1.57    0.21
  -1  21  -4    0.95    0.16
   1  21   4    1.17    0.17
  -1  21  -4    1.36    0.18
   1  21   4    1.28    0.16
   1 -21   4    1.11    0.20
   1 -21   4    1.39    0.20
   1 -21   4    1.23    0.17
  -1 -21  -4    1.27    0.18
   1 -21   4    0.95    0.16
  -1  21  -5    6.97    0.41
  -1  21  -5    6.07    0.35
  -1  21  -5    6.40    0.32
   1  21   5    6.60    0.32
   1  21   5    6.27    0.30
   1 -21   5    6.34    0.38
   1 -21   5    6.32    0.32
   1 -21   5    6.97    0.34
  -1 -21  -5    6.76    0.34
   1 -21   5    6.72    0.37
   1  21   6    1.96    0.23
  -1  21  -6    2.03    0.23
  -1  21  -6    1.80    0.23
  -1  21  -6    1.78    0.27
   1 -21   6    1.82    0.22
  -1 -21  -6    1.60    0.23
   1 -21   6    2.30    0.28
   1 -21   6    2.17    0.27
   1 -21   6    2.16    0.23
  -1  21  -7   26.42    0.77
   1  21   7   27.00    0.80
  -1  21  -7   27.29    0.79
  -1  21  -7   26.16    0.89
   1 -21   7   26.13    0.81
  -1 -21  -7   27.24    0.80
   1 -21   7   27.19    0.90
   1 -21   7   27.28    0.85
  -1  21  -8    1.79    0.34
  -1  21  -8    1.67    0.27
   1  21   8    1.97    0.29
  -1  21  -8    0.85    0.33
  -1 -21  -8    1.89    0.21
   1 -21   8    2.22    0.36
  -1 -21  -8    2.19    0.31
   1 -21   8    2.29    0.32
   1 -21   8    1.79    0.37
  -1  21  -9   19.72    0.79
  -1  21  -9   17.68    0.83
   1  21   9   17.37    0.74
  -1 -21  -9   18.21    0.75
   1 -21   9   17.75    0.84
   1 -21   9   19.11    0.77
   1 -21   9   17.98    0.81
  -1  21 -10    2.45    0.45
   1  21  10    1.94    0.36
   1  21  10    2.04    0.43
  -1  21 -10    1.90    0.46
   1 -21  10    1.76    0.48
  -1 -21 -10    1.94    0.41
   1  22 -10    0.57    0.44
   1  22 -10    0.92    0.47
  -1  22  10    0.63    0.37
   1 -22 -10    0.93    0.30
  -1 -22  10    1.24    0.43
  -1 -22  10    0.98    0.45
   1 -22 -10    0.66    0.39
   1  22  -9    0.35    0.36
   1  22  -9   -0.04    0.28
  -1  22   9    0.12    0.28
   1  22  -9   -0.66    0.37
  -1 -22   9    0.33    0.34
  -1 -22   9    0.37    0.34
   1 -22  -9    0.15    0.30
   1  22  -8    0.58    0.24
   1  22  -8    0.23    0.29
   1  22  -8   -0.07    0.33
  -1  22   8   -0.15    0.22
  -1 -22   8    0.09    0.25
   1 -22  -8    0.48    0.27
  -1 -22   8    0.03    0.29
  -1 -22   8    0.75    0.29
   1  22  -7    0.84    0.32
   1  22  -7    1.63    0.23
   1  22  -7    1.10    0.25
  -1  22   7    1.57    0.24
   1 -22  -7    1.51    0.25
  -1 -22   7    1.58    0.29
  -1 -22   7    1.84    0.25
  -1 -22   7    1.63    0.29
   1  22  -6   15.77    0.64
  -1  22   6   16.08    0.50
  -1  22   6   16.39    0.55
   1  22  -6   16.56    0.55
   1  22  -6   16.16    0.55
  -1 -22   6   15.93    0.61
  -1 -22   6   15.80    0.58
   1 -22  -6   16.29    0.55
  -1 -22   6   16.03    0.51
   1  22  -5    4.09    0.28
   1  22  -5    3.69    0.30
  -1  22   5    3.85    0.27
  -1  22   5    3.34    0.27
   1  22  -5    3.70    0.36
  -1 -22   5    3.62    0.33
   1 -22  -5    3.97    0.30
   1 -22  -5    3.83    0.28
  -1 -22   5    3.43    0.26
  -1 -22   5    3.97    0.30
  -1 -22   5    4.03    0.32
  -1  22   4   35.43    0.87
   1  22  -4   35.88    0.90
   1  22  -4   35.54    0.86
   1  22  -4   37.11    0.99
  -1  22   4   35.50    0.93
   1 -22  -4   36.34    0.87
  -1 -22   4   35.95    0.96
   1 -22  -4   35.54    0.90
  -1 -22   4   35.40    0.94
  -1 -22   4   35.60    0.91
   1 -22  -4   35.68    0.91
  -1 -22   4   35.75    0.86
  -1  22   3    5.50    0.28
   1  22  -3    5.14    0.28
  -1  22   3    6.11    0.27
   1  22  -3    5.99    0.28
   1  22  -3    5.76    0.35
  -1 -22   3    5.64    0.27
  -1 -22   3    4.98    0.26
   1 -22  -3    5.29    0.26
   1 -22  -3    5.61    0.28
   1 -22  -3    5.75    0.28
  -1 -22   3    5.66    0.29
   1 -22  -3    6.18    0.30
   1  22  -2   19.92    0.59
  -1  22   2   20.20    0.57
   1  22  -2   19.67    0.55
  -1  22   2   19.73    0.54
   1 -22  -2   19.56    0.55
  -1 -22   2   19.47    0.52
  -1 -22   2   19.83    0.57
  -1 -22   2   18.18    0.53
   1 -22  -2   19.62    0.55
   1 -22  -2   19.59    0.57
   1  22  -1    0.35    0.16
   1  22  -1    0.54    0.12
  -1  22   1    0.20    0.11
  -1  22   1    0.43    0.16
   1 -22  -1    0.46    0.12
  -1 -22   1    0.54    0.13
   1 -22  -1    0.33    0.11
  -1 -22   1    0.53    0.11
   1 -22  -1    0.46    0.14
  -1 -22   1    0.49    0.13
  -1  22   0    4.69    0.29
   1  22   0    3.78    0.23
  -1  22   0    3.99    0.23
   1 -22   0    4.24    0.23
  -1 -22   0    3.91    0.21
  -1 -22   0    4.38    0.23
  -1 -22   0    3.94    0.23
   1 -22   0    4.77    0.24
   1 -22   0    4.29    0.24
  -1  22  -1    0.80    0.17
  -1  22  -1    0.92    0.13
   1  22   1    1.10    0.13
   1 -22   1    0.85    0.13
  -1 -22  -1    0.78    0.15
   1 -22   1    0.91    0.14
   1 -22   1    0.90    0.15
  -1 -22  -1    0.91    0.14
  -1 -22  -1    0.83    0.11
   1  22   2    8.74    0.31
  -1  22  -2    9.09    0.34
  -1  22  -2    9.10    0.40
  -1  22  -2    9.40    0.34
   1 -22   2    9.31    0.36
  -1 -22  -2    9.10    0.34
   1 -22   2    9.14    0.35
  -1 -22  -2    9.42    0.33
   1 -22   2    9.07    0.33
  -1 -22  -2    9.64    0.30
   1  22   3    0.21    0.12
  -1  22  -3    0.21    0.13
  -1  22  -3    0.19    0.14
   1  22   3    0.29    0.13
  -1  22  -3    0.52    0.20
   1 -22   3    0.37    0.14
  -1 -22  -3    0.44    0.14
  -1 -22  -3    0.41    0.10
  -1 -22  -3    0.42    0.13
   1 -22   3    0.53    0.15
   1 -22   3    0.47    0.15
   1  22   4   23.19    0.60
  -1  22  -4   22.98    0.62
  -1  22  -4   23.02    0.65
   1  22   4   23.20    0.65
  -1  22  -4   23.37    0.71
   1 -22   4   22.59    0.62
   1 -22   4   21.89    0.65
   1 -22   4   23.12    0.70
  -1 -22  -4   22.33    0.63
  -1  22  -5    0.09    0.15
  -1  22  -5    0.16    0.18
  -1  22  -5    0.41    0.21
   1  22   5    0.43    0.16
   1  22   5    0.36    0.16
   1 -22   5    0.26    0.15
   1 -22   5    0.46    0.20
  -1 -22  -5    0.29    0.17
   1 -22   5    0.46    0.16
   1 -22   5    0.40    0.18
  -1  22  -6   15.78    0.55
   1  22   6   16.18    0.56
  -1  22  -6   17.15    0.57
  -1  22  -6   16.21    0.65
   1 -22   6   15.97    0.63
   1 -22   6   15.63    0.59
   1 -22   6   16.69    0.56
   1 -22   6   16.49    0.54
  -1 -22  -6   16.53    0.57
  -1  22  -7    1.09    0.29
   1  22   7    0.71    0.22
  -1  22  -7    1.02    0.24
  -1  22  -7    0.86    0.23
   1 -22   7    0.90    0.24
  -1 -22  -7    0.53    0.23
   1 -22   7    0.99    0.28
   1 -22   7    0.65    0.27
   1 -22   7    0.69    0.23
  -1  22  -8    3.03    0.38
  -1  22  -8    3.07    0.37
   1  22   8    3.20    0.33
  -1  22  -8    2.33    0.31
   1 -22   8    2.97    0.40
   1 -22   8    3.00    0.36
  -1 -22  -8    3.21    0.35
  -1 -22  -8    2.57    0.23
   1 -22   8    3.19    0.42
  -1  22  -9    0.82    0.38
   1  22   9    1.31    0.36
  -1  22  -9    1.17    0.39
   1 -22   9    1.06    0.40
  -1 -22  -9    0.74    0.35
   1 -22   9    1.23    0.37
   1 -22   9    0.98    0.42
  -1  23  10    1.08    0.39
   1  23 -10    1.42    0.48
   1  23 -10    1.26    0.49
  -1 -23  10    1.08    0.48
   1 -23 -10    1.40    0.32
   1 -23 -10    0.87    0.40
  -1 -23  10    0.82    0.43
  -1  23   9    3.41    0.38
   1  23  -9    3.77    0.44
   1  23  -9    3.84    0.49
   1  23  -9    3.36    0.37
  -1 -23   9    3.32    0.44
  -1 -23   9    2.69    0.43
   1 -23  -9    3.07    0.39
   1  23  -8    1.60    0.33
   1  23  -8    1.79    0.28
   1  23  -8    1.95    0.40
  -1  23   8    1.95    0.30
   1 -23  -8    2.16    0.32
  -1 -23   8    1.83    0.35
  -1 -23   8    1.63    0.30
  -1 -23   8    2.11    0.35
   1  23  -7    3.98    0.40
   1  23  -7    3.71    0.33
   1  23  -7    4.13    0.36
  -1  23   7    3.45    0.35
  -1 -23   7    3.64    0.36
  -1 -23   7    3.46    0.42
   1 -23  -7    3.69    0.32
  -1 -23   7    4.24    0.35
   1  23  -6    1.35    0.22
  -1  23   6    1.20    0.21
   1  23  -6    1.02    0.23
  -1  23   6    1.18    0.19
   1  23  -6    1.71    0.29
  -1 -23   6    0.92    0.21
   1 -23  -6    1.19    0.22
  -1 -23   6    1.69    0.25
  -1 -23   6    1.33    0.26
   1  23  -5    4.95    0.32
  -1  23   5    4.09    0.31
   1  23  -5    4.55    0.32
   1  23  -5    5.24    0.39
  -1  23   5    4.75    0.29
  -1 -23   5    4.62    0.36
  -1 -23   5    5.13    0.29
  -1 -23   5    4.62    0.34
   1 -23  -5    4.59    0.31
   1 -23  -5    5.26    0.32
  -1  23   4    0.96    0.17
   1  23  -4    0.96    0.18
  -1  23   4    1.23    0.16
   1  23  -4    1.40    0.26
   1  23  -4    1.24    0.18
   1 -23  -4    1.30    0.18
   1 -23  -4    1.07    0.15
   1 -23  -4    0.81    0.16
  -1 -23   4    0.99    0.18
  -1 -23   4    1.05    0.16
  -1 -23   4    1.28    0.21
  -1 -23   4    0.69    0.17
   1  23  -3    0.71    0.15
   1  23  -3    0.87    0.16
  -1  23   3    0.76    0.16
   1  23  -3    1.05    0.22
  -1  23   3    0.83    0.14
   1 -23  -3    0.90    0.15
  -1 -23   3    0.89    0.16
  -1 -23   3    0.62    0.15
  -1 -23   3    0.92    0.15
   1 -23  -3    0.97    0.17
   1 -23  -3    1.20    0.17
   1 -23  -3    0.71    0.13
  -1  23   2    1.00    0.15
   1  23  -2    1.34    0.21
   1  23  -2    1.07    0.15
  -1  23   2    0.81    0.15
  -1 -23   2    1.17    0.16
   1 -23  -2    0.95    0.13
  -1 -23   2    1.24    0.16
  -1 -23   2    1.17    0.15
   1 -23  -2    1.02    0.16
   1 -23  -2    0.97    0.16
   1  23  -1   37.50    0.92
  -1  23   1   38.52    0.99
  -1  23   1   39.63    0.93
  -1 -23   1   38.90    0.91
   1 -23  -1   37.39    0.98
   1 -23  -1   38.75    0.97
  -1 -23   1   38.73    0.97
   1 -23  -1   37.90    0.92
  -1 -23   1   38.73    0.95
   1  23   0    1.53    0.16
  -1  23   0    1.81    0.21
  -1  23   0    1.60    0.18
   1 -23   0    1.63    0.16
   1 -23   0    1.30    0.16
   1 -23   0    1.86    0.21
  -1 -23   0    1.45    0.14
  -1 -23   0    1.48    0.16
  -1 -23   0    1.74    0.17
  -1  23  -1   44.60    1.05
   1  23   1   44.32    1.03
  -1  23  -1   44.46    1.13
   1 -23   1   45.11    1.12
  -1 -23  -1   45.36    1.07
   1 -23   1   45.17    1.04
  -1 -23  -1   42.07    1.03
   1 -23   1   44.57    1.11
  -1 -23  -1   43.88    1.09
   1  23   2    0.24    0.11
  -1  23  -2   -0.01    0.13
  -1  23  -2    0.03    0.18
  -1  23  -2    0.24    0.13
   1 -23   2    0.29    0.12
   1 -23   2    0.29    0.14
  -1 -23  -2    0.30    0.12
  -1 -23  -2    0.18    0.09
   1 -23   2    0.21    0.13
  -1 -23  -2    0.27    0.14
  -1  23  -3   25.87    0.68
   1  23   3   25.37    0.69
  -1  23  -3   25.38    0.76
   1  23   3   26.28    0.65
  -1  23  -3   26.31    0.69
   1 -23   3   24.96    0.67
  -1 -23  -3   25.29    0.66
   1 -23   3   24.89    0.70
  -1 -23  -3   25.62    0.64
   1 -23   3   24.37    0.73
  -1 -23  -3   24.74    0.67
  -1  23  -4    0.37    0.16
  -1  23  -4    0.37    0.17
   1  23   4    0.32    0.15
   1  23   4    0.46    0.14
  -1  23  -4    0.44    0.20
  -1 -23  -4    0.44    0.15
   1 -23   4    0.55    0.15
  -1 -23  -4    0.41    0.16
   1 -23   4    0.48    0.17
   1 -23   4    0.54    0.17
  -1  23  -5    0.11    0.17
  -1  23  -5   -0.24    0.16
  -1  23  -5    0.19    0.21
   1  23   5    0.21    0.14
   1  23   5    0.27    0.16
   1 -23   5    0.48    0.20
   1 -23   5    0.19    0.18
   1 -23   5   -0.09    0.16
  -1 -23  -5   -0.26    0.16
   1 -23   5    0.12    0.20
  -1  23  -6    1.05    0.23
  -1  23  -6    1.49    0.28
  -1  23  -6    1.12    0.22
   1  23   6    1.12    0.21
   1 -23   6    0.97    0.22
   1 -23   6    1.26    0.26
   1 -23   6    1.10    0.21
   1 -23   6    1.31    0.26
  -1 -23  -6    1.24    0.23
  -1  23  -7   10.07    0.52
   1  23   7   10.39    0.47
  -1  23  -7    9.97    0.60
  -1  23  -7    9.37    0.48
  -1 -23  -7    9.83    0.51
   1 -23   7    9.83    0.58
   1 -23   7   10.29    0.55
   1 -23   7    9.63    0.49
   1 -23   7   10.52    0.51
  -1  23  -8   -0.21    0.26
   1  23   8    0.20    0.27
  -1  23  -8    0.00    0.30
  -1  23  -8   -0.08    0.34
  -1 -23  -8    0.20    0.30
   1 -23   8   -0.24    0.33
   1 -23   8    0.36    0.28
   1 -23   8    0.71    0.34
   1 -23   8    0.47    0.29
  -1  23  -9   10.56    0.75
  -1  23  -9   10.94    0.72
   1  23   9   10.72    0.65
  -1 -23  -9   10.76    0.66
   1 -23   9   11.50    0.65
   1 -23   9   10.20    0.77
   1 -23   9   10.65    0.70
  -1  24   9    1.28    0.34
   1  24  -9    1.35    0.40
   1  24  -9    1.12    0.34
   1  24  -9    1.87    0.46
   1 -24  -9    1.62    0.38
  -1 -24   9    1.34    0.40
  -1 -24   9    1.20    0.40
   1  24  -8    0.83    0.26
  -1  24   8    0.48    0.27
   1  24  -8    1.01    0.32
   1  24  -8    0.65    0.37
   1 -24  -8    0.27    0.29
  -1 -24   8    0.16    0.32
  -1 -24   8    0.48    0.32
   1  24  -7    0.97    0.33
  -1  24   7    0.47    0.23
   1  24  -7    0.37    0.25
   1  24  -7    0.87    0.23
  -1 -24   7    0.24    0.24
   1 -24  -7    0.48    0.24
  -1 -24   7    0.37    0.27
  -1 -24   7    0.59    0.28
  -1  24   6    4.38    0.33
   1  24  -6    3.69    0.30
   1  24  -6    4.39    0.44
   1  24  -6    3.98    0.33
  -1  24   6    3.85    0.31
   1 -24  -6    4.61    0.36
  -1 -24   6    3.62    0.33
  -1 -24   6    3.43    0.37
  -1 -24   6    4.13    0.39
   1  24  -5    4.40    0.33
  -1  24   5    4.45    0.32
  -1  24   5    4.27    0.29
   1  24  -5    4.24    0.41
   1  24  -5    3.79    0.31
  -1 -24   5    3.64    0.29
   1 -24  -5    4.41    0.32
   1 -24  -5    4.23    0.32
  -1 -24   5    5.17    0.34
  -1 -24   5    4.50    0.35
   1  24  -4    8.16    0.36
  -1  24   4    7.83    0.37
   1  24  -4    8.00    0.46
   1  24  -4    7.74    0.36
  -1  24   4    8.21    0.34
   1 -24  -4    8.02    0.33
   1 -24  -4    7.75    0.36
  -1 -24   4    8.40    0.38
  -1 -24   4    8.29    0.33
   1 -24  -4    7.96    0.35
   1  24  -3   22.99    0.63
  -1  24   3   23.70    0.67
   1  24  -3   24.36    0.66
  -1  24   3   24.04    0.64
   1  24  -3   24.10    0.74
   1 -24  -3   23.93    0.69
  -1 -24   3   23.16    0.68
  -1 -24   3   23.52    0.62
   1 -24  -3   23.83    0.66
   1 -24  -3   23.53    0.63
   1 -24  -3   23.95    0.65
   1  24  -2    5.98    0.28
  -1  24   2    5.33    0.28
  -1  24   2    5.74    0.28
  -1 -24   2    5.61    0.27
   1 -24  -2    6.22    0.29
   1 -24  -2    5.86    0.30
  -1 -24   2    5.46    0.28
   1 -24  -2    5.60    0.27
  -1 -24   2    5.49    0.27
   1  24  -1   29.31    0.75
  -1  24   1   29.05    0.74
   1 -24  -1   29.39    0.79
  -1 -24   1   28.07    0.75
  -1 -24   1   29.85    0.73
  -1 -24   1   29.46    0.77
   1 -24  -1   29.40    0.78
   1 -24  -1   29.12    0.75
  -1  24   0    1.13    0.15
   1  24   0    1.01    0.15
  -1  24   0    1.28    0.21
  -1 -24   0    1.30    0.16
  -1 -24   0    1.11    0.14
  -1 -24   0    1.46    0.18
   1 -24   0    1.20    0.16
   1 -24   0    1.05    0.15
   1 -24   0    0.96    0.17
   1  24   1    3.75    0.24
  -1  24  -1    3.79    0.31
  -1  24  -1    4.27    0.24
   1 -24   1    4.05    0.25
  -1 -24  -1    3.92    0.21
   1 -24   1    3.40    0.25
  -1 -24  -1    3.73    0.26
   1 -24   1    4.01    0.26
  -1 -24  -1    3.83    0.23
   1  24   2   15.40    0.45
  -1  24  -2   15.38    0.48
  -1  24  -2   15.37    0.48
  -1  24  -2   15.10    0.54
  -1 -24  -2   14.87    0.46
  -1 -24  -2   15.55    0.44
  -1 -24  -2   15.17    0.46
   1 -24   2   16.12    0.51
   1 -24   2   15.04    0.47
   1 -24   2   13.95    0.48
   1  24   3    5.10    0.26
  -1  24  -3    5.42    0.38
   1  24   3    5.13    0.29
  -1  24  -3    4.87    0.31
  -1  24  -3    5.25    0.30
   1 -24   3    5.27    0.29
  -1 -24  -3    5.21    0.28
  -1 -24  -3    5.38    0.30
   1 -24   3    5.32    0.29
   1 -24   3    5.40    0.31
  -1 -24  -3    5.49    0.23
  -1  24  -4   23.86    0.76
  -1  24  -4   24.90    0.68
  -1  24  -4   24.84    0.70
   1  24   4   24.88    0.65
   1  24   4   25.74    0.71
   1 -24   4   25.01    0.75
   1 -24   4   24.60    0.68
   1 -24   4   24.06    0.70
  -1 -24  -4   24.09    0.67
  -1 -24  -4   24.56    0.69
  -1  24  -5    7.42    0.45
  -1  24  -5    7.83    0.38
  -1  24  -5    7.55    0.40
   1  24   5    7.93    0.38
   1  24   5    7.78    0.33
   1 -24   5    7.65    0.42
  -1 -24  -5    7.67    0.40
   1 -24   5    7.98    0.39
   1 -24   5    7.87    0.37
  -1  24  -6   13.26    0.53
  -1  24  -6   12.05    0.50
   1  24   6   12.32    0.50
  -1  24  -6   13.15    0.60
   1 -24   6   12.25    0.50
  -1 -24  -6   12.35    0.52
   1 -24   6   12.36    0.57
   1 -24   6   12.68    0.58
   1 -24   6   12.64    0.49
  -1  24  -7    3.97    0.42
  -1  24  -7    3.35    0.37
   1  24   7    3.28    0.37
  -1  24  -7    3.53    0.35
   1 -24   7    3.66    0.38
   1 -24   7    4.45    0.47
   1 -24   7    3.63    0.35
  -1 -24  -7    4.60    0.43
   1 -24   7    3.91    0.49
   1  24   8    0.95    0.29
  -1  24  -8    0.77    0.34
  -1  24  -8    0.75    0.37
  -1  24  -8    0.36    0.28
   1 -24   8    1.16    0.37
   1 -24   8    1.09    0.30
   1 -24   8    0.94    0.33
   1 -24   8    1.31    0.38
  -1 -24  -8    1.24    0.32
  -1  24  -9    0.40    0.39
  -1  24  -9    0.17    0.41
   1  24   9   -0.07    0.35
   1 -24   9    0.51    0.44
   1 -24   9    0.74    0.36
   1 -24   9    0.90    0.42
  -1 -24  -9    1.08    0.37
  -1  25   9    3.61    0.40
   1  25  -9    3.23    0.39
   1  25  -9    3.01    0.44
  -1 -25   9    2.63    0.46
   1 -25  -9    2.69    0.43
  -1 -25   9    3.54    0.47
   1  25  -8   13.72    0.62
  -1  25   8   13.11    0.61
   1  25  -8   14.20    0.78
   1  25  -8   13.97    0.66
  -1 -25   8   13.73    0.70
  -1 -25   8   13.77    0.71
   1 -25  -8   13.68    0.66
   1  25  -7    2.51    0.39
   1  25  -7    2.71    0.30
  -1  25   7    2.29    0.29
   1  25  -7    2.22    0.32
  -1 -25   7    2.57    0.35
   1 -25  -7    2.61    0.30
  -1 -25   7    2.68    0.30
  -1 -25   7    2.64    0.34
   1  25  -6   12.04    0.53
  -1  25   6   11.41    0.46
   1  25  -6   11.21    0.49
  -1  25   6   11.54    0.49
   1  25  -6   11.56    0.61
  -1 -25   6   12.26    0.55
   1 -25  -6   12.71    0.50
  -1 -25   6   12.32    0.55
  -1 -25   6   12.22    0.47
   1  25  -5    0.73    0.20
  -1  25   5    0.64    0.19
   1  25  -5    0.41    0.27
  -1  25   5    0.63    0.18
   1  25  -5    0.62    0.18
   1 -25  -5    0.61    0.20
  -1 -25   5    0.81    0.20
   1 -25  -5    0.56    0.19
  -1 -25   5    0.94    0.19
  -1 -25   5    0.66    0.23
  -1  25   4    0.93    0.17
  -1  25   4    0.88    0.18
   1  25  -4    0.93    0.19
   1  25  -4    0.46    0.17
  -1 -25   4    0.78    0.18
   1 -25  -4    0.76    0.17
   1 -25  -4    0.82    0.18
  -1 -25   4    0.80    0.17
   1 -25  -4    1.01    0.16
  -1  25   3    2.78    0.24
  -1  25   3    2.64    0.24
   1  25  -3    2.77    0.26
   1  25  -3    3.32    0.25
   1 -25  -3    3.09    0.26
  -1 -25   3    3.67    0.26
   1 -25  -3    2.95    0.25
  -1 -25   3    3.14    0.24
   1 -25  -3    2.68    0.23
   1 -25  -3    3.36    0.25
  -1  25   2    9.51    0.35
   1  25  -2    9.72    0.37
  -1  25   2    8.50    0.37
  -1 -25   2    9.31    0.34
   1 -25  -2    9.11    0.35
  -1 -25   2    9.24    0.35
  -1 -25   2    9.20    0.36
   1 -25  -2    9.69    0.39
   1 -25  -2    9.32    0.36
  -1  25   1   14.11    0.44
   1  25  -1   13.64    0.44
   1 -25  -1   13.55    0.46
   1 -25  -1   13.24    0.44
  -1 -25   1   13.45    0.42
  -1 -25   1   13.45    0.43
  -1 -25   1   13.64    0.44
   1 -25  -1   13.83    0.44
  -1  25   0   28.52    0.74
   1  25   0   27.74    0.72
   1 -25   0   27.53    0.76
   1 -25   0   27.68    0.76
  -1 -25   0   28.11    0.70
  -1 -25   0   27.93    0.74
  -1 -25   0   28.23    0.74
   1 -25   0   28.27    0.73
  -1  25  -1   10.43    0.45
  -1  25  -1   10.97    0.39
   1  25   1   11.11    0.38
  -1 -25  -1   10.24    0.39
   1 -25   1   10.77    0.41
   1 -25   1   11.22    0.38
   1 -25   1   10.42    0.39
  -1 -25  -1   10.73    0.35
  -1 -25  -1   10.37    0.37
  -1  25  -2   13.30    0.51
  -1  25  -2   13.63    0.44
   1  25   2   13.43    0.43
  -1  25  -2   14.02    0.46
   1 -25   2   13.73    0.48
  -1 -25  -2   13.60    0.44
   1 -25   2   14.05    0.44
   1 -25   2   12.56    0.45
  -1 -25  -2   13.28    0.44
  -1 -25  -2   13.64    0.41
  -1  25  -3    4.15    0.28
  -1  25  -3    4.41    0.36
   1  25   3    4.03    0.28
   1  25   3    4.08    0.25
  -1  25  -3    4.02    0.31
   1 -25   3    4.15    0.27
   1 -25   3    4.17    0.28
   1 -25   3    4.54    0.30
  -1 -25  -3    4.30    0.28
  -1 -25  -3    4.65    0.28
  -1 -25  -3    4.43    0.22
  -1  25  -4    1.20    0.24
   1  25   4    1.67    0.21
   1  25   4    1.33    0.18
  -1  25  -4    1.56    0.21
  -1  25  -4    1.41    0.20
  -1 -25  -4    1.64    0.21
  -1 -25  -4    1.45    0.20
   1 -25   4    1.58    0.20
   1 -25   4    1.66    0.21
   1 -25   4    1.47    0.22
  -1  25  -5    0.48    0.20
   1  25   5    0.70    0.18
  -1  25  -5    0.62    0.20
   1  25   5    0.13    0.18
  -1  25  -5    0.46    0.24
   1 -25   5    0.60    0.19
   1 -25   5    0.52    0.20
  -1 -25  -5    0.52    0.19
   1 -25   5    0.67    0.21
   1  25   6    0.16    0.20
  -1  25  -6    0.24    0.22
  -1  25  -6    0.06    0.27
  -1  25  -6   -0.33    0.22
  -1 -25  -6    0.24    0.22
   1 -25   6    0.35    0.27
   1 -25   6    0.27    0.24
   1 -25   6    0.00    0.21
   1 -25   6    0.50    0.24
  -1  25  -7    0.90    0.26
  -1  25  -7    1.20    0.35
   1  25   7    0.98    0.26
  -1  25  -7    1.50    0.31
   1 -25   7    2.11    0.30
   1 -25   7    1.31    0.27
   1 -25   7    1.59    0.36
  -1 -25  -7    0.96    0.29
   1 -25   7    1.21    0.33
  -1  25  -8    0.68    0.34
   1  25   8    0.50    0.30
  -1  25  -8    0.64    0.30
  -1  25  -8    1.19    0.39
   1 -25   8    0.90    0.31
  -1 -25  -8    1.09    0.32
   1 -25   8    1.54    0.40
   1 -25   8    1.72    0.40
   1  25   9    3.15    0.43
  -1  25  -9    2.68    0.49
  -1  25  -9    3.05    0.47
   1 -25   9    2.46    0.40
   1 -25   9    2.87    0.51
  -1 -25  -9    2.72    0.41
   1 -25   9    2.96    0.50
   1  26  -9    2.13    0.37
   1  26  -9    2.10    0.45
  -1  26   9    2.13    0.38
  -1 -26   9    1.43    0.44
  -1 -26   9    0.96    0.43
   1 -26  -9    1.49    0.40
   1  26  -8    1.16    0.30
  -1  26   8    0.51    0.29
   1  26  -8    0.27    0.34
  -1 -26   8    1.04    0.36
  -1 -26   8    1.10    0.35
   1 -26  -8    1.08    0.31
   1  26  -7    2.16    0.32
  -1  26   7    2.07    0.29
   1  26  -7    2.21    0.30
  -1 -26   7    2.49    0.34
  -1 -26   7    2.68    0.36
   1 -26  -7    2.61    0.31
  -1  26   6    0.36    0.19
  -1  26   6    0.47    0.20
   1  26  -6    0.26    0.23
   1  26  -6    0.19    0.24
   1 -26  -6    0.66    0.23
  -1 -26   6    0.20    0.22
  -1 -26   6    0.77    0.26
  -1 -26   6    0.74    0.24
  -1  26   5   13.14    0.51
  -1  26   5   12.90    0.46
   1  26  -5   12.73    0.49
   1  26  -5   12.80    0.49
  -1 -26   5   12.31    0.45
   1 -26  -5   12.34    0.49
  -1 -26   5   12.39    0.53
   1 -26  -5   12.30    0.50
   1  26  -4    0.13    0.17
   1  26  -4    0.13    0.15
  -1  26   4    0.19    0.15
  -1  26   4    0.02    0.15
   1 -26  -4    0.15    0.17
  -1 -26   4    0.14    0.17
  -1 -26   4    0.51    0.16
   1 -26  -4    0.13    0.13
   1 -26  -4    0.10    0.17
   1  26  -3   41.32    1.03
  -1  26   3   41.45    1.01
   1  26  -3   41.61    0.99
  -1  26   3   41.46    1.06
  -1 -26   3   41.09    0.99
   1 -26  -3   41.33    1.02
   1 -26  -3   41.45    0.99
   1 -26  -3   41.13    1.09
   1 -26  -3   42.54    1.05
  -1 -26   3   39.80    1.08
  -1  26   2    3.18    0.26
   1  26  -2    4.34    0.27
  -1  26   2    3.91    0.26
  -1 -26   2    3.81    0.27
   1 -26  -2    3.73    0.25
  -1 -26   2    3.86    0.25
   1 -26  -2    4.25    0.29
   1 -26  -2    3.74    0.27
  -1  26   1   17.68    0.53
   1  26  -1   17.69    0.54
  -1 -26   1   17.57    0.53
   1 -26  -1   18.60    0.56
   1 -26  -1   17.83    0.53
  -1 -26   1   17.48    0.51
  -1 -26   1   17.68    0.53
   1 -26  -1   18.07    0.54
   1  26   0    5.95    0.29
  -1  26   0    6.17    0.29
   1 -26   0    5.95    0.30
   1 -26   0    5.61    0.29
   1 -26   0    5.46    0.30
  -1 -26   0    5.65    0.27
  -1 -26   0    5.92    0.31
  -1 -26   0    6.13    0.28
   1  26   1    0.27    0.14
  -1  26  -1    0.03    0.13
   1 -26   1   -0.10    0.13
  -1 -26  -1   -0.07    0.13
  -1 -26  -1    0.15    0.17
  -1 -26  -1    0.17    0.11
   1 -26   1   -0.06    0.14
   1 -26   1    0.14    0.15
  -1  26  -2    0.33    0.16
   1  26   2    0.34    0.14
  -1  26  -2    0.72    0.24
  -1  26  -2    0.57    0.14
   1  26   2    0.35    0.15
  -1 -26  -2    0.56    0.16
   1 -26   2    0.21    0.16
   1 -26   2    0.49    0.16
   1 -26   2    0.61    0.15
  -1 -26  -2    0.50    0.12
  -1  26  -3   15.29    0.52
  -1  26  -3   16.22    0.58
   1  26   3   15.09    0.48
   1  26   3   15.55    0.52
  -1  26  -3   15.47    0.51
   1 -26   3   14.72    0.51
  -1 -26  -3   16.45    0.51
   1 -26   3   16.30    0.55
  -1 -26  -3   16.05    0.51
  -1 -26  -3   15.75    0.45
   1 -26   3   15.29    0.50
  -1  26  -4    1.79    0.22
   1  26   4    2.28    0.24
  -1  26  -4    2.36    0.29
   1  26   4    2.22    0.21
  -1  26  -4    2.11    0.24
   1 -26   4    2.36    0.23
   1 -26   4    2.02    0.22
  -1 -26  -4    2.27    0.23
  -1 -26  -4    1.58    0.22
   1 -26   4    2.02    0.24
  -1  26  -5   20.73    0.66
   1  26   5   20.89    0.66
  -1  26  -5   20.97    0.75
  -1  26  -5   20.53    0.64
   1 -26   5   20.59    0.66
   1 -26   5   19.34    0.64
   1 -26   5   21.51    0.72
  -1 -26  -5   21.21    0.65
  -1  26  -6    2.05    0.35
  -1  26  -6    1.67    0.29
  -1  26  -6    2.02    0.28
   1  26   6    2.53    0.28
   1 -26   6    2.51    0.27
   1 -26   6    1.98    0.31
   1 -26   6    2.55    0.30
  -1 -26  -6    2.11    0.27
  -1  26  -7    9.35    0.58
  -1  26  -7    9.21    0.63
   1  26   7    8.34    0.49
  -1  26  -7    9.35    0.50
  -1 -26  -7    9.68    0.55
   1 -26   7    8.51    0.59
   1 -26   7    9.23    0.61
   1 -26   7    8.70    0.51
  -1  26  -8    0.36    0.39
  -1  26  -8    0.52    0.35
  -1  26  -8   -0.14    0.30
   1  26   8   -0.12    0.30
   1 -26   8    0.23    0.41
   1 -26   8    0.49    0.33
  -1 -26  -8   -0.43    0.32
   1 -26   8    0.43    0.38
   1  26   9    0.53    0.39
  -1  26  -9    0.10    0.44
  -1  26  -9    1.17    0.43
   1 -26   9   -0.67    0.45
  -1 -26  -9   -0.50    0.36
   1 -26   9    0.16    0.47
   1 -26   9    0.39    0.40
  -1  27   9    0.14    0.35
   1  27  -9    0.87    0.37
   1  27  -9   -0.01    0.43
  -1 -27   9    0.30    0.42
   1 -27  -9    0.62    0.38
  -1 -27   9   -0.12    0.41
  -1  27   8   10.07    0.58
   1  27  -8   10.88    0.59
   1  27  -8   10.92    0.66
  -1 -27   8   10.77    0.68
   1 -27  -8   10.88    0.62
  -1 -27   8   10.20    0.66
   1  27  -7    0.13    0.24
   1  27  -7   -0.26    0.28
  -1  27   7    0.49    0.25
  -1 -27   7   -0.06    0.27
   1 -27  -7    0.15    0.26
  -1 -27   7    0.17    0.31
  -1  27   6    9.90    0.45
   1  27  -6   11.46    0.52
  -1  27   6   10.77    0.49
   1  27  -6   10.42    0.50
   1 -27  -6   10.78    0.50
  -1 -27   6   10.64    0.47
  -1 -27   6   10.46    0.57
  -1 -27   6    9.91    0.54
  -1  27   5    0.60    0.20
   1  27  -5    0.60    0.20
  -1  27   5    0.75    0.19
   1  27  -5    0.66    0.21
   1 -27  -5    0.52    0.21
  -1 -27   5    0.72    0.21
  -1 -27   5    0.70    0.22
   1 -27  -5    0.76    0.20
   1  27  -4    0.38    0.16
  -1  27   4    0.03    0.17
   1  27  -4    0.18    0.18
  -1  27   4    0.13    0.17
   1 -27  -4   -0.04    0.17
  -1 -27   4    0.05    0.17
  -1 -27   4    0.07    0.16
   1 -27  -4   -0.12    0.17
   1 -27  -4   -0.02    0.14
  -1  27   3    0.33    0.16
   1  27  -3    0.82    0.17
  -1  27   3    0.45    0.16
   1  27  -3    0.42    0.18
   1 -27  -3    0.59    0.15
  -1 -27   3    0.73    0.17
  -1 -27   3    0.59    0.17
   1 -27  -3    0.90    0.17
   1 -27  -3    0.71    0.19
  -1  27   2    5.74    0.31
   1  27  -2    5.90    0.31
  -1  27   2    5.98    0.33
  -1 -27   2    6.17    0.29
  -1 -27   2    6.10    0.31
   1 -27  -2    5.95    0.33
   1 -27  -2    5.68    0.31
   1 -27  -2    5.89    0.29
  -1  27   1    1.46    0.18
   1  27  -1    1.80    0.19
  -1 -27   1    1.77    0.21
  -1 -27   1    1.78    0.19
   1 -27  -1    1.93    0.22
   1 -27  -1    2.15    0.26
   1 -27  -1    1.82    0.20
   1  27   0   29.20    0.76
  -1  27   0   29.07    0.77
   1 -27   0   29.52    0.81
  -1 -27   0   28.43    0.78
   1 -27   0   28.60    0.79
   1 -27   0   28.95    0.76
  -1 -27   0   29.68    0.78
  -1 -27   0   29.34    0.74
  -1  27  -1    2.47    0.23
   1  27   1    2.81    0.23
   1 -27   1    2.54    0.25
  -1 -27  -1    2.33    0.29
   1 -27   1    2.46    0.25
  -1 -27  -1    2.20    0.25
   1 -27   1    2.20    0.24
  -1 -27  -1    2.51    0.21
   1  27   2   17.79    0.56
  -1  27  -2   17.87    0.55
   1  27   2   17.80    0.53
  -1  27  -2   17.82    0.56
   1 -27   2   17.52    0.58
  -1 -27  -2   17.76    0.54
  -1 -27  -2   17.81    0.51
   1 -27   2   17.69    0.54
   1 -27   2   17.14    0.55
  -1  27  -3    1.23    0.21
   1  27   3    1.58    0.18
  -1  27  -3    1.46    0.26
  -1  27  -3    1.68    0.20
   1  27   3    1.49    0.20
   1 -27   3    1.59    0.21
  -1 -27  -3    1.41    0.15
   1 -27   3    1.64    0.21
  -1 -27  -3    1.62    0.20
  -1 -27  -3    1.43    0.20
   1 -27   3    1.23    0.20
  -1  27  -4    1.59    0.22
   1  27   4    1.69    0.23
   1  27   4    1.96    0.21
  -1  27  -4    2.09    0.30
  -1  27  -4    1.84    0.24
  -1 -27  -4    1.97    0.23
   1 -27   4    1.76    0.25
   1 -27   4    2.00    0.23
  -1 -27  -4    2.15    0.24
   1 -27   4    2.04    0.23
   1  27   5    0.61    0.22
  -1  27  -5    0.51    0.21
  -1  27  -5    1.08    0.29
  -1  27  -5    0.47    0.23
   1 -27   5    0.87    0.22
   1 -27   5    0.97    0.24
  -1 -27  -5    0.76    0.23
   1 -27   5    1.17    0.24
  -1  27  -6    0.81    0.33
  -1  27  -6    0.43    0.27
   1  27   6    0.98    0.26
  -1  27  -6    0.57    0.24
   1 -27   6    0.83    0.28
   1 -27   6    1.00    0.28
  -1 -27  -6    1.11    0.25
   1 -27   6    0.91    0.24
   1  27   7    3.72    0.36
  -1  27  -7    3.62    0.35
  -1  27  -7    3.18    0.39
  -1  27  -7    3.53    0.46
  -1 -27  -7    4.41    0.49
   1 -27   7    4.52    0.51
   1 -27   7    3.73    0.35
  -1  27  -8    2.60    0.47
  -1  27  -8    2.65    0.37
  -1  27  -8    2.92    0.42
   1  27   8    2.31    0.38
  -1 -27  -8    2.65    0.41
   1 -27   8    2.86    0.44
   1 -27   8    2.58    0.39
  -1  28   8   -0.22    0.31
   1  28  -8   -0.08    0.37
   1  28  -8    1.01    0.33
  -1 -28   8    0.67    0.41
   1 -28  -8    0.05    0.32
  -1 -28   8    0.09    0.36
   1  28  -7    2.07    0.35
   1  28  -7    2.89    0.33
  -1  28   7    2.45    0.32
   1 -28  -7    2.37    0.34
  -1 -28   7    2.56    0.40
  -1 -28   7    2.04    0.37
   1  28  -6    1.50    0.29
   1  28  -6    1.97    0.28
  -1  28   6    1.71    0.25
  -1  28   6    1.98    0.27
   1 -28  -6    1.65    0.28
  -1 -28   6    2.03    0.31
  -1  28   5    8.60    0.40
  -1  28   5    8.80    0.44
   1  28  -5    8.68    0.44
   1  28  -5    8.82    0.45
  -1 -28   5    8.57    0.41
   1 -28  -5    9.60    0.45
  -1 -28   5    8.52    0.47
   1 -28  -5    8.60    0.44
  -1  28   4    3.45    0.29
   1  28  -4    3.62    0.31
  -1  28   4    3.36    0.31
   1  28  -4    3.34    0.35
   1 -28  -4    3.48    0.30
   1 -28  -4    3.24    0.27
  -1 -28   4    2.87    0.30
  -1 -28   4    3.65    0.30
   1 -28  -4    3.55    0.34
   1  28  -3   17.76    0.56
  -1  28   3   17.78    0.59
   1  28  -3   17.70    0.58
  -1  28   3   17.81    0.55
  -1 -28   3   17.49    0.53
   1 -28  -3   17.19    0.55
   1 -28  -3   17.82    0.60
  -1 -28   3   17.87    0.58
   1 -28  -3   17.58    0.55
   1  28  -2    0.57    0.16
  -1  28   2    0.49    0.16
  -1  28   2    0.36    0.16
  -1 -28   2    0.55    0.17
  -1 -28   2    0.69    0.15
   1 -28  -2    0.68    0.16
   1 -28  -2    0.25    0.17
   1 -28  -2    0.63    0.19
  -1  28   1    1.79    0.20
   1  28  -1    1.89    0.20
  -1 -28   1    2.10    0.20
   1 -28  -1    2.17    0.26
   1 -28  -1    2.16    0.22
   1 -28  -1    2.17    0.23
  -1 -28   1    1.70    0.19
   1  28   0    8.44    0.36
  -1  28   0    8.51    0.36
   1 -28   0    8.50    0.37
   1 -28   0    8.40    0.38
  -1 -28   0    8.51    0.34
   1 -28   0    8.52    0.36
  -1 -28   0    8.54    0.35
  -1  28  -1    0.50    0.16
   1  28   1    0.57    0.15
  -1 -28  -1    0.45    0.16
   1 -28   1    0.38    0.17
  -1 -28  -1    0.39    0.13
  -1 -28  -1    0.40    0.17
   1 -28   1    0.24    0.16
   1 -28   1    0.55    0.17
   1  28   2    9.28    0.40
   1  28   2    8.74    0.36
  -1  28  -2    9.26    0.38
  -1  28  -2    9.10    0.41
  -1 -28  -2    9.23    0.38
  -1 -28  -2    8.76    0.33
   1 -28   2    8.28    0.38
   1 -28   2    8.66    0.40
   1 -28   2    9.13    0.39
   1  28   3    5.02    0.32
   1  28   3    4.83    0.30
  -1  28  -3    5.15    0.31
  -1  28  -3    4.19    0.36
  -1 -28  -3    5.58    0.33
  -1 -28  -3    5.21    0.34
   1 -28   3    5.19    0.32
  -1 -28  -3    5.27    0.26
   1 -28   3    4.82    0.33
   1 -28   3    5.15    0.34
   1  28   4    6.55    0.35
   1  28   4    6.02    0.37
  -1  28  -4    6.21    0.36
  -1  28  -4    6.68    0.41
  -1 -28  -4    6.60    0.38
   1 -28   4    6.06    0.37
  -1 -28  -4    6.36    0.38
   1 -28   4    5.60    0.38
   1 -28   4    5.89    0.37
  -1  28  -5    5.56    0.43
  -1  28  -5    4.89    0.37
   1  28   5    5.14    0.39
  -1  28  -5    5.42    0.51
   1 -28   5    5.35    0.42
   1 -28   5    5.45    0.37
   1 -28   5    5.86    0.41
  -1 -28  -5    4.93    0.39
  -1  28  -6    1.26    0.30
  -1  28  -6    1.08    0.25
  -1  28  -6    0.78    0.36
   1  28   6    1.47    0.27
   1 -28   6    1.33    0.29
  -1 -28  -6    1.32    0.28
   1 -28   6    0.69    0.27
   1  28   7    2.45    0.34
  -1  28  -7    2.40    0.45
  -1  28  -7    2.13    0.37
  -1  28  -7    2.69    0.32
   1 -28   7    2.84    0.35
   1 -28   7    2.55    0.38
  -1 -28  -7    2.81    0.35
  -1  28  -8    0.39    0.32
   1  28   8   -0.23    0.35
  -1  28  -8    0.14    0.48
  -1  28  -8   -0.30    0.37
  -1 -28  -8    0.51    0.35
   1 -28   8    0.43    0.38
   1 -28   8    0.38    0.34
  -1  29   8    0.39    0.32
   1  29  -8    0.59    0.34
   1  29  -8    0.00    0.37
  -1 -29   8    0.07    0.43
   1 -29  -8   -0.35    0.35
  -1 -29   8    0.18    0.38
   1  29  -7    1.86    0.36
   1  29  -7    2.27    0.34
  -1  29   7    2.18    0.32
  -1 -29   7    1.84    0.35
   1 -29  -7    2.27    0.35
   1  29  -6    0.88    0.29
  -1  29   6    1.14    0.26
   1  29  -6    1.55    0.28
   1 -29  -6    1.42    0.28
  -1 -29   6    0.71    0.27
   1  29  -5    1.97    0.27
   1  29  -5    1.50    0.26
  -1  29   5    1.58    0.23
  -1  29   5    1.15    0.25
   1 -29  -5    1.33    0.26
  -1 -29   5    1.49    0.25
   1 -29  -5    1.71    0.26
   1  29  -4    0.13    0.21
  -1  29   4    0.30    0.20
  -1  29   4    0.40    0.18
   1  29  -4    0.08    0.19
   1 -29  -4    0.33    0.19
   1 -29  -4    0.19    0.17
  -1 -29   4    0.47    0.21
   1 -29  -4    0.44    0.18
  -1 -29   4    0.31    0.18
  -1  29   3    1.21    0.20
   1  29  -3    1.32    0.21
  -1  29   3    1.30    0.21
   1  29  -3    1.21    0.21
   1 -29  -3    1.24    0.18
   1 -29  -3    1.56    0.21
  -1 -29   3    1.55    0.21
  -1 -29   3    1.28    0.20
   1 -29  -3    1.52    0.24
   1  29  -2    0.36    0.16
  -1  29   2    0.14    0.16
  -1  29   2    0.19    0.15
   1 -29  -2    0.13    0.19
  -1 -29   2    0.27    0.17
   1 -29  -2    0.00    0.16
   1 -29  -2    0.41    0.16
  -1 -29   2    0.30    0.16
  -1  29   1   20.88    0.62
   1  29  -1   20.47    0.61
  -1 -29   1   20.87    0.59
   1 -29  -1   21.16    0.65
  -1 -29   1   20.19    0.62
   1 -29  -1   20.44    0.61
   1 -29  -1   19.98    0.62
  -1  29   0    6.54    0.34
   1  29   0    6.56    0.33
   1 -29   0    6.59    0.34
  -1 -29   0    6.44    0.31
   1 -29   0    6.22    0.35
  -1 -29   0    6.12    0.32
   1 -29   0    5.94    0.33
  -1  29  -1   23.21    0.67
   1  29   1   23.11    0.66
   1 -29   1   22.68    0.67
  -1 -29  -1   22.83    0.65
  -1 -29  -1   22.99    0.64
   1 -29   1   23.76    0.70
   1 -29   1   22.93    0.68
  -1  29  -2    3.94    0.31
  -1  29  -2    4.57    0.33
   1  29   2    4.17    0.31
   1  29   2    4.03    0.29
   1 -29   2    4.26    0.30
   1 -29   2    4.34    0.31
  -1 -29  -2    4.06    0.25
  -1 -29  -2    4.07    0.30
   1 -29   2    3.86    0.30
   1  29   3   11.86    0.44
  -1  29  -3   12.07    0.45
   1  29   3   11.82    0.46
  -1  29  -3   11.72    0.48
   1 -29   3   11.16    0.49
   1 -29   3   10.02    0.46
  -1 -29  -3   11.24    0.45
  -1 -29  -3   11.44    0.46
   1 -29   3   11.39    0.45
  -1 -29  -3   11.38    0.39
   1  29   4    0.64    0.20
  -1  29  -4    0.72    0.21
   1  29   4    0.96    0.22
  -1  29  -4    0.70    0.23
   1 -29   4    0.90    0.22
  -1 -29  -4    0.51    0.20
   1 -29   4    0.83    0.22
   1 -29   4    0.97    0.22
  -1 -29  -4    1.09    0.23
   1  29   5   -0.07    0.22
  -1  29  -5   -0.01    0.23
  -1  29  -5   -0.01    0.21
   1 -29   5    0.12    0.22
  -1 -29  -5   -0.08    0.22
   1 -29   5    0.08    0.23
  -1  29  -6    1.24    0.31
  -1  29  -6    0.84    0.25
   1  29   6    1.61    0.28
  -1 -29  -6    1.12    0.29
   1 -29   6    1.11    0.29
   1 -29   6    1.49    0.31
  -1  29  -7    6.57    0.47
  -1  29  -7    5.86    0.59
   1  29   7    5.71    0.51
   1 -29   7    5.72    0.57
   1 -29   7    4.66    0.51
  -1 -29  -7    6.15    0.54
   1  29   8    2.41    0.41
  -1  29  -8    2.02    0.44
  -1  29  -8    2.25    0.36
  -1 -29  -8    2.02    0.38
   1 -29   8    2.17    0.43
   1 -29   8    1.57    0.43
   1  30  -8    0.31    0.41
  -1  30   8   -0.19    0.34
   1  30  -8   -0.08    0.34
  -1 -30   8    0.51    0.38
   1 -30  -8   -0.28    0.36
   1  30  -7    0.51    0.30
   1  30  -7    0.72    0.34
  -1  30   7    0.46    0.29
  -1 -30   7    0.41    0.31
   1 -30  -7    0.47    0.31
   1  30  -6    5.32    0.51
  -1  30   6    5.27    0.42
   1  30  -6    6.02    0.48
  -1 -30   6    6.25    0.49
   1 -30  -6    6.23    0.48
   1  30  -5    0.22    0.22
   1  30  -5    0.44    0.25
  -1  30   5    0.07    0.22
  -1  30   5   -0.04    0.21
   1 -30  -5    0.34    0.24
   1 -30  -5    0.16    0.22
  -1 -30   5    0.12    0.21
  -1  30   4   17.99    0.62
   1  30  -4   18.94    0.63
   1  30  -4   17.56    0.64
  -1  30   4   18.31    0.60
  -1 -30   4   17.56    0.59
  -1 -30   4   17.05    0.63
   1 -30  -4   18.15    0.61
   1 -30  -4   19.05    0.59
   1  30  -3    0.33    0.20
  -1  30   3    0.18    0.18
   1  30  -3    0.09    0.18
  -1  30   3    0.08    0.17
  -1 -30   3   -0.05    0.17
   1 -30  -3    0.10    0.16
   1 -30  -3    0.07    0.18
  -1 -30   3    0.25    0.19
   1 -30  -3    0.03    0.21
  -1  30   2   11.55    0.45
  -1  30   2   12.06    0.48
   1  30  -2   12.10    0.46
   1 -30  -2   11.58    0.48
   1 -30  -2   12.45    0.44
  -1 -30   2   11.20    0.44
  -1 -30   2   12.03    0.46
   1 -30  -2   11.82    0.46
  -1  30   1    6.68    0.34
   1  30  -1    7.06    0.35
  -1 -30   1    6.72    0.34
   1 -30  -1    6.92    0.39
   1 -30  -1    7.30    0.37
   1 -30  -1    6.51    0.34
  -1 -30   1    6.71    0.34
  -1  30   0    0.90    0.19
   1  30   0    1.19    0.19
   1 -30   0    1.35    0.20
   1 -30   0    1.39    0.22
   1 -30   0    0.90    0.19
  -1 -30   0    1.04    0.17
  -1 -30   0    1.12    0.20
  -1  30  -1    2.49    0.29
   1  30   1    2.62    0.27
   1 -30   1    2.87    0.29
   1 -30   1    2.71    0.29
   1 -30   1    2.27    0.28
  -1 -30  -1    2.64    0.23
  -1 -30  -1    2.68    0.27
  -1  30  -2    4.07    0.32
   1  30   2    3.98    0.32
   1  30   2    3.86    0.30
  -1  30  -2    3.83    0.34
   1 -30   2    3.57    0.32
  -1 -30  -2    4.04    0.26
  -1 -30  -2    3.52    0.32
   1 -30   2    3.51    0.31
   1 -30   2    4.26    0.32
  -1  30  -3    0.55    0.18
  -1  30  -3    0.28    0.22
   1  30   3    0.09    0.18
   1  30   3    0.33    0.20
  -1 -30  -3    0.31    0.20
   1 -30   3    0.15    0.21
   1 -30   3    0.41    0.20
  -1 -30  -3    0.20    0.15
   1 -30   3    0.55    0.20
   1  30   4   12.17    0.52
  -1  30  -4   11.84    0.49
  -1  30  -4   12.40    0.52
   1  30   4   12.01    0.47
   1 -30   4   11.52    0.53
   1 -30   4   12.23    0.49
  -1 -30  -4   11.71    0.51
  -1  30  -5   -0.03    0.25
  -1  30  -5    0.06    0.21
   1  30   5   -0.02    0.24
   1 -30   5    0.05    0.24
   1 -30   5    0.04    0.24
  -1 -30  -5   -0.10    0.23
   1  30   6    8.95    0.51
  -1  30  -6    8.75    0.49
  -1  30  -6    7.69    0.55
  -1 -30  -6    8.53    0.56
   1 -30   6    8.98    0.58
   1 -30   6    9.47    0.50
  -1  30  -7    0.06    0.35
   1  30   7    0.07    0.30
  -1  30  -7    0.25    0.29
  -1 -30  -7   -0.06    0.32
   1 -30   7    0.63    0.34
   1 -30   7    0.49    0.34
   1  30   8    1.21    0.41
  -1  30  -8    1.48    0.36
  -1  30  -8    0.41    0.42
  -1 -30  -8    1.03    0.39
   1 -30   8    0.73    0.43
   1  31  -7    6.66    0.53
  -1  31   7    6.41    0.53
   1  31  -7    6.43    0.62
  -1 -31   7    6.66    0.56
   1 -31  -7    6.20    0.57
  -1  31   6    2.19    0.31
   1  31  -6    1.72    0.31
   1  31  -6    1.42    0.34
  -1 -31   6    1.54    0.31
   1 -31  -6    1.86    0.31
   1  31  -5    4.45    0.44
   1  31  -5    3.50    0.33
  -1  31   5    3.50    0.38
  -1  31   5    3.32    0.39
   1 -31  -5    4.87    0.41
   1 -31  -5    4.82    0.43
  -1 -31   5    4.09    0.40
  -1  31   4    0.36    0.21
  -1  31   4    0.28    0.21
   1  31  -4    0.21    0.24
   1  31  -4    0.30    0.21
  -1 -31   4    0.43    0.21
   1 -31  -4    0.36    0.18
   1 -31  -4    0.82    0.22
  -1  31   3    0.45    0.20
   1  31  -3    0.69    0.23
   1  31  -3    0.41    0.20
  -1  31   3    0.48    0.19
   1 -31  -3    0.75    0.21
  -1 -31   3    0.54    0.21
  -1 -31   3    0.37    0.18
   1 -31  -3    0.62    0.18
   1 -31  -3    0.69    0.24
   1  31  -2    0.05    0.17
  -1  31   2    0.50    0.19
  -1  31   2    0.20    0.19
  -1 -31   2    0.29    0.19
   1 -31  -2    0.61    0.23
   1 -31  -2    0.14    0.21
  -1 -31   2    0.45    0.17
   1 -31  -2    0.44    0.17
  -1  31   1   10.16    0.42
   1  31  -1    9.82    0.41
   1 -31  -1   10.22    0.43
  -1 -31   1    9.23    0.41
  -1 -31   1    9.79    0.41
   1 -31  -1    9.65    0.45
   1 -31  -1    9.46    0.41
   1  31   0    0.40    0.17
  -1  31   0    0.03    0.17
   1 -31   0    0.37    0.17
   1 -31   0    0.29    0.18
  -1 -31   0    0.01    0.18
  -1 -31   0    0.49    0.16
   1 -31   0   -0.01    0.20
   1  31   1   10.93    0.43
  -1  31  -1   10.08    0.43
   1 -31   1    9.90    0.44
   1 -31   1    9.22    0.43
  -1 -31  -1   10.33    0.39
   1 -31   1   10.07    0.45
  -1 -31  -1   10.23    0.42
   1  31   2   -0.05    0.18
   1  31   2    0.28    0.17
  -1  31  -2    0.03    0.20
  -1  31  -2    0.15    0.18
  -1 -31  -2    0.25    0.16
  -1 -31  -2    0.28    0.21
   1 -31   2    0.03    0.20
   1 -31   2    0.01    0.18
   1 -31   2    0.29    0.21
  -1  31  -3    4.92    0.40
  -1  31  -3    4.66    0.34
   1  31   3    4.63    0.35
   1  31   3    5.06    0.34
   1 -31   3    4.41    0.36
   1 -31   3    4.68    0.37
  -1 -31  -3    5.06    0.38
  -1 -31  -3    4.96    0.29
  -1  31  -4    0.41    0.21
  -1  31  -4    0.31    0.24
   1  31   4    0.36    0.23
   1  31   4    0.27    0.21
  -1 -31  -4    0.16    0.23
   1 -31   4    0.58    0.24
   1 -31   4    0.13    0.22
   1  31   5    0.43    0.26
  -1  31  -5    0.70    0.27
  -1  31  -5    0.42    0.23
  -1 -31  -5    0.25    0.25
   1 -31   5    0.50    0.26
   1 -31   5    0.74    0.26
  -1  31  -6    0.47    0.27
  -1  31  -6    0.06    0.31
   1  31   6    0.27    0.28
   1 -31   6    0.12    0.31
   1 -31   6    0.39    0.30
  -1 -31  -6    1.12    0.31
  -1  31  -7    4.78    0.50
   1  31   7    3.24    0.41
  -1  31  -7    3.51    0.43
   1 -31   7    3.43    0.47
  -1 -31  -7    4.25    0.44
   1 -31   7    4.29    0.43
   1  32  -7    0.38    0.33
   1  32  -7    0.32    0.38
  -1  32   7    0.29    0.31
  -1 -32   7    0.64    0.35
   1 -32  -7    0.37    0.34
  -1  32   6    2.25    0.32
   1  32  -6    2.04    0.36
   1  32  -6    1.91    0.33
  -1 -32   6    2.70    0.34
   1 -32  -6    2.52    0.35
  -1  32   5    2.19    0.31
  -1  32   5    2.83    0.30
   1  32  -5    2.31    0.32
   1  32  -5    2.05    0.29
   1 -32  -5    2.39    0.32
  -1 -32   5    2.48    0.31
  -1  32   4    7.74    0.45
   1  32  -4    8.15    0.50
   1  32  -4    7.83    0.46
  -1  32   4    8.14    0.43
  -1 -32   4    7.77    0.45
   1 -32  -4    8.09    0.41
   1 -32  -4    8.43    0.45
   1  32  -3    8.12    0.43
  -1  32   3    7.64    0.42
   1  32  -3    8.28    0.47
  -1  32   3    8.14    0.42
   1 -32  -3    8.10    0.44
   1 -32  -3    7.84    0.40
  -1 -32   3    7.92    0.43
   1  32  -2   11.64    0.50
  -1  32   2   11.78    0.48
   1  32  -2   10.86    0.46
  -1  32   2   10.63    0.49
   1 -32  -2   10.96    0.47
   1 -32  -2   11.56    0.50
   1 -32  -2   10.76    0.45
  -1 -32   2   11.71    0.47
  -1 -32   2   10.92    0.46
  -1  32   1   12.69    0.48
   1  32  -1   12.93    0.49
   1 -32  -1   13.59    0.51
   1 -32  -1   13.10    0.52
  -1 -32   1   12.39    0.48
   1 -32  -1   12.10    0.49
  -1 -32   1   12.84    0.48
   1  32   0    3.57    0.31
  -1  32   0    3.42    0.31
   1 -32   0    3.65    0.35
  -1 -32   0    3.18    0.32
   1 -32   0    4.06    0.34
   1 -32   0    3.70    0.31
  -1 -32   0    3.76    0.30
   1  32   1    0.76    0.20
  -1  32  -1    1.16    0.20
   1 -32   1    0.78    0.22
  -1 -32  -1    0.83    0.17
  -1 -32  -1    1.18    0.22
   1 -32   1    1.09    0.21
   1 -32   1    1.14    0.24
  -1  32  -2    1.42    0.26
   1  32   2    1.77    0.23
   1  32   2    1.53    0.24
  -1  32  -2    1.60    0.23
   1 -32   2    1.37    0.23
   1 -32   2    1.88    0.25
  -1 -32  -2    1.55    0.20
  -1 -32  -2    1.51    0.25
  -1  32  -3    2.72    0.28
  -1  32  -3    2.74    0.31
   1  32   3    2.96    0.34
   1  32   3    2.87    0.34
  -1 -32  -3    3.23    0.37
  -1 -32  -3    2.86    0.27
   1 -32   3    3.32    0.36
   1 -32   3    2.99    0.34
   1  32   4    7.09    0.41
  -1  32  -4    6.48    0.48
  -1  32  -4    7.06    0.42
   1  32   4    6.94    0.45
   1 -32   4    5.48    0.44
   1 -32   4    6.77    0.45
  -1  32  -5    5.55    0.51
  -1  32  -5    6.51    0.45
   1  32   5    5.72    0.46
   1 -32   5    5.27    0.49
  -1 -32  -5    6.01    0.48
   1 -32   5    6.06    0.45
  -1  32  -6    8.81    0.52
  -1  32  -6    5.38    0.59
   1  32   6    7.39    0.51
   1 -32   6    7.63    0.56
   1 -32   6    7.46    0.53
  -1 -32  -6    6.76    0.55
  -1  32  -7    3.43    0.40
   1  32   7    2.61    0.40
  -1  32  -7    2.54    0.43
  -1 -32  -7    2.87    0.41
   1 -32   7    2.05    0.42
  -1  33   7    1.61    0.35
   1  33  -7    1.13    0.36
   1  33  -7    1.51    0.42
   1 -33  -7    1.45    0.39
   1  33  -6    2.03    0.35
  -1  33   6    2.38    0.35
   1  33  -6    2.23    0.39
  -1 -33   6    2.73    0.35
   1 -33  -6    2.12    0.35
  -1  33   5    0.34    0.26
  -1  33   5    0.34    0.28
   1  33  -5    0.40    0.26
   1  33  -5    0.48    0.30
  -1 -33   5    0.61    0.28
   1 -33  -5    0.61    0.27
   1  33  -4    0.44    0.29
   1  33  -4    0.18    0.24
  -1  33   4    0.46    0.24
  -1  33   4    0.29    0.25
  -1 -33   4    0.13    0.21
   1 -33  -4    0.44    0.24
   1  33  -3    1.06    0.28
   1  33  -3    0.98    0.22
  -1  33   3    1.27    0.25
  -1  33   3    1.16    0.24
  -1 -33   3    1.39    0.24
   1 -33  -3    1.39    0.22
   1 -33  -3    1.28    0.27
  -1  33   2    4.55    0.36
  -1  33   2    5.09    0.38
   1  33  -2    5.20    0.42
   1  33  -2    5.22    0.37
  -1 -33   2    5.15    0.38
   1 -33  -2    5.24    0.37
   1 -33  -2    4.94    0.34
   1 -33  -2    5.90    0.42
  -1 -33   2    4.56    0.35
  -1  33   1    2.35    0.26
   1  33  -1    3.50    0.33
   1 -33  -1    2.56    0.30
   1 -33  -1    2.84    0.28
  -1 -33   1    2.90    0.29
  -1 -33   1    2.96    0.33
   1 -33  -1    2.70    0.30
  -1  33   0   12.93    0.51
   1  33   0   14.04    0.52
  -1 -33   0   12.97    0.49
  -1 -33   0   13.11    0.51
   1 -33   0   13.68    0.54
   1 -33   0   13.56    0.53
   1 -33   0   13.78    0.55
  -1  33  -1    2.19    0.26
   1  33   1    1.99    0.25
  -1 -33  -1    2.24    0.26
  -1 -33  -1    1.92    0.22
   1 -33   1    1.76    0.26
   1 -33   1    2.45    0.28
  -1  33  -2    9.70    0.46
   1  33   2    9.31    0.43
   1  33   2    8.86    0.46
  -1  33  -2    9.11    0.47
   1 -33   2    9.30    0.46
  -1 -33  -2    9.09    0.46
  -1 -33  -2    8.87    0.39
   1 -33   2    8.79    0.46
  -1  33  -3    1.68    0.27
  -1  33  -3    2.14    0.31
   1  33   3    2.18    0.28
   1  33   3    1.85    0.28
   1 -33   3    1.62    0.28
  -1 -33  -3    2.29    0.30
   1 -33   3    1.89    0.28
  -1  33  -4    1.68    0.28
   1  33   4    1.69    0.27
  -1  33  -4    1.52    0.30
   1  33   4    1.62    0.29
   1 -33   4    1.04    0.28
   1 -33   4    1.33    0.29
   1  33   5    0.60    0.29
  -1  33  -5    0.70    0.28
  -1  33  -5    0.45    0.30
   1 -33   5    0.79    0.30
   1 -33   5    1.18    0.32
  -1 -33  -5    0.62    0.30
   1  33   6    0.08    0.31
  -1  33  -6   -0.36    0.34
  -1  33  -6    0.66    0.31
   1 -33   6    0.19    0.32
   1 -33   6   -0.01    0.34
  -1 -33  -6    0.34    0.33
   1  34  -6   -0.58    0.29
   1  34  -6   -0.13    0.36
  -1  34   6   -0.10    0.29
  -1 -34   6   -0.08    0.31
   1  34  -5    4.25    0.40
   1  34  -5    4.08    0.45
  -1  34   5    4.97    0.47
  -1  34   5    4.15    0.45
  -1 -34   5    4.72    0.46
   1 -34  -5    5.20    0.49
   1  34  -4   -0.18    0.29
  -1  34   4    0.13    0.25
   1  34  -4    0.03    0.23
  -1  34   4    0.11    0.24
  -1 -34   4    0.31    0.24
   1 -34  -4    0.08    0.26
  -1  34   3    7.47    0.46
  -1  34   3    7.93    0.44
   1  34  -3    7.98    0.51
   1  34  -3    7.64    0.46
   1 -34  -3    8.49    0.43
  -1 -34   3    8.11    0.46
   1 -34  -3    7.69    0.48
   1  34  -2    3.73    0.32
  -1  34   2    3.38    0.35
   1  34  -2    3.03    0.32
  -1  34   2    3.24    0.34
  -1 -34   2    2.86    0.33
   1 -34  -2    2.68    0.33
   1 -34  -2    3.31    0.36
   1 -34  -2    3.14    0.34
  -1  34   1    3.33    0.34
   1  34  -1    3.95    0.34
  -1 -34   1    3.53    0.34
   1 -34  -1    3.17    0.31
  -1 -34   1    3.47    0.37
   1 -34  -1    3.42    0.35
   1 -34  -1    3.58    0.34
  -1  34   0    4.85    0.37
   1  34   0    4.93    0.38
   1 -34   0    4.64    0.39
  -1 -34   0    4.21    0.39
  -1 -34   0    5.58    0.36
   1 -34   0    5.29    0.36
   1  34   1    0.12    0.20
  -1  34  -1    0.03    0.20
   1 -34   1    0.07    0.21
   1 -34   1    0.24    0.23
  -1 -34  -1    0.57    0.23
  -1 -34  -1    0.45    0.18
   1  34   2    0.87    0.22
  -1  34  -2    0.48    0.25
   1  34   2    0.43    0.23
  -1  34  -2    0.92    0.23
   1 -34   2    0.43    0.22
   1 -34   2    0.82    0.25
  -1 -34  -2    0.44    0.18
  -1 -34  -2    0.65    0.25
   1  34   3    8.01    0.47
  -1  34  -3    7.80    0.52
  -1  34  -3    7.29    0.45
   1  34   3    8.38    0.45
   1 -34   3    7.49    0.46
   1 -34   3    7.27    0.48
  -1 -34  -3    8.30    0.49
  -1  34  -4   -0.11    0.28
  -1  34  -4    0.02    0.25
   1  34   4    0.05    0.27
   1 -34   4   -0.34    0.25
   1 -34   4   -0.43    0.28
  -1  34  -5    7.56    0.53
   1  34   5    6.76    0.53
  -1  34  -5    6.99    0.56
   1 -34   5    6.80    0.55
   1 -34   5    6.87    0.55
  -1  34  -6    0.16    0.38
   1  34   6    0.81    0.36
  -1  34  -6    1.01    0.36
   1 -34   6    1.20    0.38
  -1 -34  -6    1.00    0.35
   1  35  -6    1.73    0.35
  -1  35   6    1.96    0.35
   1  35  -6    1.66    0.41
  -1 -35   6    1.75    0.39
  -1  35   5   -0.06    0.28
   1  35  -5   -0.47    0.31
   1  35  -5   -0.54    0.26
  -1  35   5   -0.17    0.30
   1 -35  -5    0.83    0.34
  -1 -35   5    0.18    0.27
   1  35  -4   -0.02    0.30
  -1  35   4    0.10    0.26
   1  35  -4    0.02    0.25
  -1  35   4   -0.43    0.24
   1 -35  -4   -0.22    0.28
  -1 -35   4   -0.03    0.24
  -1  35   3    0.02    0.23
   1  35  -3   -0.22    0.27
  -1  35   3    0.14    0.23
   1  35  -3    0.46    0.22
  -1 -35   3    0.22    0.21
   1 -35  -3    0.54    0.21
   1 -35  -3    0.13    0.27
   1  35  -2    2.44    0.28
  -1  35   2    2.06    0.27
  -1  35   2    2.23    0.29
   1  35  -2    1.92    0.31
  -1 -35   2    1.48    0.26
   1 -35  -2    1.72    0.26
   1 -35  -2    2.08    0.30
  -1  35   1    1.85    0.26
   1  35  -1    2.27    0.28
  -1 -35   1    1.78    0.25
   1 -35  -1    1.75    0.29
   1 -35  -1    1.66    0.25
   1  35   0   11.88    0.51
  -1  35   0   11.07    0.51
   1 -35   0   11.35    0.50
  -1 -35   0   11.88    0.47
   1 -35   0   11.22    0.52
  -1 -35   0   10.55    0.51
   1  35   1    2.62    0.28
  -1  35  -1    2.53    0.29
   1 -35   1    2.74    0.30
  -1 -35  -1    2.82    0.31
  -1 -35  -1    3.01    0.32
   1 -35   1    3.20    0.35
  -1  35  -2    6.98    0.50
   1  35   2    6.40    0.43
  -1  35  -2    7.17    0.45
   1  35   2    6.66    0.45
   1 -35   2    5.72    0.47
  -1 -35  -2    5.85    0.36
  -1 -35  -2    6.89    0.45
   1 -35   2    6.68    0.44
  -1  35  -3    0.83    0.30
   1  35   3    0.73    0.26
   1  35   3    0.92    0.27
  -1  35  -3    0.67    0.26
  -1 -35  -3    0.89    0.30
   1 -35   3    0.74    0.27
   1 -35   3    0.83    0.29
  -1  35  -4    0.43    0.31
   1  35   4    0.30    0.30
  -1  35  -4    0.76    0.28
   1 -35   4    0.45    0.30
   1 -35   4    0.51    0.27
  -1  35  -5    0.32    0.31
  -1  35  -5   -0.03    0.32
   1  35   5    0.34    0.31
   1 -35   5    0.45    0.31
   1 -35   5    0.44    0.35
   1  35   6    1.85    0.40
  -1  35  -6    0.70    0.41
  -1  35  -6    0.83    0.38
  -1 -35  -6    2.19    0.42
   1  36  -5    1.29    0.37
  -1  36   5    1.44    0.34
   1  36  -5    1.70    0.33
  -1 -36   5    1.84    0.33
   1 -36  -5    2.24    0.39
   1  36  -4    5.14    0.45
  -1  36   4    5.63    0.47
  -1  36   4    4.38    0.48
   1  36  -4    6.07    0.57
  -1 -36   4    5.25    0.47
   1 -36  -4    5.65    0.53
  -1  36   3    1.48    0.28
  -1  36   3    1.48    0.29
   1  36  -3    1.39    0.34
   1  36  -3    1.71    0.27
  -1 -36   3    0.67    0.26
   1 -36  -3    0.93    0.30
   1 -36  -3    1.45    0.25
   1  36  -2    1.29    0.31
   1  36  -2    1.74    0.28
  -1  36   2    1.38    0.27
  -1  36   2    1.48    0.27
   1 -36  -2    1.63    0.29
  -1 -36   2    0.94    0.26
   1 -36  -2    0.69    0.26
   1  36  -1    0.52    0.23
  -1  36   1   -0.02    0.22
  -1  36   1    0.39    0.24
   1 -36  -1   -0.31    0.24
   1 -36  -1    0.43    0.22
  -1 -36   1    0.82    0.23
   1  36   0    1.30    0.25
  -1  36   0    0.94    0.24
  -1 -36   0    0.99    0.22
   1 -36   0    1.07    0.28
   1 -36   0    1.12    0.24
   1  36   1    1.76    0.28
  -1  36  -1    1.72    0.31
  -1  36  -1    1.95    0.28
  -1 -36  -1    1.82    0.31
  -1 -36  -1    2.22    0.25
   1 -36   1    2.01    0.28
   1 -36   1    2.46    0.32
  -1  36  -2    1.75    0.29
   1  36   2    1.90    0.28
   1  36   2    2.01    0.30
  -1  36  -2    1.60    0.32
  -1 -36  -2    2.62    0.32
  -1 -36  -2    1.77    0.24
   1 -36   2    2.00    0.30
   1 -36   2    1.68    0.31
   1  36   3    5.06    0.45
  -1  36  -3    5.54    0.44
  -1  36  -3    4.89    0.53
   1  36   3    5.42    0.46
   1 -36   3    4.84    0.46
  -1 -36  -3    5.24    0.48
   1 -36   3    4.59    0.42
   1  36   4    2.70    0.38
  -1  36  -4    2.73    0.38
  -1  36  -4    3.30    0.36
   1 -36   4    2.95    0.38
   1 -36   4    2.22    0.35
   1  36   5    2.02    0.37
  -1  36  -5    1.93    0.39
  -1  36  -5    2.91    0.36
   1 -36   5    2.08    0.38
   1  37  -5    1.34    0.40
  -1  37   5    1.28    0.36
   1  37  -5    1.83    0.33
  -1  37   4    0.64    0.31
   1  37  -4    0.36    0.36
  -1  37   4    0.20    0.31
   1  37  -4    0.65    0.27
  -1 -37   4    0.48    0.29
   1 -37  -4    0.31    0.34
  -1  37   3   -0.10    0.27
  -1  37   3    0.42    0.27
   1  37  -3    0.56    0.25
   1  37  -3    0.20    0.33
   1 -37  -3    0.07    0.30
  -1 -37   3    0.10    0.25
   1 -37  -3    0.14    0.24
  -1  37   2    0.02    0.25
   1  37  -2    0.31    0.25
  -1  37   2    0.11    0.25
   1  37  -2    0.14    0.29
   1 -37  -2    0.33    0.25
   1 -37  -2    0.26    0.26
  -1 -37   2    0.14    0.24
  -1  37   1    4.32    0.42
   1  37  -1    4.24    0.42
  -1  37   1    4.30    0.43
  -1 -37   1    5.08    0.40
   1 -37  -1    4.51    0.41
   1 -37  -1    4.25    0.39
  -1  37   0    2.33    0.28
   1  37   0    1.62    0.28
  -1 -37   0    1.81    0.26
   1 -37   0    2.07    0.28
   1 -37   0    2.01    0.33
   1  37   1    6.76    0.49
  -1  37  -1    6.60    0.45
   1  37   1    6.18    0.44
  -1  37  -1    7.25    0.52
  -1 -37  -1    6.94    0.41
   1 -37   1    6.80    0.49
   1 -37   1    8.12    0.53
  -1  37  -2    0.76    0.28
   1  37   2    1.51    0.30
  -1  37  -2    1.25    0.31
   1  37   2    0.96    0.28
  -1 -37  -2    1.39    0.32
  -1 -37  -2    1.59    0.25
   1 -37   2    1.52    0.32
   1 -37   2    1.00    0.28
  -1  37  -3    3.12    0.38
   1  37   3    2.70    0.36
   1  37   3    2.40    0.34
  -1  37  -3    2.87    0.34
   1 -37   3    3.07    0.38
   1 -37   3    2.91    0.35
  -1 -37  -3    3.15    0.38
  -1  37  -4    0.07    0.34
   1  37   4    0.08    0.33
  -1  37  -4    0.41    0.29
   1 -37   4    0.03    0.30
   1 -37   4    0.19    0.36
  -1  38   4   11.87    0.65
  -1  38   4   11.29    0.63
   1  38  -4   11.76    0.69
   1  38  -4   12.37    0.62
   1 -38  -4   11.50    0.65
  -1 -38   4   10.07    0.61
   1  38  -3    0.20    0.27
   1  38  -3    0.19    0.35
  -1  38   3   -0.28    0.28
  -1  38   3   -0.38    0.28
   1 -38  -3    0.46    0.32
  -1 -38   3    0.20    0.29
   1 -38  -3   -0.33    0.26
  -1  38   2   12.32    0.61
  -1  38   2   11.10    0.56
   1  38  -2   11.31    0.55
   1  38  -2   10.95    0.62
  -1 -38   2   10.95    0.56
   1 -38  -2   11.00    0.59
   1 -38  -2   11.90    0.55
   1  38  -1    2.36    0.32
  -1  38   1    2.12    0.32
  -1  38   1    2.46    0.33
   1 -38  -1    2.12    0.31
   1 -38  -1    1.58    0.34
  -1 -38   1    1.97    0.31
  -1  38   0    2.22    0.31
   1  38   0    2.44    0.31
   1 -38   0    1.80    0.35
   1 -38   0    2.03    0.30
  -1 -38   0    1.87    0.28
  -1  38  -1    0.96    0.32
   1  38   1    0.55    0.30
   1  38   1    0.46    0.26
  -1  38  -1    0.80    0.27
  -1 -38  -1    0.34    0.24
   1 -38   1    0.75    0.28
   1 -38   1    0.59    0.32
  -1  38  -2    0.33    0.32
  -1  38  -2    0.09    0.28
   1  38   2    0.29    0.30
   1  38   2    0.40    0.29
   1 -38   2   -0.05    0.31
   1 -38   2   -0.13    0.27
  -1 -38  -2    0.39    0.24
   1  38   3   -0.26    0.30
  -1  38  -3    0.59    0.34
  -1  38  -3    0.06    0.28
   1  38   3   -0.62    0.30
  -1 -38  -3    0.50    0.39
   1 -38   3   -0.28    0.35
   1 -38   3   -0.03    0.29
  -1  38  -4    2.75    0.37
  -1  38  -4    3.14    0.43
   1  38   4    3.24    0.42
  -1  39   3    1.78    0.36
   1  39  -3    1.91    0.42
   1  39  -3    1.42    0.32
  -1  39   3    1.85    0.35
   1 -39  -3    1.46    0.30
   1 -39  -3    2.57    0.39
  -1 -39   3    1.09    0.33
   1  39  -2    1.16    0.30
  -1  39   2    1.18    0.31
   1  39  -2    0.45    0.36
  -1  39   2    1.12    0.32
   1 -39  -2    1.09    0.36
  -1 -39   2    0.68    0.30
   1 -39  -2    1.30    0.30
  -1  39   1    4.67    0.50
   1  39  -1    5.75    0.48
  -1  39   1    5.11    0.47
   1 -39  -1    5.57    0.51
  -1 -39   1    6.09    0.45
   1 -39  -1    4.72    0.46
  -1  39   0    0.65    0.26
   1  39   0    0.67    0.28
   1 -39   0    0.50    0.33
   1 -39   0    0.82    0.30
  -1 -39   0    0.27    0.26
  -1  39  -1    6.32    0.49
  -1  39  -1    6.21    0.60
   1  39   1    6.06    0.48
   1  39   1    5.88    0.51
   1 -39   1    5.86    0.53
   1 -39   1    6.45    0.50
  -1 -39  -1    5.31    0.45
  -1  39  -2    0.25    0.30
   1  39   2    0.26    0.32
  -1  39  -2    0.31    0.36
   1  39   2    0.84    0.33
   1 -39   2    1.18    0.38
   1 -39   2    0.47    0.30
  -1  39  -3    3.85    0.40
  -1  39  -3    3.96    0.44
   1  39   3    3.51    0.42
   1  40  -2    1.58    0.40
  -1  40   2    1.51    0.33
   1  40  -2    2.10    0.35
  -1  40   2    2.27    0.36
  -1 -40   2    1.98    0.35
   1 -40  -2    1.90    0.32
   1 -40  -2    1.92    0.41
   1  40  -1    0.62    0.37
   1  40  -1    0.46    0.31
  -1  40   1   -0.22    0.30
  -1  40   1    0.89    0.31
   1 -40  -1    1.43    0.36
   1 -40  -1    0.31    0.28
  -1 -40   1    0.42    0.30
  -1  40   0    0.48    0.29
   1  40   0    0.27    0.30
   1 -40   0    0.17    0.35
   1 -40   0    0.00    0.28
  -1 -40   0    0.39    0.27
  -1  40  -1    0.86    0.29
   1  40   1    0.85    0.34
  -1  40  -1    0.80    0.36
   1  40   1    0.72    0.32
  -1 -40  -1    1.26    0.30
   1 -40   1    0.51    0.38
   1 -40   1    0.96    0.31
   1  40   2    0.45    0.34
  -1  40  -2   -0.07    0.38
  -1  40  -2    0.11    0.30
   1  40   2    0.90    0.33
   2   0 -12    1.29    0.35
  -2   0  12    0.85    0.38
  -2   0  12    1.17    0.35
   2   0 -12    0.03    0.40
   2   0 -12    1.30    0.34
   2   0 -11    1.46    0.30
  -2   0  11    1.27    0.32
   2   0 -11    0.90    0.33
  -2   0  11    1.24    0.28
   2   0 -11    1.34    0.30
  -2   0  10    9.29    0.50
   2   0 -10    9.73    0.51
   2   0 -10   10.57    0.49
  -2   0  10    9.18    0.48
   2   0 -10   10.32    0.52
   2   0  -9    1.08    0.21
  -2   0   9    0.57    0.21
  -2   0   9    0.74    0.19
   2   0  -9    0.62    0.22
   2   0  -9    1.20    0.22
  -2   0   8   18.51    0.66
   2   0  -8   19.74    0.58
   2   0  -8   19.92    0.60
   2   0  -8   19.74    0.52
  -2   0   8   19.38    0.61
   2   0  -8   18.83    0.63
  -2   0   7    0.17    0.14
  -2   0   7    0.04    0.17
   2   0  -7    0.15    0.14
   2   0  -7   -0.19    0.15
   2   0  -7    0.12    0.14
  -2   0   6   69.67    1.66
   2   0  -6   74.44    1.53
   2   0  -6   73.72    1.40
  -2   0   6   74.23    1.73
   2   0  -6   67.88    1.59
  -2   0   5    0.43    0.09
   2   0  -5    0.59    0.09
   2   0  -5    0.44    0.09
  -2   0   5    0.31    0.10
  -2   0   5    0.40    0.12
   2   0  -5    0.39    0.11
  -2   0   4   22.21    0.53
   2   0  -4   22.93    0.47
  -2   0   4   21.11    0.58
   2   0  -4   21.81    0.53
  -2   0   4   21.59    0.56
   2   0  -4   22.38    0.51
   2   0  -3    0.27    0.07
  -2   0   3    0.17    0.07
   2   0  -3    0.14    0.07
  -2   0   3    0.00    0.08
   2   0  -3    0.13    0.06
  -2   0   3    0.13    0.08
   2   0  -2   10.59    0.28
   2   0  -2   10.79    0.25
  -2   0   2   10.78    0.28
   2   0  -2   10.93    0.24
  -2   0   2   10.40    0.27
   2   0  -2   10.86    0.24
   2   0  -1    0.04    0.03
   2   0  -1    0.07    0.04
   2   0  -1    0.08    0.04
  -2   0   1    0.10    0.04
  -2   0   1    0.03    0.04
   2   0  -1    0.03    0.04
  -2   0   1   -0.02    0.04
  -2   0   0   10.28    0.22
  -2   0   0    9.88    0.21
   2   0   0    9.88    0.25
   2   0   0    9.80    0.25
  -2   0   0    9.74    0.25
  -2   0   0   10.06    0.23
   2   0   0    9.65    0.23
   2   0   1   -0.04    0.04
  -2   0  -1   -0.03    0.03
  -2   0  -1    0.03    0.05
  -2   0  -1   -0.06    0.03
   2   0   1   -0.01    0.03
  -2   0  -1   -0.04    0.03
   2   0   1   -0.04    0.02
  -2   0  -1   -0.02    0.04
  -2   0  -2  135.59    2.73
  -2   0  -2  135.01    3.04
   2   0   2  142.05    2.92
  -2   0  -2  136.03    3.04
   2   0   2  137.18    3.07
   2   0   2  132.40    3.04
   2   0   3    1.11    0.12
   2   0   3    0.75    0.09
  -2   0  -3    0.64    0.10
  -2   0  -3    0.85    0.10
   2   0   3    0.74    0.09
  -2   0  -3    0.50    0.10
   2   0   4   96.47    2.23
  -2   0  -4   96.39    2.19
   2   0   4   97.46    2.11
  -2   0  -4   95.68    1.98
   2   0   4   94.13    2.19
  -2   0  -5    0.28    0.12
   2   0   5    0.28    0.11
   2   0   5    0.45    0.14
  -2   0  -5    0.23    0.09
   2   0   5    0.45    0.11
  -2   0  -6    2.04    0.20
   2   0   6    2.07    0.21
   2   0   6    1.70    0.21
  -2   0  -6    1.65    0.18
   2   0   6    1.92    0.21
   2   0   7    0.23    0.15
  -2   0  -7    0.23    0.16
   2   0   7    0.44    0.15
  -2   0  -7    0.40    0.14
  -2   0  -8    5.33    0.36
   2   0   8    5.26    0.33
   2   0   8    5.24    0.34
  -2   0  -8    5.83    0.33
   2   0   9    0.00    0.22
  -2   0  -9   -0.12    0.22
  -2   0  -9   -0.01    0.19
   2   0  10    6.44    0.45
  -2   0 -10    5.60    0.51
   2   0  10    6.04    0.50
  -2   0 -10    6.67    0.45
  -2   0 -11    0.45    0.35
   2   0  11    0.11    0.38
  -2   0 -11    0.25    0.28
   2   0  11    1.01    0.31
   2   1 -12    0.78    0.34
  -2   1  12    0.99    0.38
  -2   1  12    1.10    0.34
   2   1 -12    0.08    0.41
   2   1 -12    0.71    0.34
   2  -1 -12    0.84    0.34
  -2  -1  12    0.24    0.34
  -2  -1  12    0.34    0.37
   2  -1 -12    0.60    0.41
   2  -1 -12    1.36    0.36
   2   1 -11   10.73    0.56
  -2   1  11   11.32    0.55
  -2   1  11   11.43    0.60
   2   1 -11   10.22    0.61
   2   1 -11   10.71    0.63
  -2  -1  11   11.61    0.60
  -2  -1  11   10.40    0.57
   2  -1 -11   10.05    0.60
   2  -1 -11   10.35    0.55
   2  -1 -11   10.83    0.60
   2   1 -10    0.51    0.25
  -2   1  10    0.90    0.24
   2   1 -10    1.25    0.27
  -2   1  10    1.06    0.25
   2   1 -10    1.32    0.26
  -2  -1  10    1.09    0.25
   2  -1 -10    0.78    0.25
  -2  -1  10    1.34    0.24
   2  -1 -10    1.05    0.27
   2  -1 -10    1.01    0.24
   2   1  -9   14.45    0.55
   2   1  -9   13.76    0.52
   2   1  -9   14.17    0.51
  -2   1   9   13.77    0.53
  -2  -1   9   13.96    0.59
   2  -1  -9   13.70    0.52
   2  -1  -9   13.99    0.53
  -2  -1   9   13.38    0.53
  -2  -1   9   13.93    0.54
   2  -1  -9   13.88    0.54
   2   1  -8    0.68    0.17
  -2   1   8    1.03    0.24
   2   1  -8    0.74    0.18
  -2   1   8    0.63    0.18
   2   1  -8    0.53    0.18
   2   1  -8    0.52    0.18
   2  -1  -8    0.40    0.18
   2  -1  -8    0.50    0.18
   2  -1  -8    0.73    0.17
  -2  -1   8    0.81    0.20
  -2  -1   8    0.47    0.17
   2  -1  -8    0.91    0.18
   2   1  -7    2.67    0.24
   2   1  -7    2.85    0.24
  -2   1   7    2.54    0.25
  -2   1   7    2.77    0.25
   2   1  -7    2.52    0.26
  -2  -1   7    2.78    0.24
   2  -1  -7    2.92    0.24
   2  -1  -7    3.10    0.25
  -2  -1   7    2.45    0.24
   2  -1  -7    3.07    0.26
   2   1  -6    0.75    0.13
  -2   1   6    0.77    0.12
   2   1  -6    0.80    0.14
   2   1  -6    0.97    0.14
  -2   1   6    0.75    0.13
  -2   1   6    1.25    0.18
   2  -1  -6    0.97    0.14
  -2  -1   6    0.94    0.15
  -2  -1   6    1.15    0.17
   2  -1  -6    1.16    0.15
   2  -1  -6    1.17    0.14
   2   1  -5   40.18    0.93
   2   1  -5   40.82    0.89
  -2   1   5   41.86    0.92
  -2   1   5   40.62    1.01
  -2   1   5   39.96    0.97
   2   1  -5   40.57    0.83
  -2  -1   5   41.66    1.02
   2  -1  -5   40.91    0.90
   2  -1  -5   41.02    0.82
   2  -1  -5   39.95    0.93
  -2  -1   5   41.72    0.98
  -2  -1   5   39.96    0.92
   2   1  -4    5.00    0.19
  -2   1   4    4.45    0.20
  -2   1   4    4.49    0.21
   2   1  -4    4.66    0.17
  -2   1   4    4.83    0.18
   2   1  -4    5.12    0.19
  -2  -1   4    5.09    0.19
   2  -1  -4    5.10    0.17
  -2  -1   4    5.09    0.22
  -2  -1   4    4.71    0.20
   2  -1  -4    5.07    0.19
   2  -1  -4    4.88    0.19
   2   1  -3   83.04    1.72
  -2   1   3   82.95    1.87
   2   1  -3   80.60    1.65
  -2   1   3   82.81    1.80
  -2   1   3   81.90    1.73
   2   1  -3   81.47    1.53
   2  -1  -3   81.02    1.72
  -2  -1   3   80.61    1.80
  -2  -1   3   81.94    1.87
  -2  -1   3   82.50    1.73
   2  -1  -3   84.01    1.53
   2  -1  -3   77.22    1.65
  -2   1   2    6.22    0.18
  -2   1   2    6.23    0.19
   2   1  -2    6.23    0.16
   2   1  -2    6.38    0.16
  -2   1   2    6.34    0.19
   2   1  -2    6.40    0.18
   2  -1  -2    6.38    0.15
   2  -1  -2    6.29    0.17
   2  -1  -2    5.80    0.18
  -2  -1   2    6.21    0.18
  -2  -1   2    6.23    0.19
   2  -1  -2    6.43    0.16
   2   1  -1   70.24    1.45
  -2   1   1   63.15    1.58
  -2   1   1   75.04    1.39
   2   1  -1   70.49    1.57
  -2   1   1   72.11    1.51
  -2   1   1   69.10    1.47
   2   1  -1   69.88    1.46
   2   1  -1   72.02    1.31
   2  -1  -1   71.07    1.46
  -2  -1   1   70.10    1.47
   2  -1  -1   69.90    1.58
  -2  -1   1   68.99    1.51
   2  -1  -1   71.63    1.39
  -2  -1   1   69.22    1.58
   2  -1  -1   73.71    1.58
  -2  -1   1   66.62    1.45
   2  -1  -1   69.26    1.46
  -2   1   0    0.05    0.02
  -2   1   0   -0.02    0.03
   2   1   0    0.05    0.04
   2   1   0   -0.01    0.03
  -2   1   0    0.02    0.03
  -2   1   0    0.05    0.04
  -2   1   0    0.07    0.03
   2   1   0   -0.02    0.03
  -2  -1   0    0.07    0.03
  -2  -1   0    0.03    0.03
   2  -1   0    0.03    0.03
   2  -1   0    0.04    0.04
   2  -1   0    0.01    0.03
  -2  -1   0    0.02    0.03
  -2  -1   0    0.03    0.03
  -2   1  -1    0.38    0.05
  -2   1  -1    0.35    0.05
   2   1   1    0.41    0.05
  -2   1  -1    0.33    0.05
  -2   1  -1    0.42    0.06
   2   1   1    0.37    0.05
   2  -1   1    0.32    0.04
  -2  -1  -1    0.34    0.05
  -2  -1  -1    0.38    0.05
  -2  -1  -1    0.26    0.05
   2  -1   1    0.36    0.05
   2  -1   1    0.29    0.04
  -2   1  -2    0.94    0.09
   2   1   2    1.05    0.08
  -2   1  -2    1.14    0.06
   2   1   2    1.10    0.08
  -2   1  -2    0.93    0.09
   2   1   2    1.12    0.10
  -2   1  -2    0.99    0.10
  -2  -1  -2    0.81    0.08
   2  -1   2    1.04    0.09
  -2  -1  -2    1.04    0.08
   2  -1   2    1.13    0.10
   2  -1   2    0.96    0.08
   2   1   3   90.11    1.94
  -2   1  -3   90.23    1.83
  -2   1  -3   89.84    2.02
   2   1   3   91.01    2.02
   2   1   3   90.66    2.05
  -2   1  -3   88.80    1.84
  -2  -1  -3   86.90    1.83
  -2  -1  -3   88.49    2.01
   2  -1   3   88.95    2.05
  -2  -1  -3   84.83    2.01
   2  -1   3   91.65    1.94
   2  -1   3   89.29    2.02
   2   1   4   18.44    0.48
   2   1   4   17.76    0.50
  -2   1  -4   17.96    0.48
  -2   1  -4   17.89    0.46
   2   1   4   18.37    0.46
  -2   1  -4   17.82    0.40
   2  -1   4   18.18    0.49
   2  -1   4   18.26    0.46
  -2  -1  -4   17.89    0.47
   2  -1   4   17.62    0.50
  -2  -1  -4   17.74    0.46
  -2   1  -5   14.88    0.44
  -2   1  -5   15.18    0.43
   2   1   5   15.48    0.46
   2   1   5   15.13    0.46
  -2   1  -5   14.77    0.35
   2   1   5   14.99    0.42
   2  -1   5   15.45    0.43
   2  -1   5   15.29    0.46
  -2  -1  -5   15.73    0.44
   2  -1   5   14.92    0.46
  -2  -1  -5   14.67    0.43
   2   1   6   21.08    0.63
   2   1   6   21.76    0.59
   2   1   6   21.67    0.64
  -2   1  -6   21.75    0.59
  -2   1  -6   21.35    0.61
  -2  -1  -6   21.53    0.59
   2  -1   6   21.42    0.64
  -2  -1  -6   21.19    0.60
   2  -1   6   21.96    0.63
   2  -1   6   21.79    0.59
  -2   1  -7    8.41    0.37
  -2   1  -7    8.58    0.37
   2   1   7    9.21    0.36
   2   1   7    8.70    0.38
   2  -1   7    8.77    0.36
   2  -1   7    8.85    0.38
  -2  -1  -7    8.61    0.36
  -2  -1  -7    8.58    0.38
  -2   1  -8    3.57    0.33
  -2   1  -8    3.81    0.30
   2   1   8    3.36    0.30
   2   1   8    3.60    0.30
   2  -1   8    3.18    0.30
  -2  -1  -8    3.54    0.33
   2  -1   8    3.60    0.31
  -2  -1  -8    3.68    0.30
  -2   1  -9    0.32    0.24
   2   1   9    0.66    0.23
   2   1   9    0.29    0.19
  -2   1  -9    0.05    0.19
  -2  -1  -9    0.60    0.20
   2  -1   9    0.24    0.20
  -2  -1  -9    0.19    0.23
   2  -1   9   -0.13    0.22
   2   1  10    0.51    0.29
  -2   1 -10    1.36    0.27
   2   1  10    0.79    0.26
  -2   1 -10    1.07    0.30
  -2  -1 -10    1.10    0.25
   2  -1  10    1.40    0.27
   2  -1  10    0.80    0.30
  -2  -1 -10    0.93    0.30
   2   1  11    4.33    0.41
  -2   1 -11    4.06    0.39
  -2   1 -11    3.97    0.44
   2  -1  11    3.82    0.45
   2  -1  11    4.61    0.54
  -2  -1 -11    3.88    0.48
  -2  -1 -11    4.18    0.45
   2   2 -12    0.59    0.34
   2   2 -12    0.71    0.33
   2   2 -12   -0.28    0.40
  -2   2  12   -0.04    0.35
  -2   2  12    0.45    0.34
   2  -2 -12    0.41    0.32
  -2  -2  12   -0.07    0.33
  -2  -2  12   -0.18    0.36
   2  -2 -12    0.17    0.40
   2   2 -11    0.85    0.28
   2   2 -11    0.06    0.33
  -2   2  11    0.95    0.27
   2   2 -11    0.22    0.28
  -2   2  11    0.21    0.28
   2  -2 -11    0.87    0.28
   2  -2 -11    0.78    0.29
  -2  -2  11    0.36    0.30
   2  -2 -11    0.43    0.32
  -2  -2  11    0.48    0.27
   2   2 -10    1.55    0.27
  -2   2  10    1.41    0.26
   2   2 -10    1.23    0.25
  -2   2  10    1.59    0.27
   2   2 -10    1.61    0.28
  -2  -2  10    1.35    0.24
   2  -2 -10    1.50    0.26
   2  -2 -10    1.54    0.28
  -2  -2  10    1.57    0.28
   2  -2 -10    1.61    0.27
   2   2  -9   10.34    0.47
   2   2  -9   10.87    0.46
  -2   2   9    9.81    0.47
   2   2  -9    9.71    0.44
   2   2  -9   10.24    0.46
   2  -2  -9   10.32    0.45
  -2  -2   9   10.64    0.52
   2  -2  -9   10.24    0.46
  -2  -2   9   10.27    0.45
  -2  -2   9   10.34    0.47
   2  -2  -9   10.65    0.47
   2   2  -8    3.23    0.29
   2   2  -8    3.30    0.30
  -2   2   8    3.06    0.37
   2   2  -8    2.62    0.22
   2   2  -8    2.67    0.30
  -2   2   8    2.60    0.28
   2  -2  -8    3.00    0.29
  -2  -2   8    2.83    0.28
  -2  -2   8    3.15    0.33
   2  -2  -8    3.27    0.29
   2  -2  -8    2.96    0.31
  -2  -2   8    2.91    0.26
   2   2  -7   26.80    0.71
   2   2  -7   25.06    0.67
  -2   2   7   26.83    0.73
   2   2  -7   26.62    0.76
  -2   2   7   27.26    0.78
   2   2  -7   26.07    0.63
   2  -2  -7   26.75    0.71
   2  -2  -7   26.71    0.61
  -2  -2   7   26.30    0.77
  -2  -2   7   26.56    0.73
   2  -2  -7   28.09    0.68
  -2   2   6   16.48    0.45
   2   2  -6   16.35    0.42
  -2   2   6   16.66    0.52
   2   2  -6   15.07    0.46
  -2   2   6   15.95    0.48
   2   2  -6   15.73    0.45
   2  -2  -6   15.85    0.47
   2  -2  -6   16.99    0.46
  -2  -2   6   15.94    0.48
  -2  -2   6   16.15    0.52
   2  -2  -6   16.44    0.40
  -2   2   5   10.85    0.37
   2   2  -5   11.46    0.31
  -2   2   5   10.79    0.32
   2   2  -5   11.73    0.33
   2   2  -5   11.40    0.33
  -2   2   5   10.71    0.35
  -2  -2   5   11.89    0.39
   2  -2  -5   11.27    0.33
   2  -2  -5   11.20    0.29
  -2  -2   5   11.44    0.36
  -2   2   4    0.21    0.09
   2   2  -4    0.29    0.07
  -2   2   4    0.16    0.09
   2   2  -4    0.24    0.08
  -2   2   4    0.22    0.07
   2   2  -4    0.21    0.08
  -2  -2   4    0.43    0.10
  -2  -2   4    0.44    0.09
   2  -2  -4    0.43    0.08
   2  -2  -4    0.55    0.09
   2  -2  -4    0.33    0.08
  -2  -2   4    0.26    0.07
  -2   2   3    0.59    0.09
  -2   2   3    0.46    0.07
   2   2  -3    0.54    0.07
  -2   2   3    0.52    0.09
   2   2  -3    0.52    0.08
   2   2  -3    0.54    0.07
   2  -2  -3    0.62    0.08
   2  -2  -3    0.58    0.07
  -2  -2   3    0.58    0.08
  -2  -2   3    0.62    0.10
   2  -2  -3    0.58    0.07
  -2  -2   3    0.63    0.09
  -2   2   2    0.76    0.08
   2   2  -2    0.64    0.07
  -2   2   2    0.73    0.08
  -2   2   2    0.63    0.07
   2   2  -2    0.64    0.06
  -2  -2   2    0.63    0.07
   2  -2  -2    0.81    0.07
   2  -2  -2    0.57    0.07
   2  -2  -2    0.64    0.05
  -2  -2   2    0.61    0.07
   2  -2  -2    0.62    0.06
  -2  -2   2    0.73    0.08
   2  -2  -2    0.65    0.06
   2   2  -1  189.58    3.37
  -2   2   1  166.53    4.07
   2   2  -1  188.48    3.76
  -2   2   1  181.45    3.78
   2   2  -1  185.08    3.76
   2   2  -1  183.81    4.07
  -2   2   1  186.38    3.91
   2  -2  -1  179.13    3.76
  -2  -2   1  183.93    3.78
  -2  -2   1  187.10    3.91
   2  -2  -1  185.60    3.78
   2  -2  -1  190.11    4.08
  -2  -2   1  179.29    4.07
  -2  -2   1  178.19    3.76
   2  -2  -1  189.10    3.62
  -2   2   0   28.52    0.61
  -2   2   0   25.33    0.66
  -2   2   0   28.41    0.58
   2   2   0   29.71    0.65
   2   2   0   28.80    0.65
   2   2   0   27.62    0.61
  -2  -2   0   28.82    0.57
   2  -2   0   28.74    0.66
  -2  -2   0   28.70    0.61
   2  -2   0   28.84    0.61
   2  -2   0   29.07    0.66
  -2  -2   0   28.77    0.65
  -2  -2   0   28.28    0.61
   2   2   1  213.08    4.73
  -2   2  -1  211.53    4.35
  -2   2  -1  212.42    4.20
  -2   2  -1  203.06    4.70
   2   2   1  215.68    4.50
   2   2   1  221.39    4.69
  -2   2  -1  219.24    4.71
  -2  -2  -1  214.87    4.34
  -2  -2  -1  186.84    4.68
  -2  -2  -1  223.38    4.21
   2  -2   1  214.30    4.51
   2  -2   1  211.13    4.73
   2  -2   1  213.93    4.71
  -2   2  -2   70.42    1.60
   2   2   2   70.76    1.52
  -2   2  -2   70.25    1.44
   2   2   2   69.48    1.58
   2   2   2   70.40    1.61
  -2   2  -2   70.65    1.46
  -2  -2  -2   70.48    1.44
   2  -2   2   71.11    1.62
   2  -2   2   69.19    1.60
  -2  -2  -2   70.39    1.58
   2  -2   2   71.84    1.52
   2   2   3   29.08    0.71
  -2   2  -3   30.68    0.64
  -2   2  -3   29.64    0.72
   2   2   3   29.21    0.68
   2   2   3   29.20    0.74
  -2   2  -3   29.89    0.67
   2  -2   3   29.65    0.74
  -2  -2  -3   29.62    0.71
  -2  -2  -3   30.14    0.67
   2  -2   3   30.47    0.72
   2  -2   3   30.73    0.69
  -2  -2  -3   29.47    0.71
  -2   2  -4   22.17    0.49
   2   2   4   21.98    0.60
   2   2   4   22.63    0.55
  -2   2  -4   22.26    0.55
   2   2   4   22.56    0.57
  -2   2  -4   22.45    0.58
  -2  -2  -4   22.54    0.55
   2  -2   4   22.22    0.60
   2  -2   4   22.66    0.56
   2  -2   4   23.24    0.59
  -2  -2  -4   21.59    0.58
  -2  -2  -4   22.63    0.57
  -2   2  -5    0.44    0.12
   2   2   5    0.48    0.14
   2   2   5    0.45    0.11
   2   2   5    0.26    0.10
  -2   2  -5    0.44    0.10
  -2   2  -5    0.57    0.08
  -2  -2  -5    0.62    0.13
  -2  -2  -5    0.73    0.10
   2  -2   5    0.50    0.12
   2  -2   5    0.61    0.14
   2  -2   5    0.74    0.12
  -2   2  -6    4.07    0.20
   2   2   6    4.44    0.27
  -2   2  -6    3.63    0.26
   2   2   6    3.32    0.24
  -2   2  -6    4.13    0.26
  -2  -2  -6    4.01    0.23
   2  -2   6    3.97    0.31
   2  -2   6    4.22    0.27
   2  -2   6    3.63    0.25
  -2  -2  -6    3.96    0.28
   2   2   7    6.40    0.33
  -2   2  -7    7.55    0.34
   2   2   7    6.44    0.31
  -2   2  -7    6.73    0.35
  -2  -2  -7    6.75    0.32
   2  -2   7    6.49    0.32
   2  -2   7    6.62    0.35
  -2  -2  -7    6.87    0.36
   2   2   8   14.82    0.51
   2   2   8   14.92    0.55
  -2   2  -8   15.57    0.54
  -2   2  -8   15.04    0.53
   2  -2   8   15.09    0.56
  -2  -2  -8   15.34    0.53
  -2  -2  -8   15.54    0.53
   2  -2   8   15.11    0.53
   2   2   9   11.77    0.52
   2   2   9   11.64    0.51
  -2   2  -9   10.90    0.49
  -2   2  -9   11.78    0.53
   2  -2   9   11.08    0.50
  -2  -2  -9   11.73    0.53
  -2  -2  -9   12.39    0.49
   2  -2   9   11.66    0.51
   2   2  10   12.70    0.58
  -2   2 -10   12.92    0.61
   2   2  10   12.26    0.59
  -2   2 -10   12.42    0.56
  -2  -2 -10   12.83    0.61
   2  -2  10   11.02    0.57
   2  -2  10   12.97    0.58
  -2  -2 -10   12.17    0.55
  -2   2 -11    3.27    0.40
  -2   2 -11    3.19    0.38
   2   2  11    3.72    0.46
   2  -2  11    3.48    0.38
  -2  -2 -11    3.29    0.35
  -2  -2 -11    4.09    0.43
   2  -2  11    4.72    0.56
  -2   3  12    2.48    0.39
   2   3 -12    0.84    0.35
   2   3 -12    2.00    0.44
   2   3 -12    1.42    0.37
  -2   3  12    1.36    0.40
  -2  -3  12    1.27    0.39
  -2  -3  12    1.56    0.38
   2  -3 -12    1.69    0.44
   2  -3 -12    2.50    0.38
  -2   3  11    1.36    0.33
  -2   3  11    1.47    0.31
   2   3 -11    1.46    0.35
   2   3 -11    2.25    0.33
   2   3 -11    1.80    0.32
   2  -3 -11    1.56    0.31
   2  -3 -11    2.06    0.31
  -2  -3  11    1.60    0.34
   2  -3 -11    1.42    0.35
  -2  -3  11    2.03    0.32
   2   3 -10    0.31    0.25
  -2   3  10    0.43    0.23
   2   3 -10    0.86    0.27
   2   3 -10    0.33    0.25
  -2   3  10    0.51    0.23
   2  -3 -10    0.55    0.23
   2  -3 -10    0.23    0.27
   2  -3 -10    0.54    0.23
  -2  -3  10    0.52    0.24
  -2  -3  10    0.31    0.24
   2   3  -9    2.30    0.27
   2   3  -9    3.57    0.30
  -2   3   9    2.47    0.26
   2   3  -9    2.31    0.26
   2   3  -9    2.49    0.28
  -2  -3   9    2.96    0.30
   2  -3  -9    2.81    0.34
   2  -3  -9    2.87    0.32
  -2  -3   9    3.00    0.34
  -2  -3   9    2.46    0.30
   2  -3  -9    2.30    0.26
  -2   3   8    0.49    0.17
   2   3  -8    0.61    0.18
   2   3  -8    0.64    0.18
   2   3  -8    0.56    0.17
  -2   3   8    0.65    0.25
   2   3  -8    0.38    0.18
  -2  -3   8    0.36    0.17
  -2  -3   8    0.43    0.17
   2  -3  -8    0.56    0.19
   2  -3  -8    0.41    0.18
  -2  -3   8    0.67    0.21
   2  -3  -8    0.68    0.18
  -2   3   7    1.84    0.24
  -2   3   7    1.56    0.17
   2   3  -7    2.36    0.24
  -2   3   7    2.16    0.24
   2   3  -7    1.86    0.18
   2   3  -7    1.61    0.20
   2   3  -7    1.71    0.18
   2  -3  -7    1.59    0.17
  -2  -3   7    1.88    0.22
   2  -3  -7    1.68    0.18
   2  -3  -7    2.11    0.23
  -2  -3   7    1.96    0.20
   2   3  -6    8.95    0.33
   2   3  -6    9.77    0.31
   2   3  -6    9.29    0.33
  -2   3   6   10.18    0.32
  -2   3   6    9.65    0.35
  -2   3   6    9.66    0.39
  -2  -3   6    9.96    0.36
   2  -3  -6    9.79    0.34
   2  -3  -6    9.50    0.34
  -2  -3   6    9.94    0.38
   2  -3  -6    9.65    0.30
  -2   3   5    5.22    0.23
  -2   3   5    5.76    0.25
   2   3  -5    5.49    0.21
  -2   3   5    5.14    0.21
   2   3  -5    5.29    0.21
   2   3  -5    5.11    0.22
  -2  -3   5    5.48    0.26
   2  -3  -5    4.98    0.19
  -2  -3   5    5.52    0.24
   2  -3  -5    5.27    0.23
  -2   3   4  130.20    2.89
   2   3  -4  133.83    2.66
  -2   3   4  131.46    2.99
   2   3  -4  130.70    2.76
  -2   3   4  130.37    2.77
   2   3  -4  134.50    2.47
  -2  -3   4  133.73    3.01
  -2  -3   4  128.94    2.89
   2  -3  -4  134.61    2.66
   2  -3  -4  130.19    2.76
   2  -3  -4  135.24    2.45
  -2   3   3   40.30    0.92
   2   3  -3   40.07    0.87
  -2   3   3   40.70    0.88
   2   3  -3   37.70    0.83
  -2   3   3   39.52    0.95
   2   3  -3   40.12    0.78
   2  -3  -3   40.43    0.83
   2  -3  -3   40.74    0.95
   2  -3  -3   40.86    0.77
  -2  -3   3   39.61    0.92
  -2  -3   3   39.56    0.96
   2  -3  -3   39.46    0.87
  -2  -3   3   39.79    0.88
   2  -3  -3   40.28    0.87
  -2   3   2  249.84    5.24
   2   3  -2  244.47    5.02
   2   3  -2  245.62    4.49
  -2   3   2  246.10    5.45
  -2   3   2  245.47    5.05
   2   3  -2  245.60    4.84
  -2  -3   2  244.62    5.06
   2  -3  -2  225.71    4.48
   2  -3  -2  248.28    5.47
   2  -3  -2  243.75    5.02
   2  -3  -2  251.40    5.06
   2  -3  -2  245.17    4.85
  -2  -3   2  251.49    5.24
  -2  -3   2  247.50    5.45
  -2   3   1   54.40    1.31
  -2   3   1   54.16    1.22
  -2   3   1   59.02    1.25
   2   3  -1   57.78    1.29
   2   3  -1   58.16    1.20
   2  -3  -1   59.47    1.31
  -2  -3   1   57.63    1.31
  -2  -3   1   59.60    1.25
   2  -3  -1   57.67    1.21
  -2  -3   1   52.68    1.22
  -2  -3   1   60.63    1.29
   2  -3  -1   59.99    1.15
   2  -3  -1   59.16    1.21
  -2   3   0   68.37    1.34
   2   3   0   66.65    1.39
   2   3   0   66.29    1.50
  -2   3   0   66.35    1.52
  -2   3   0   66.17    1.40
  -2  -3   0   68.99    1.34
   2  -3   0   68.77    1.41
  -2  -3   0   67.50    1.44
   2  -3   0   67.92    1.52
  -2  -3   0   68.74    1.50
   2  -3   0   65.51    1.40
   2  -3   0   66.59    1.52
  -2  -3   0   65.05    1.40
   2   3   1   37.94    0.81
   2   3   1   36.96    0.87
   2   3   1   36.86    0.84
  -2   3  -1   37.05    0.78
  -2   3  -1   37.53    0.80
  -2   3  -1   37.05    0.87
   2  -3   1   36.79    0.88
   2  -3   1   37.85    0.82
   2  -3   1   39.43    0.87
  -2  -3  -1   37.88    0.84
  -2  -3  -1   37.28    0.84
  -2  -3  -1   38.97    0.78
  -2   3  -2    0.39    0.07
   2   3   2    0.42    0.07
  -2   3  -2    0.45    0.05
  -2   3  -2    0.38    0.07
   2  -3   2    0.21    0.07
  -2  -3  -2    0.27    0.05
  -2  -3  -2    0.26    0.05
   2  -3   2    0.20    0.07
   2  -3   2    0.21    0.06
  -2  -3  -2    0.30    0.07
  -2   3  -3    1.00    0.12
   2   3   3    0.96    0.09
  -2   3  -3    0.91    0.10
   2   3   3    1.18    0.12
  -2   3  -3    1.13    0.09
   2   3   3    1.11    0.12
  -2  -3  -3    0.88    0.10
   2  -3   3    1.25    0.13
   2  -3   3    1.12    0.12
   2  -3   3    1.33    0.13
  -2  -3  -3    1.13    0.10
  -2   3  -4   97.65    2.06
   2   3   4   98.27    2.24
  -2   3  -4  100.09    2.27
   2   3   4   98.75    2.17
   2   3   4  100.97    2.30
  -2   3  -4   98.66    2.05
   2  -3   4   96.85    2.29
  -2  -3  -4   96.14    2.25
  -2  -3  -4  100.43    2.05
  -2  -3  -4   98.73    2.24
   2  -3   4  101.57    2.27
   2  -3   4  100.97    2.18
   2   3   5    2.63    0.18
   2   3   5    2.73    0.22
  -2   3  -5    2.84    0.15
   2   3   5    2.87    0.19
  -2   3  -5    2.91    0.23
  -2   3  -5    2.82    0.19
  -2  -3  -5    2.77    0.17
   2  -3   5    2.73    0.19
   2  -3   5    2.87    0.24
   2  -3   5    2.74    0.21
  -2  -3  -5    2.86    0.23
  -2   3  -6  137.46    2.88
  -2   3  -6  136.17    3.18
   2   3   6  140.66    3.05
   2   3   6  138.52    3.22
  -2   3  -6  137.86    2.87
  -2  -3  -6  138.27    3.16
   2  -3   6  140.29    3.06
   2  -3   6  136.91    3.18
  -2  -3  -6  140.48    2.88
   2  -3   6  140.01    3.22
  -2   3  -7    4.91    0.30
   2   3   7    4.99    0.28
  -2   3  -7    4.76    0.32
   2   3   7    4.72    0.29
   2  -3   7    5.19    0.30
  -2  -3  -7    4.85    0.28
  -2  -3  -7    4.87    0.31
   2  -3   7    4.69    0.30
  -2   3  -8   22.34    0.67
   2   3   8   21.89    0.66
  -2   3  -8   22.04    0.69
   2   3   8   21.44    0.70
  -2  -3  -8   22.14    0.67
   2  -3   8   21.83    0.67
  -2  -3  -8   22.44    0.66
   2  -3   8   22.03    0.70
   2   3   9    2.51    0.28
   2   3   9    3.18    0.33
  -2   3  -9    2.78    0.34
  -2   3  -9    2.34    0.29
   2  -3   9    2.81    0.29
  -2  -3  -9    3.58    0.32
  -2  -3  -9    2.37    0.29
   2  -3   9    2.74    0.32
   2   3  10    3.88    0.45
  -2   3 -10    3.39    0.40
  -2   3 -10    3.12    0.36
   2   3  10    3.09    0.39
  -2  -3 -10    3.39    0.38
   2  -3  10    3.22    0.38
   2  -3  10    2.88    0.34
  -2  -3 -10    2.52    0.35
   2   3  11    0.54    0.30
  -2   3 -11    0.13    0.35
  -2   3 -11   -0.23    0.30
   2  -3  11    0.60    0.37
  -2  -3 -11    0.07    0.28
   2  -3  11    0.95    0.31
  -2  -3 -11   -0.02    0.33
  -2   4  12   -0.16    0.35
   2   4 -12    0.02    0.34
   2   4 -12   -0.01    0.41
  -2   4  12    1.14    0.34
  -2  -4  12    0.47    0.34
  -2  -4  12   -0.21    0.35
   2  -4 -12    0.21    0.34
   2  -4 -12   -0.51    0.41
   2   4 -11    0.13    0.28
   2   4 -11   -0.11    0.28
   2   4 -11   -0.21    0.32
  -2   4  11    0.20    0.29
  -2   4  11   -0.48    0.25
   2  -4 -11    0.28    0.27
  -2  -4  11   -0.03    0.27
   2  -4 -11    0.02    0.27
   2  -4 -11    0.14    0.32
  -2  -4  11   -0.18    0.31
  -2   4  10    0.36    0.24
   2   4 -10   -0.02    0.22
   2   4 -10    0.57    0.25
   2   4 -10    0.04    0.25
  -2  -4  10   -0.24    0.21
  -2  -4  10    0.34    0.25
   2  -4 -10    0.46    0.23
   2  -4 -10   -0.11    0.25
   2  -4 -10    0.04    0.23
   2   4  -9   23.15    0.68
   2   4  -9   23.25    0.70
  -2   4   9   22.72    0.72
   2   4  -9   22.79    0.64
   2   4  -9   22.98    0.76
   2  -4  -9   22.47    0.73
  -2  -4   9   22.81    0.78
  -2  -4   9   23.04    0.72
   2  -4  -9   23.03    0.70
   2  -4  -9   22.93    0.69
  -2  -4   9   22.80    0.72
   2   4  -8    0.15    0.16
  -2   4   8    0.07    0.24
   2   4  -8    0.01    0.18
   2   4  -8    0.06    0.17
  -2   4   8    0.17    0.16
   2   4  -8    0.21    0.17
  -2  -4   8    0.03    0.16
   2  -4  -8    0.20    0.17
  -2  -4   8    0.12    0.15
  -2  -4   8    0.12    0.19
   2  -4  -8    0.12    0.17
   2  -4  -8   -0.01    0.17
   2   4  -7   53.95    1.36
  -2   4   7   54.02    1.37
  -2   4   7   54.32    1.22
   2   4  -7   56.03    1.21
   2   4  -7   53.62    1.12
   2   4  -7   52.77    1.26
  -2   4   7   52.82    1.30
  -2  -4   7   53.85    1.34
  -2  -4   7   53.76    1.36
   2  -4  -7   53.88    1.08
   2  -4  -7   52.73    1.26
  -2  -4   7   55.81    1.32
   2  -4  -7   53.87    1.21
   2   4  -6    0.36    0.13
  -2   4   6    0.26    0.11
   2   4  -6    0.21    0.13
   2   4  -6    0.28    0.12
  -2   4   6    0.25    0.12
   2   4  -6   -0.01    0.13
  -2   4   6    0.46    0.16
   2  -4  -6    0.26    0.12
   2  -4  -6    0.22    0.13
  -2  -4   6    0.30    0.13
  -2  -4   6    0.06    0.12
   2  -4  -6    0.27    0.12
   2   4  -5   31.20    0.72
   2   4  -5   31.81    0.67
  -2   4   5   32.18    0.82
   2   4  -5   31.30    0.75
  -2   4   5   31.48    0.79
  -2   4   5   33.44    0.74
  -2  -4   5   31.60    0.79
  -2  -4   5   32.05    0.83
   2  -4  -5   31.54    0.72
   2  -4  -5   31.61    0.65
   2  -4  -5   31.13    0.75
  -2   4   4    4.97    0.19
   2   4  -4    5.00    0.18
   2   4  -4    4.54    0.19
  -2   4   4    4.92    0.21
   2   4  -4    5.09    0.18
  -2   4   4    5.14    0.22
   2  -4  -4    5.30    0.17
   2  -4  -4    5.23    0.19
  -2  -4   4    5.06    0.22
   2  -4  -4    5.50    0.20
  -2  -4   4    4.88    0.22
   2   4  -3    0.06    0.06
  -2   4   3    0.08    0.06
  -2   4   3   -0.03    0.07
  -2   4   3    0.09    0.08
   2   4  -3    0.16    0.07
   2  -4  -3    0.10    0.06
  -2  -4   3    0.10    0.08
  -2  -4   3    0.07    0.08
   2  -4  -3    0.14    0.06
   2  -4  -3    0.05    0.07
   2  -4  -3    0.07    0.06
   2  -4  -3    0.09    0.07
   2   4  -2    3.39    0.11
   2   4  -2    3.40    0.11
  -2   4   2    3.45    0.14
  -2   4   2    3.35    0.13
  -2   4   2    3.34    0.13
   2  -4  -2    3.66    0.12
   2  -4  -2    3.35    0.14
  -2  -4   2    3.39    0.13
  -2  -4   2    3.60    0.15
   2  -4  -2    3.42    0.12
   2  -4  -2    3.38    0.11
   2  -4  -2    3.27    0.13
   2  -4  -2    3.29    0.11
  -2   4   1  478.55   10.37
  -2   4   1  463.04    9.94
   2   4  -1  469.21    8.56
   2   4  -1  464.25    9.53
  -2   4   1  452.73    9.59
  -2  -4   1  450.90   10.33
  -2  -4   1  471.18    9.95
  -2  -4   1  458.47   10.30
   2  -4  -1  462.12    9.53
   2  -4  -1  472.15    9.22
   2  -4  -1  471.86    9.60
   2   4   0    0.40    0.04
  -2   4   0    0.37    0.05
   2   4   0    0.37    0.05
  -2   4   0    0.34    0.05
   2   4   0    0.43    0.04
  -2  -4   0    0.44    0.04
   2  -4   0    0.46    0.05
   2  -4   0    0.46    0.06
  -2  -4   0    0.35    0.05
  -2  -4   0    0.48    0.05
   2  -4   0    0.43    0.06
   2  -4   0    0.41    0.06
  -2   4  -1  469.40    9.34
  -2   4  -1  463.20    9.65
  -2   4  -1  482.52   10.47
   2   4   1  463.06   10.47
   2   4   1  482.31   10.00
   2  -4   1  475.01   10.52
  -2  -4  -1  477.70    9.35
   2  -4   1  429.38   10.37
   2  -4   1  483.31   10.03
  -2   4  -2    0.83    0.08
  -2   4  -2    0.75    0.08
  -2   4  -2    0.88    0.11
   2   4   2    0.75    0.09
   2   4   2    0.82    0.07
   2   4   2    0.87    0.08
  -2  -4  -2    1.01    0.11
   2  -4   2    0.90    0.09
  -2  -4  -2    0.93    0.08
   2  -4   2    0.97    0.11
   2  -4   2    0.81    0.07
  -2  -4  -2    0.88    0.07
   2   4   3   92.56    2.11
   2   4   3   91.06    2.06
   2   4   3   92.49    2.00
  -2   4  -3   95.20    1.91
  -2   4  -3   94.46    2.10
  -2   4  -3   90.47    1.88
  -2  -4  -3   92.43    2.06
   2  -4   3   93.69    2.00
   2  -4   3   87.49    2.09
   2  -4   3   90.69    2.11
  -2  -4  -3   91.08    1.88
   2   4   4    0.99    0.10
  -2   4  -4    0.93    0.10
   2   4   4    1.06    0.12
  -2   4  -4    0.93    0.12
  -2   4  -4    1.34    0.14
   2   4   4    0.98    0.11
   2  -4   4    1.16    0.14
  -2  -4  -4    1.09    0.12
   2  -4   4    1.42    0.15
   2  -4   4    1.32    0.16
  -2  -4  -4    1.18    0.11
   2   4   5    0.32    0.11
  -2   4  -5    0.47    0.09
  -2   4  -5    0.52    0.13
   2   4   5    0.54    0.10
   2   4   5    0.25    0.13
  -2   4  -5    0.31    0.11
  -2  -4  -5    0.26    0.09
   2  -4   5    0.21    0.10
   2  -4   5    0.49    0.14
   2  -4   5    0.45    0.12
  -2  -4  -5    0.74    0.14
   2   4   6    4.67    0.25
   2   4   6    4.26    0.28
  -2   4  -6    4.94    0.28
  -2   4  -6    4.79    0.30
  -2   4  -6    4.84    0.22
   2  -4   6    5.09    0.28
   2  -4   6    4.81    0.32
   2  -4   6    5.34    0.29
  -2  -4  -6    4.80    0.24
  -2  -4  -6    4.74    0.28
  -2   4  -7    5.45    0.32
  -2   4  -7    6.21    0.34
   2   4   7    6.11    0.32
   2   4   7    5.68    0.29
  -2  -4  -7    5.55    0.29
   2  -4   7    5.04    0.32
  -2  -4  -7    5.78    0.34
   2  -4   7    4.79    0.30
   2   4   8    0.78    0.18
  -2   4  -8    0.63    0.19
  -2   4  -8    0.74    0.21
   2   4   8    1.02    0.20
   2  -4   8    0.58    0.18
  -2  -4  -8    0.71    0.21
  -2  -4  -8    0.78    0.18
   2  -4   8    0.86    0.21
   2   4   9   12.27    0.52
  -2   4  -9   13.13    0.55
  -2   4  -9   12.80    0.53
   2   4   9   12.90    0.53
   2  -4   9   11.31    0.51
  -2  -4  -9   12.33    0.53
   2  -4   9   12.75    0.52
  -2  -4  -9   12.45    0.50
   2   4  10    0.43    0.28
   2   4  10    0.36    0.24
  -2   4 -10    0.17    0.29
  -2   4 -10    0.31    0.24
   2  -4  10   -0.11    0.23
  -2  -4 -10    0.11    0.22
  -2  -4 -10    0.18    0.29
   2  -4  10    0.07    0.27
   2   4  11    2.15    0.34
  -2   4 -11    1.69    0.35
  -2   4 -11    2.53    0.39
  -2  -4 -11    1.81    0.31
  -2  -4 -11    2.04    0.39
   2  -4  11    2.41    0.41
   2  -4  11    2.67    0.35
   2   5 -12    1.29    0.45
  -2   5  12    1.85    0.39
   2   5 -12    2.16    0.39
  -2   5  12    2.42    0.37
   2  -5 -12    1.83    0.37
  -2  -5  12    2.46    0.40
  -2  -5  12    1.65    0.37
   2  -5 -12    1.38    0.45
   2   5 -11    4.19    0.49
   2   5 -11    4.13    0.42
  -2   5  11    4.61    0.46
  -2   5  11    4.48    0.49
   2   5 -11    4.09    0.47
   2  -5 -11    4.34    0.43
   2  -5 -11    5.53    0.46
   2  -5 -11    4.47    0.45
  -2  -5  11    4.34    0.47
  -2  -5  11    3.91    0.41
   2   5 -10    1.34    0.27
   2   5 -10    1.47    0.29
   2   5 -10    1.53    0.29
  -2   5  10    2.26    0.29
   2  -5 -10    2.05    0.28
   2  -5 -10    1.84    0.30
  -2  -5  10    2.20    0.31
  -2  -5  10    2.11    0.28
   2  -5 -10    2.26    0.29
   2   5  -9    7.71    0.44
   2   5  -9    8.24    0.46
   2   5  -9    8.12    0.41
   2   5  -9    7.62    0.42
  -2   5   9    7.87    0.42
   2  -5  -9    8.09    0.40
  -2  -5   9    8.13    0.49
  -2  -5   9    8.40    0.43
   2  -5  -9    9.11    0.43
  -2  -5   9    8.40    0.42
   2  -5  -9    8.44    0.45
  -2   5   8    0.51    0.18
  -2   5   8    0.49    0.26
   2   5  -8    0.44    0.17
  -2   5   8    0.68    0.15
   2   5  -8    0.48    0.19
   2   5  -8    0.50    0.18
   2   5  -8    0.36    0.18
   2  -5  -8    0.17    0.18
   2  -5  -8    0.44    0.18
  -2  -5   8    0.47    0.19
  -2  -5   8    0.61    0.21
   2  -5  -8    0.70    0.18
  -2  -5   8    0.55    0.15
   2   5  -7    1.01    0.18
   2   5  -7    0.86    0.17
   2   5  -7    0.76    0.16
  -2   5   7    0.74    0.15
   2   5  -7    1.12    0.17
  -2   5   7    0.76    0.22
  -2   5   7    0.92    0.17
   2  -5  -7    0.90    0.17
   2  -5  -7    0.87    0.16
  -2  -5   7    1.19    0.18
  -2  -5   7    1.17    0.19
  -2  -5   7    0.89    0.16
   2  -5  -7    1.23    0.17
   2   5  -6    5.23    0.24
   2   5  -6    4.49    0.25
  -2   5   6    4.47    0.29
  -2   5   6    4.97    0.23
  -2   5   6    4.83    0.27
   2   5  -6    4.62    0.24
   2   5  -6    4.48    0.27
  -2  -5   6    5.20    0.28
  -2  -5   6    4.83    0.26
  -2  -5   6    4.43    0.26
   2  -5  -6    5.07    0.26
   2  -5  -6    5.17    0.23
   2  -5  -6    4.92    0.26
   2   5  -5   22.81    0.52
  -2   5   5   22.73    0.60
   2   5  -5   23.18    0.56
   2   5  -5   23.07    0.57
  -2   5   5   22.23    0.62
  -2   5   5   22.96    0.56
   2  -5  -5   23.38    0.56
   2  -5  -5   23.36    0.49
   2  -5  -5   22.67    0.57
  -2  -5   5   23.78    0.64
  -2  -5   5   23.36    0.61
  -2   5   4   86.21    2.01
   2   5  -4   86.82    1.78
   2   5  -4   87.27    1.85
  -2   5   4   87.00    1.94
   2   5  -4   87.26    1.66
  -2   5   4   89.00    1.85
   2  -5  -4   88.02    1.63
   2  -5  -4   86.77    1.85
  -2  -5   4   87.54    1.94
  -2  -5   4   86.90    2.02
   2  -5  -4   86.73    1.78
  -2   5   3   31.84    0.75
  -2   5   3   31.67    0.72
   2   5  -3   32.66    0.65
   2   5  -3   31.94    0.68
   2   5  -3   31.94    0.71
  -2   5   3   32.79    0.78
   2  -5  -3   31.96    0.68
   2  -5  -3   33.49    0.62
   2  -5  -3   30.93    0.71
   2  -5  -3   31.73    0.72
  -2  -5   3   31.41    0.75
  -2  -5   3   31.59    0.79
   2  -5  -3   31.22    0.78
   2   5  -2  168.00    3.37
  -2   5   2  174.23    3.52
   2   5  -2  166.42    3.13
  -2   5   2  173.52    3.65
   2   5  -2  169.40    3.49
  -2   5   2  167.28    3.80
   2  -5  -2  169.49    3.50
   2  -5  -2  169.61    3.53
  -2  -5   2  176.57    3.81
   2  -5  -2  166.46    3.80
   2  -5  -2  170.54    3.38
   2  -5  -2  167.67    3.81
  -2  -5   2  172.47    3.65
  -2   5   1   51.78    1.10
   2   5  -1   52.38    0.98
  -2   5   1   48.85    1.13
  -2   5   1   53.55    1.19
   2   5  -1   51.86    1.08
   2  -5  -1   50.03    1.08
   2  -5  -1   53.04    1.05
  -2  -5   1   51.73    1.18
   2  -5  -1   52.32    1.19
  -2  -5   1   52.12    1.13
   2  -5  -1   52.50    1.10
   2   5   0   67.42    1.49
  -2   5   0   66.45    1.40
   2   5   0   68.15    1.38
   2   5   0   69.70    1.24
   2  -5   0   66.84    1.39
   2  -5   0   67.32    1.40
  -2  -5   0   66.47    1.33
  -2  -5   0   58.70    1.48
   2  -5   0   68.81    1.51
   2  -5   0   67.09    1.52
  -2   5  -1    1.07    0.07
   2   5   1    1.17    0.08
   2   5   1    1.14    0.06
  -2   5  -1    1.46    0.10
  -2   5  -1    0.99    0.08
  -2  -5  -1    1.12    0.08
   2  -5   1    1.15    0.09
   2  -5   1    1.33    0.09
  -2   5  -2    0.01    0.07
   2   5   2    0.06    0.05
  -2   5  -2    0.06    0.07
  -2   5  -2   -0.01    0.05
   2  -5   2    0.17    0.06
  -2  -5  -2    0.24    0.04
  -2  -5  -2    0.19    0.07
   2  -5   2    0.19    0.07
  -2  -5  -2    0.24    0.05
   2  -5   2    0.24    0.08
   2   5   3   18.23    0.44
   2   5   3   17.41    0.44
  -2   5  -3   18.21    0.41
  -2   5  -3   17.81    0.47
  -2   5  -3   17.14    0.43
   2  -5   3   17.64    0.44
  -2  -5  -3   17.68    0.43
   2  -5   3   17.38    0.47
  -2  -5  -3   18.69    0.44
  -2  -5  -3   17.79    0.44
   2  -5   3   17.62    0.48
   2   5   4   44.88    1.03
  -2   5  -4   45.22    1.09
   2   5   4   44.87    1.06
  -2   5  -4   45.85    0.97
  -2   5  -4   45.16    0.99
  -2  -5  -4   44.90    1.06
  -2  -5  -4   46.86    1.00
   2  -5   4   45.51    1.04
   2  -5   4   44.69    1.09
   2  -5   4   45.01    1.11
   2   5   5    0.68    0.14
   2   5   5    0.76    0.11
  -2   5  -5    0.52    0.13
  -2   5  -5    0.65    0.10
  -2   5  -5    0.51    0.12
   2   5   5    0.78    0.12
  -2  -5  -5    0.72    0.14
   2  -5   5    0.54    0.12
   2  -5   5    0.92    0.13
  -2  -5  -5    0.34    0.10
   2  -5   5    0.61    0.15
  -2   5  -6   67.99    1.50
  -2   5  -6   67.66    1.46
   2   5   6   69.84    1.67
   2   5   6   66.98    1.57
  -2   5  -6   69.29    1.65
  -2  -5  -6   67.94    1.50
   2  -5   6   69.51    1.66
  -2  -5  -6   68.87    1.61
   2  -5   6   67.26    1.67
   2  -5   6   68.82    1.58
   2   5   7    0.29    0.15
  -2   5  -7    0.05    0.14
  -2   5  -7    0.28    0.17
   2   5   7   -0.01    0.14
  -2  -5  -7    0.22    0.17
   2  -5   7    0.40    0.16
   2  -5   7    0.79    0.23
   2  -5   7    0.40    0.16
  -2  -5  -7    0.32    0.13
  -2   5  -8    4.42    0.35
   2   5   8    4.87    0.32
  -2   5  -8    5.04    0.34
   2   5   8    4.19    0.31
   2  -5   8    4.30    0.32
  -2  -5  -8    4.46    0.37
   2  -5   8    4.08    0.34
  -2  -5  -8    4.40    0.30
  -2   5  -9    1.85    0.28
   2   5   9    1.65    0.24
  -2   5  -9    1.73    0.25
   2   5   9    1.35    0.25
  -2  -5  -9    2.13    0.24
  -2  -5  -9    1.73    0.28
   2  -5   9    2.23    0.27
   2  -5   9    2.06    0.27
   2   5  10    0.67    0.29
  -2   5 -10    0.29    0.29
  -2   5 -10    0.62    0.25
   2   5  10    0.67    0.25
  -2  -5 -10    0.15    0.23
   2  -5  10    0.25    0.25
   2  -5  10    0.41    0.29
  -2  -5 -10    0.19    0.29
  -2   5 -11    1.23    0.38
   2   5  11    1.70    0.34
  -2   5 -11    0.69    0.33
   2  -5  11    2.23    0.42
  -2  -5 -11    1.19    0.30
  -2  -5 -11    1.26    0.36
   2  -5  11    1.67    0.35
  -2   6  12   -0.06    0.37
   2   6 -12    0.12    0.33
   2   6 -12   -0.15    0.42
  -2   6  12    0.50    0.32
   2  -6 -12    0.00    0.34
  -2  -6  12   -0.19    0.34
  -2  -6  12    0.13    0.35
   2  -6 -12    0.58    0.44
   2   6 -11    0.95    0.31
  -2   6  11    0.93    0.29
  -2   6  11    1.21    0.32
   2   6 -11    1.32    0.32
   2   6 -11    0.82    0.34
   2  -6 -11    0.53    0.27
   2  -6 -11    0.47    0.35
  -2  -6  11    0.41    0.31
  -2  -6  11    1.33    0.29
   2  -6 -11    1.14    0.32
   2   6 -10    4.04    0.44
   2   6 -10    3.23    0.34
  -2   6  10    2.91    0.31
   2   6 -10    3.20    0.32
  -2  -6  10    2.82    0.33
   2  -6 -10    3.58    0.34
   2  -6 -10    3.14    0.33
  -2  -6  10    3.11    0.39
   2  -6 -10    3.18    0.39
   2   6  -9    8.95    0.43
   2   6  -9    9.53    0.48
   2   6  -9    9.15    0.44
  -2   6   9    9.87    0.45
   2   6  -9    8.58    0.44
   2  -6  -9    9.60    0.44
   2  -6  -9    8.76    0.46
  -2  -6   9    9.01    0.42
  -2  -6   9    8.44    0.44
  -2  -6   9    9.50    0.51
  -2   6   8    6.50    0.31
  -2   6   8    6.28    0.35
   2   6  -8    6.40    0.34
   2   6  -8    6.16    0.38
   2   6  -8    6.12    0.35
   2   6  -8    6.54    0.35
   2  -6  -8    6.45    0.36
  -2  -6   8    6.04    0.39
  -2  -6   8    6.45    0.34
   2  -6  -8    6.34    0.35
  -2  -6   8    6.68    0.36
  -2   6   7   12.36    0.40
  -2   6   7   12.51    0.50
   2   6  -7   11.93    0.40
   2   6  -7   12.41    0.43
   2   6  -7   12.53    0.47
  -2   6   7   12.76    0.45
   2   6  -7   12.42    0.42
   2  -6  -7   12.64    0.43
   2  -6  -7   11.72    0.36
  -2  -6   7   12.55    0.43
  -2  -6   7   12.14    0.47
   2  -6  -7   11.84    0.42
  -2  -6   7   12.78    0.45
   2   6  -6   22.75    0.53
   2   6  -6   21.46    0.56
   2   6  -6   19.40    0.63
  -2   6   6   22.31    0.61
  -2   6   6   21.28    0.63
  -2   6   6   22.61    0.56
   2   6  -6   20.60    0.58
  -2  -6   6   22.89    0.61
   2  -6  -6   21.89    0.49
   2  -6  -6   21.69    0.59
  -2  -6   6   21.04    0.64
   2  -6  -6   22.19    0.56
  -2  -6   6   22.18    0.61
  -2   6   5   17.66    0.51
   2   6  -5   17.27    0.45
  -2   6   5   17.47    0.49
   2   6  -5   17.50    0.42
   2   6  -5   17.23    0.52
  -2   6   5   17.73    0.45
   2   6  -5   17.70    0.46
  -2  -6   5   17.30    0.50
   2  -6  -5   17.42    0.46
  -2  -6   5   17.77    0.52
  -2  -6   5   17.86    0.49
   2  -6  -5   18.01    0.39
   2  -6  -5   17.50    0.45
   2   6  -4   10.86    0.30
  -2   6   4   11.46    0.34
  -2   6   4   11.28    0.34
  -2   6   4   10.96    0.31
   2   6  -4   11.19    0.29
   2   6  -4   11.58    0.31
   2  -6  -4   11.69    0.26
   2  -6  -4   11.25    0.30
  -2  -6   4   11.42    0.36
   2  -6  -4   11.35    0.31
   2  -6  -4   11.00    0.31
  -2  -6   4   10.92    0.34
   2   6  -3    0.94    0.09
  -2   6   3    0.96    0.10
   2   6  -3    0.97    0.11
  -2   6   3    0.85    0.10
  -2   6   3    0.94    0.10
   2   6  -3    1.22    0.11
  -2  -6   3    0.86    0.10
   2  -6  -3    0.83    0.10
   2  -6  -3    0.82    0.08
   2  -6  -3    0.83    0.08
  -2  -6   3    0.84    0.10
   2  -6  -3    0.94    0.09
   2  -6  -3    1.00    0.11
  -2   6   2    5.28    0.17
   2   6  -2    5.20    0.16
  -2   6   2    5.13    0.18
   2   6  -2    5.25    0.15
  -2   6   2    5.12    0.19
   2  -6  -2    5.15    0.17
  -2  -6   2    5.45    0.15
  -2  -6   2    5.54    0.18
   2  -6  -2    5.12    0.15
   2  -6  -2    5.49    0.19
   2  -6  -2    5.04    0.18
  -2  -6   2    4.86    0.19
   2  -6  -2    5.29    0.16
   2   6  -1  168.43    3.08
  -2   6   1  171.65    3.74
   2   6  -1  173.65    3.44
  -2   6   1  168.06    3.47
  -2   6   1  169.75    3.59
   2  -6  -1  173.95    3.33
   2  -6  -1  172.42    3.74
   2  -6  -1  166.96    3.47
   2  -6  -1  171.23    3.76
  -2  -6   1  168.14    3.73
  -2  -6   1  156.86    3.59
   2  -6  -1  152.36    3.43
   2   6   0   26.75    0.62
   2   6   0   27.17    0.62
  -2   6   0   27.84    0.60
   2   6   0   27.70    0.59
   2   6   0   27.51    0.53
  -2  -6   0   26.95    0.57
   2  -6   0   27.71    0.59
  -2  -6   0   27.54    0.62
   2  -6   0   27.07    0.65
   2  -6   0   27.38    0.65
   2   6   1   73.29    1.50
  -2   6  -1   72.45    1.64
  -2   6  -1   73.59    1.47
  -2   6  -1   73.93    1.52
   2  -6   1   75.36    1.65
  -2  -6  -1   65.42    1.46
   2  -6   1   71.90    1.65
   2   6   2   74.11    1.57
   2   6   2   72.33    1.49
  -2   6  -2   73.13    1.48
  -2   6  -2   70.90    1.52
  -2   6  -2   70.58    1.66
   2  -6   2   70.19    1.66
   2  -6   2   73.09    1.58
   2  -6   2   73.37    1.66
  -2  -6  -2   73.83    1.48
  -2   6  -3   24.49    0.54
  -2   6  -3   24.07    0.55
   2   6   3   24.06    0.56
   2   6   3   22.43    0.56
  -2   6  -3   22.87    0.60
  -2  -6  -3   23.26    0.55
   2  -6   3   23.33    0.60
   2  -6   3   24.38    0.57
  -2  -6  -3   23.66    0.55
   2  -6   3   23.20    0.60
  -2  -6  -3   23.48    0.56
  -2   6  -4   28.21    0.72
   2   6   4   28.30    0.67
  -2   6  -4   28.47    0.66
  -2   6  -4   28.25    0.63
   2   6   4   28.11    0.68
   2  -6   4   28.01    0.73
  -2  -6  -4   28.28    0.68
   2  -6   4   27.78    0.72
   2  -6   4   28.14    0.68
  -2  -6  -4   28.06    0.66
  -2   6  -5    0.79    0.11
   2   6   5    0.71    0.15
   2   6   5    0.75    0.12
  -2   6  -5    0.69    0.13
  -2   6  -5    0.52    0.13
   2  -6   5    0.36    0.11
  -2  -6  -5    0.52    0.10
  -2  -6  -5    0.56    0.13
   2  -6   5    0.47    0.15
   2  -6   5    0.51    0.12
  -2   6  -6    2.56    0.25
   2   6   6    2.72    0.23
  -2   6  -6    2.30    0.20
   2   6   6    2.05    0.22
  -2   6  -6    2.16    0.20
   2  -6   6    2.69    0.29
  -2  -6  -6    3.18    0.27
  -2  -6  -6    2.73    0.19
   2  -6   6    2.33    0.22
   2  -6   6    2.39    0.24
   2   6   7    4.10    0.28
   2   6   7    4.02    0.26
  -2   6  -7    4.27    0.30
  -2   6  -7    4.60    0.34
  -2  -6  -7    4.29    0.31
   2  -6   7    4.14    0.28
   2  -6   7    4.41    0.28
  -2  -6  -7    4.45    0.26
   2  -6   7    3.82    0.37
   2   6   8   12.23    0.48
   2   6   8   11.78    0.45
  -2   6  -8   11.22    0.49
  -2   6  -8   12.17    0.49
  -2  -6  -8   11.52    0.44
   2  -6   8   11.45    0.49
  -2  -6  -8   12.18    0.50
   2  -6   8   12.28    0.48
   2   6   9    4.36    0.39
   2   6   9    4.52    0.38
  -2   6  -9    5.12    0.43
  -2   6  -9    4.52    0.39
   2  -6   9    4.70    0.38
  -2  -6  -9    4.48    0.43
   2  -6   9    5.21    0.40
  -2  -6  -9    4.74    0.35
   2   6  10    7.69    0.52
  -2   6 -10    8.99    0.53
   2   6  10    9.84    0.51
  -2   6 -10    8.02    0.56
   2  -6  10    8.63    0.56
  -2  -6 -10    8.88    0.46
  -2  -6 -10    8.11    0.55
   2  -6  10    8.70    0.50
   2   6  11    1.09    0.31
  -2   6 -11    0.68    0.31
  -2   6 -11    0.64    0.38
   2  -6  11    0.68    0.34
   2  -6  11    0.88    0.40
  -2  -6 -11    0.59    0.36
  -2  -6 -11    0.49    0.29
   2   7 -12   -0.22    0.42
  -2   7  12   -0.19    0.33
  -2   7  12   -0.77    0.35
   2   7 -12    0.91    0.35
  -2  -7  12    0.94    0.36
  -2  -7  12    0.34    0.35
   2  -7 -12   -0.04    0.43
   2  -7 -12    0.47    0.36
  -2   7  11   16.15    0.68
  -2   7  11   16.19    0.71
   2   7 -11   16.04    0.70
   2   7 -11   15.27    0.71
   2   7 -11   15.38    0.68
   2  -7 -11   16.31    0.73
  -2  -7  11   15.71    0.67
  -2  -7  11   15.75    0.68
   2  -7 -11   16.41    0.68
   2  -7 -11   16.42    0.69
   2   7 -10    2.45    0.31
   2   7 -10    1.65    0.31
   2   7 -10    1.83    0.28
  -2   7  10    2.11    0.29
  -2  -7  10    1.69    0.27
   2  -7 -10    1.86    0.28
   2  -7 -10    1.27    0.30
   2  -7 -10    2.07    0.28
  -2  -7  10    1.58    0.29
   2   7  -9   18.86    0.59
   2   7  -9   19.07    0.63
  -2   7   9   19.31    0.65
   2   7  -9   18.02    0.68
   2   7  -9   19.03    0.61
  -2  -7   9   18.85    0.64
   2  -7  -9   18.94    0.63
  -2  -7   9   19.34    0.65
   2  -7  -9   18.94    0.62
  -2  -7   9   18.31    0.69
   2   7  -8    4.57    0.30
  -2   7   8    4.45    0.27
  -2   7   8    4.66    0.32
   2   7  -8    4.58    0.33
   2   7  -8    4.17    0.34
   2   7  -8    4.35    0.32
   2  -7  -8    4.16    0.33
   2  -7  -8    4.72    0.31
  -2  -7   8    3.82    0.33
  -2  -7   8    4.12    0.37
  -2  -7   8    4.37    0.29
   2   7  -7    0.52    0.17
   2   7  -7    0.52    0.17
  -2   7   7    0.29    0.14
  -2   7   7    0.41    0.16
   2   7  -7    0.23    0.15
  -2   7   7    0.52    0.21
   2   7  -7    0.34    0.15
   2  -7  -7    0.39    0.16
  -2  -7   7    0.53    0.15
   2  -7  -7    0.44    0.15
  -2  -7   7    0.45    0.17
   2  -7  -7    0.69    0.16
  -2  -7   7    0.53    0.16
   2   7  -6    0.86    0.16
  -2   7   6    1.08    0.14
  -2   7   6    1.21    0.15
   2   7  -6    1.11    0.16
  -2   7   6    1.37    0.19
   2   7  -6    0.94    0.15
   2   7  -6    1.09    0.16
   2  -7  -6    0.99    0.13
  -2  -7   6    0.87    0.15
   2  -7  -6    0.80    0.15
  -2  -7   6    0.76    0.16
   2  -7  -6    1.08    0.15
  -2  -7   6    0.85    0.15
  -2   7   5   49.15    1.07
   2   7  -5   47.64    1.19
   2   7  -5   48.68    1.09
   2   7  -5   47.96    1.04
  -2   7   5   46.51    1.17
  -2   7   5   46.82    1.13
   2   7  -5   47.61    0.98
  -2  -7   5   49.83    1.16
  -2  -7   5   47.01    1.14
   2  -7  -5   48.94    1.05
  -2  -7   5   48.31    1.19
   2  -7  -5   46.98    1.08
   2  -7  -5   48.65    0.93
   2   7  -4    0.67    0.09
  -2   7   4    0.67    0.10
   2   7  -4    0.60    0.10
  -2   7   4    0.66    0.09
   2   7  -4    0.68    0.12
  -2   7   4    0.78    0.11
   2   7  -4    0.65    0.10
  -2  -7   4    0.68    0.10
   2  -7  -4    0.48    0.09
   2  -7  -4    0.65    0.08
  -2  -7   4    0.63    0.10
   2  -7  -4    0.55    0.09
   2  -7  -4    0.77    0.09
  -2  -7   4    0.58    0.10
  -2   7   3  115.52    2.42
  -2   7   3  116.99    2.52
   2   7  -3  116.44    2.16
   2   7  -3  112.23    2.62
   2   7  -3  117.96    2.32
   2   7  -3  115.11    2.40
  -2   7   3  120.08    2.61
  -2  -7   3  104.16    2.59
   2  -7  -3  114.04    2.63
   2  -7  -3  114.86    2.43
   2  -7  -3  119.36    2.13
   2  -7  -3  115.41    2.40
   2  -7  -3  116.79    2.32
  -2  -7   3  112.57    2.62
  -2  -7   3  118.55    2.52
   2   7  -2    0.08    0.06
  -2   7   2    0.07    0.07
  -2   7   2    0.16    0.07
  -2   7   2    0.10    0.06
   2   7  -2    0.09    0.05
   2   7  -2   -0.06    0.08
   2   7  -2   -0.02    0.06
  -2  -7   2    0.02    0.07
  -2  -7   2    0.16    0.04
   2  -7  -2    0.16    0.08
   2  -7  -2    0.13    0.06
   2  -7  -2    0.17    0.06
   2  -7  -2    0.07    0.07
   2  -7  -2    0.11    0.06
  -2  -7   2    0.06    0.08
  -2   7   1  123.09    2.58
   2   7  -1  120.34    2.21
   2   7  -1  122.77    2.46
   2   7  -1  121.93    2.67
  -2   7   1  120.72    2.49
  -2   7   1  121.39    2.68
  -2  -7   1  120.20    2.57
   2  -7  -1  120.99    2.70
   2  -7  -1  109.60    2.46
  -2  -7   1  119.71    2.67
   2  -7  -1  118.58    2.68
  -2  -7   1  121.70    2.46
   2  -7  -1  111.68    2.38
   2  -7  -1  120.84    2.49
  -2   7   0    0.40    0.06
   2   7   0    0.42    0.05
   2   7   0    0.46    0.06
   2   7   0    0.33    0.05
  -2   7   0    0.35    0.06
  -2  -7   0    0.40    0.05
   2  -7   0    0.31    0.05
  -2  -7   0    0.38    0.04
   2  -7   0    0.41    0.06
   2  -7   0    0.29    0.06
   2  -7   0    0.29    0.05
  -2  -7   0    0.40    0.05
   2   7   1    0.12    0.04
  -2   7  -1    0.08    0.05
  -2   7  -1    0.10    0.06
   2   7   1    0.16    0.05
  -2   7  -1    0.05    0.06
   2  -7   1    0.05    0.06
  -2  -7  -1    0.08    0.05
   2  -7   1    0.13    0.06
   2   7   2   19.58    0.41
  -2   7  -2   18.92    0.44
   2   7   2   18.23    0.45
  -2   7  -2   19.74    0.44
  -2   7  -2   19.06    0.49
   2  -7   2   18.69    0.49
   2  -7   2   18.75    0.46
   2  -7   2   19.16    0.49
  -2  -7  -2   18.35    0.44
  -2   7  -3   57.48    1.39
  -2   7  -3   61.88    1.28
  -2   7  -3   58.99    1.25
   2   7   3   59.77    1.32
   2  -7   3   59.73    1.33
  -2  -7  -3   60.62    1.26
  -2  -7  -3   60.05    1.34
  -2  -7  -3   60.87    1.34
   2  -7   3   58.14    1.40
   2  -7   3   59.35    1.40
  -2   7  -4    3.30    0.16
  -2   7  -4    3.50    0.20
   2   7   4    3.69    0.19
  -2   7  -4    3.82    0.19
   2   7   4    3.51    0.18
   2  -7   4    3.73    0.19
   2  -7   4    3.68    0.19
  -2  -7  -4    3.69    0.16
   2  -7   4    3.78    0.21
  -2  -7  -4    3.60    0.18
  -2  -7  -4    3.41    0.20
   2   7   5   17.29    0.48
  -2   7  -5   17.55    0.49
  -2   7  -5   17.21    0.52
  -2   7  -5   17.43    0.45
   2  -7   5   17.66    0.50
   2  -7   5   18.24    0.52
  -2  -7  -5   17.49    0.47
  -2  -7  -5   17.98    0.49
   2  -7   5   17.51    0.53
  -2   7  -6    2.27    0.24
  -2   7  -6    2.07    0.20
   2   7   6    2.33    0.22
   2   7   6    2.00    0.18
  -2   7  -6    2.18    0.20
  -2  -7  -6    2.30    0.18
   2  -7   6    2.01    0.23
  -2  -7  -6    1.95    0.20
   2  -7   6    2.44    0.23
   2  -7   6    2.31    0.28
   2   7   7    8.90    0.37
  -2   7  -7    8.87    0.40
   2   7   7    8.69    0.39
  -2   7  -7    9.23    0.41
   2  -7   7    8.65    0.39
  -2  -7  -7    9.29    0.41
  -2  -7  -7    8.97    0.34
   2  -7   7    9.51    0.39
   2  -7   7    8.68    0.45
  -2   7  -8    1.51    0.24
   2   7   8    2.32    0.27
  -2   7  -8    1.45    0.22
   2   7   8    1.56    0.21
  -2  -7  -8    1.02    0.23
   2  -7   8    1.39    0.22
  -2  -7  -8    1.38    0.18
   2  -7   8    1.25    0.22
   2   7   9    0.23    0.20
   2   7   9    0.44    0.23
  -2   7  -9    0.31    0.26
  -2   7  -9    0.39    0.22
   2  -7   9    0.33    0.23
  -2  -7  -9    0.44    0.21
   2  -7   9    0.41    0.24
  -2  -7  -9    0.21    0.24
  -2   7 -10    1.74    0.34
  -2   7 -10    1.25    0.30
   2   7  10    1.72    0.29
   2   7  10    1.11    0.30
  -2  -7 -10    1.05    0.25
   2  -7  10    1.79    0.32
   2  -7  10    1.49    0.34
  -2  -7 -10    0.82    0.30
  -2   7 -11    1.19    0.38
   2   7  11    1.45    0.32
  -2   7 -11    1.79    0.34
   2  -7  11    1.70    0.36
   2  -7  11    0.98    0.42
  -2  -7 -11    1.46    0.39
  -2  -7 -11    1.13    0.30
  -2   8  11    0.88    0.28
   2   8 -11    0.69    0.32
   2   8 -11    0.64    0.31
  -2   8  11    1.56    0.32
   2   8 -11    0.94    0.36
  -2  -8  11    1.29    0.31
   2  -8 -11    0.92    0.32
   2  -8 -11    1.30    0.37
  -2  -8  11    0.96    0.30
   2  -8 -11    0.94    0.28
  -2   8  10    3.58    0.41
   2   8 -10    3.57    0.38
   2   8 -10    3.24    0.35
   2   8 -10    4.14    0.45
   2  -8 -10    3.23    0.36
  -2  -8  10    3.92    0.39
  -2  -8  10    3.54    0.41
   2  -8 -10    3.66    0.40
  -2  -8  10    3.48    0.40
   2  -8 -10    3.89    0.38
  -2   8   9    1.05    0.22
   2   8  -9    0.76    0.23
   2   8  -9    0.84    0.22
   2   8  -9    1.19    0.24
  -2  -8   9    0.66    0.21
   2  -8  -9    0.59    0.24
   2  -8  -9    1.40    0.23
  -2  -8   9    0.67    0.23
  -2  -8   9    0.74    0.28
   2   8  -8   13.63    0.48
   2   8  -8   12.63    0.48
   2   8  -8   13.11    0.46
  -2   8   8   13.56    0.49
  -2   8   8   13.26    0.43
   2   8  -8   13.47    0.53
  -2  -8   8   13.48    0.48
   2  -8  -8   13.21    0.50
  -2  -8   8   13.08    0.54
  -2  -8   8   13.82    0.51
   2  -8  -8   13.70    0.49
  -2   8   7    2.77    0.27
   2   8  -7    2.41    0.25
  -2   8   7    2.50    0.27
  -2   8   7    2.23    0.23
   2   8  -7    1.91    0.20
   2   8  -7    2.69    0.28
   2   8  -7    1.97    0.23
   2  -8  -7    1.85    0.20
  -2  -8   7    1.87    0.22
  -2  -8   7    2.43    0.22
  -2  -8   7    2.17    0.22
   2  -8  -7    2.11    0.17
   2  -8  -7    2.27    0.25
  -2   8   6   47.99    1.19
  -2   8   6   47.99    1.08
   2   8  -6   42.56    1.20
   2   8  -6   47.37    1.06
  -2   8   6   47.87    1.15
   2   8  -6   47.35    1.00
   2   8  -6   46.53    1.10
  -2  -8   6   49.28    1.21
  -2  -8   6   47.36    1.17
   2  -8  -6   49.55    1.07
   2  -8  -6   48.54    0.94
   2  -8  -6   48.02    1.11
  -2  -8   6   47.60    1.17
   2   8  -5    5.38    0.23
   2   8  -5    5.05    0.24
   2   8  -5    5.36    0.28
   2   8  -5    5.00    0.22
  -2   8   5    4.80    0.23
  -2   8   5    5.18    0.22
  -2   8   5    4.74    0.26
   2  -8  -5    4.88    0.22
   2  -8  -5    5.06    0.19
  -2  -8   5    4.92    0.26
  -2  -8   5    5.16    0.25
   2  -8  -5    4.75    0.23
  -2  -8   5    4.96    0.23
   2   8  -4   11.92    0.38
   2   8  -4   11.28    0.31
  -2   8   4   11.12    0.34
   2   8  -4   11.01    0.32
  -2   8   4   11.23    0.32
  -2   8   4   11.18    0.35
   2   8  -4   11.45    0.31
   2  -8  -4   11.20    0.32
  -2  -8   4   11.50    0.33
  -2  -8   4   11.66    0.35
  -2  -8   4   11.30    0.36
   2  -8  -4   11.61    0.26
   2  -8  -4   11.14    0.31
   2  -8  -4   11.07    0.32
  -2   8   3   22.72    0.57
   2   8  -3   22.65    0.50
  -2   8   3   22.88    0.56
   2   8  -3   22.82    0.52
  -2   8   3   24.25    0.53
   2   8  -3   21.34    0.58
   2   8  -3   22.49    0.49
  -2  -8   3   21.57    0.58
   2  -8  -3   22.84    0.51
   2  -8  -3   22.73    0.53
   2  -8  -3   21.41    0.57
   2  -8  -3   21.66    0.45
   2  -8  -3   22.56    0.52
   2  -8  -3   22.65    0.58
  -2  -8   3   20.51    0.54
  -2  -8   3   22.27    0.56
  -2   8   2    4.58    0.17
   2   8  -2    5.06    0.17
   2   8  -2    4.60    0.19
  -2   8   2    4.92    0.19
   2   8  -2    4.79    0.16
   2   8  -2    4.76    0.15
  -2   8   2    4.98    0.18
   2  -8  -2    4.57    0.16
  -2  -8   2    4.84    0.14
  -2  -8   2    4.60    0.19
  -2  -8   2    4.63    0.18
   2  -8  -2    4.85    0.16
   2  -8  -2    4.86    0.19
   2  -8  -2    4.88    0.19
   2  -8  -2    4.81    0.18
   2   8  -1    7.26    0.18
  -2   8   1    6.78    0.21
   2   8  -1    7.14    0.22
   2   8  -1    7.28    0.19
  -2   8   1    6.85    0.22
  -2   8   1    7.00    0.21
  -2  -8   1    7.24    0.17
   2  -8  -1    7.04    0.21
  -2  -8   1    7.23    0.21
   2  -8  -1    6.94    0.22
   2  -8  -1    6.44    0.19
   2  -8  -1    7.36    0.19
   2  -8  -1    7.39    0.23
  -2  -8   1    7.02    0.21
   2   8   0   14.35    0.35
   2   8   0   14.48    0.33
  -2   8   0   14.59    0.35
   2   8   0   13.84    0.30
  -2   8   0   14.29    0.38
  -2  -8   0   14.39    0.32
   2  -8   0   14.47    0.33
   2  -8   0   15.04    0.38
  -2  -8   0   14.88    0.34
   2  -8   0   14.36    0.38
  -2  -8   0   14.17    0.33
  -2   8  -1   41.00    0.86
   2   8   1   42.20    0.78
   2   8   1   40.88    0.87
  -2   8  -1   40.53    0.89
  -2   8  -1   40.13    0.97
  -2  -8  -1   41.24    0.86
   2  -8   1   40.41    0.97
   2  -8   1   42.10    0.88
   2  -8   1   41.05    0.90
   2  -8   1   40.33    0.97
  -2   8  -2  101.43    2.13
   2   8   2  105.51    2.11
   2   8   2  103.31    2.20
  -2   8  -2   97.09    2.31
  -2   8  -2  100.54    2.07
   2  -8   2  101.14    2.32
   2  -8   2  103.21    2.32
   2  -8   2  102.49    2.21
  -2  -8  -2  102.18    2.06
  -2   8  -3    1.11    0.12
   2   8   3    0.97    0.07
   2   8   3    1.04    0.11
  -2   8  -3    0.86    0.11
  -2   8  -3    1.18    0.12
  -2  -8  -3    0.95    0.08
   2  -8   3    1.07    0.13
  -2  -8  -3    1.00    0.08
  -2  -8  -3    0.92    0.10
   2  -8   3    1.26    0.12
   2  -8   3    1.05    0.11
   2   8   4   38.39    0.94
   2   8   4   41.98    0.94
  -2   8  -4   39.23    0.89
  -2   8  -4   40.54    1.00
  -2   8  -4   40.43    0.90
[truncated: 1,322,729 more chars]
