# Supplementary material for: Crystal structure of a compact three-dimensional metal–organic framework based on Cs+ and (4,5-di­cyano-1,2-phenyl­ene)bis­(phospho­nic acid)
Source: Acta Crystallogr E Crystallogr Commun. 2016 Nov 15;72(Pt 12):1794–8. doi: 10.1107/S2056989016016765 (PMC5137611; doi:10.1107/S2056989016016765)
Supplement: Supplementary file 2 [file e-72-01794-Isup2.hkl]

data_I                                                                          
_shelx_title ' FPD8_14_002 in P2(1)/c'                                          
_shelx_refln_list_code          4                                               
_shelx_F_calc_maximum      363.47                                               
_exptl_crystal_F_000       840.00                                               
_reflns_d_resolution_high  0.8300                                               
                                                                                
loop_                                                                           
 _space_group_symop_operation_xyz                                               
 'x, y, z'                                                                      
 '-x, y+1/2, -z+1/2'                                                            
 '-x, -y, -z'                                                                   
 'x, -y-1/2, z-1/2'                                                             
                                                                                
_cell_length_a     7.8819                                                       
_cell_length_b    24.5497                                                       
_cell_length_c     7.3137                                                       
_cell_angle_alpha  90.000                                                       
_cell_angle_beta   98.739                                                       
_cell_angle_gamma  90.000                                                       
                                                                                
_shelx_F_squared_multiplier     1.000                                           
                                                                                
loop_                                                                           
 _refln_index_h                                                                 
 _refln_index_k                                                                 
 _refln_index_l                                                                 
 _refln_F_squared_calc                                                          
 _refln_F_squared_meas                                                          
 _refln_F_squared_sigma                                                         
 _refln_observed_status                                                         
   2   0   0       1712.00       1611.26        14.30 o                         
   3   0   0       8567.11       8727.77       127.64 o                         
   4   0   0       5613.42       5297.33        53.82 o                         
   5   0   0      15568.84      15931.72       129.88 o                         
   6   0   0        297.45        296.07         9.32 o                         
   7   0   0       2512.45       2466.83        26.38 o                         
   8   0   0         11.20          9.14         9.28 o                         
   9   0   0       7486.51       7471.18        92.17 o                         
   2   1   0         18.22          4.52         1.26 o                         
   3   1   0       9553.46       9798.44        63.26 o                         
   4   1   0       2370.27       2225.34        15.00 o                         
   5   1   0        148.01        166.82         4.56 o                         
   6   1   0       1446.82       1404.01        11.90 o                         
   7   1   0        870.00        833.40        11.20 o                         
   8   1   0        452.05        443.19        11.67 o                         
   9   1   0        207.52        252.69        10.95 o                         
   2   2   0       4967.89       4627.97        28.72 o                         
   3   2   0         18.35         29.33         4.79 o                         
   4   2   0       8313.34       8507.28        48.34 o                         
   5   2   0       3989.49       3759.07        23.22 o                         
   6   2   0        136.04        162.67         4.96 o                         
   7   2   0       1575.41       1544.01        15.18 o                         
   8   2   0         44.32         62.46         7.10 o                         
   9   2   0       2889.31       2925.55        29.77 o                         
   1   3   0      27357.59      29890.74       287.01 o                         
   2   3   0      10798.90      10920.30        64.58 o                         
   3   3   0      28360.76      28933.25       153.09 o                         
   4   3   0      19091.39      20216.74       111.82 o                         
   5   3   0        359.03        363.14         5.61 o                         
   6   3   0       8949.37       8719.17        52.23 o                         
   7   3   0       4287.56       4176.01        30.48 o                         
   8   3   0       4845.23       4869.02        41.73 o                         
   9   3   0        482.62        532.91        14.05 o                         
   1   4   0       3939.52       4044.21        25.15 o                         
   2   4   0        100.31         67.63         2.27 o                         
   3   4   0          4.31         12.09         2.17 o                         
   4   4   0         53.42        123.15         3.80 o                         
   5   4   0       1276.04       1237.22        10.60 o                         
   6   4   0          1.42         27.43         3.73 o                         
   7   4   0        378.27        355.02         9.21 o                         
   8   4   0         95.40        120.49         8.07 o                         
   9   4   0         78.24         70.31         8.67 o                         
   1   5   0       6304.75       6530.90        40.31 o                         
   2   5   0      11008.16      10879.03        87.55 o                         
   3   5   0      23294.83      23644.42       174.19 o                         
   4   5   0       6920.12       6790.79        56.30 o                         
   5   5   0       1610.85       1475.29        12.48 o                         
   6   5   0       9369.09       9114.87        67.49 o                         
   7   5   0        502.45        527.31        10.11 o                         
   8   5   0       4052.14       4111.17        36.35 o                         
   9   5   0        241.91        250.71        11.40 o                         
   0   6   0      74936.65      86030.37      1471.81 o                         
   1   6   0        871.47        844.58         8.29 o                         
   2   6   0       4398.98       4449.53        30.88 o                         
   3   6   0        792.77        760.18         7.01 o                         
   4   6   0      11635.91      11611.67        66.85 o                         
   5   6   0      15550.31      15788.69        93.59 o                         
   6   6   0       1136.61       1149.21        11.38 o                         
   7   6   0       1327.51       1314.54        14.16 o                         
   8   6   0          3.62         19.17         6.91 o                         
   9   6   0       3711.38       3814.21        38.07 o                         
   1   7   0        741.45        860.50         8.98 o                         
   2   7   0         40.66         61.07         2.45 o                         
   3   7   0       3285.56       3282.84        22.15 o                         
   4   7   0        937.31        874.12         8.13 o                         
   5   7   0       2569.88       2498.51        17.21 o                         
   6   7   0       4669.13       4516.56        29.09 o                         
   7   7   0         51.04         42.86         5.80 o                         
   8   7   0          1.60          0.54         7.37 o                         
   9   7   0         21.69         89.31         9.59 o                         
   0   8   0     100963.01     121941.20      1892.75 o                         
   1   8   0          4.41         -1.52         1.52 o                         
   2   8   0       2817.48       2344.39        16.75 o                         
   3   8   0       4309.32       4027.08        28.04 o                         
   4   8   0       9817.55       9834.62        59.33 o                         
   5   8   0       6882.36       6821.34        48.55 o                         
   6   8   0       2464.45       2315.62        17.28 o                         
   7   8   0       2408.50       2446.48        20.69 o                         
   8   8   0        114.60        119.56         8.47 o                         
   9   8   0       6780.56       6887.58        60.15 o                         
   1   9   0      18131.57      19771.87       111.31 o                         
   2   9   0        450.72        547.37         6.08 o                         
   3   9   0       9614.93       9837.46        61.64 o                         
   4   9   0       1772.19       1766.39        13.20 o                         
   5   9   0        172.06        169.70         4.92 o                         
   6   9   0       5332.63       5203.23        33.03 o                         
   7   9   0       1379.14       1383.53        14.96 o                         
   8   9   0       2930.01       2967.01        29.40 o                         
   0  10   0      17894.61      18835.19       236.34 o                         
   1  10   0         55.51         83.79         2.86 o                         
   2  10   0      11727.55      12367.14        73.05 o                         
   3  10   0        715.03        613.83         6.85 o                         
   4  10   0       1584.09       1590.08        12.38 o                         
   5  10   0        432.27        391.64         6.57 o                         
   6  10   0         60.27         81.69         5.55 o                         
   7  10   0       4960.80       4851.32        36.59 o                         
   8  10   0         52.87         74.26         8.14 o                         
   1  11   0       9176.14       8786.68        59.08 o                         
   2  11   0       3127.98       2959.46        24.94 o                         
   3  11   0      20650.03      20705.71       132.23 o                         
   4  11   0       3559.45       3399.97        23.66 o                         
   5  11   0       1691.41       1608.66        12.86 o                         
   6  11   0       7729.39       7655.54        48.45 o                         
   7  11   0        475.55        514.59        11.20 o                         
   8  11   0       3919.87       4057.17        37.19 o                         
   0  12   0       1373.39       1156.61        15.97 o                         
   1  12   0        103.84         91.49         3.74 o                         
   2  12   0         44.76         42.58         3.02 o                         
   3  12   0         18.57         30.69         4.22 o                         
   4  12   0       2170.89       2190.09        17.60 o                         
   5  12   0       7183.95       7192.49        47.00 o                         
   6  12   0       2622.90       2488.58        20.40 o                         
   7  12   0          1.45         10.18         5.97 o                         
   8  12   0        409.79        432.47        14.87 o                         
   1  13   0       3219.04       3288.66        21.84 o                         
   2  13   0       4417.76       4075.34        26.15 o                         
   3  13   0      10308.61      10200.00        63.78 o                         
   4  13   0       2198.23       2185.24        17.79 o                         
   5  13   0       5270.72       5128.82        35.01 o                         
   6  13   0       7726.94       7554.66        53.86 o                         
   7  13   0         38.69         48.19         7.34 o                         
   8  13   0       1252.17       1268.32        20.78 o                         
   0  14   0      14409.20      13763.23       136.27 o                         
   1  14   0        590.43        627.84         7.75 o                         
   2  14   0       7278.94       6991.30        42.97 o                         
   3  14   0       4415.23       4371.92        29.44 o                         
   4  14   0       4603.69       4500.45        32.29 o                         
   5  14   0       6464.52       6398.18        46.69 o                         
   6  14   0       1315.97       1297.60        15.18 o                         
   7  14   0       2279.91       2249.58        23.09 o                         
   8  14   0        203.18        208.12        10.85 o                         
   1  15   0         12.98         24.82         3.29 o                         
   2  15   0        921.66        909.21         8.65 o                         
   3  15   0        279.47        267.55         6.14 o                         
   4  15   0        439.87        405.89         7.95 o                         
   5  15   0        236.85        233.51         7.70 o                         
   6  15   0         64.66         77.72         6.72 o                         
   7  15   0        574.48        568.10        14.57 o                         
   8  15   0        416.07        427.91        14.43 o                         
   0  16   0      14196.82      13853.22       137.88 o                         
   1  16   0         39.84         58.28         4.02 o                         
   2  16   0      13550.09      13195.61        83.09 o                         
   3  16   0       5185.66       5200.43        34.76 o                         
   4  16   0       1660.43       1663.26        22.52 o                         
   5  16   0       4562.04       4415.65        33.06 o                         
   6  16   0       1996.94       1934.74        20.59 o                         
   7  16   0       2519.15       2508.10        25.15 o                         
   1  17   0       5936.34       5921.44        39.88 o                         
   2  17   0       1508.17       1374.41        14.43 o                         
   3  17   0       5782.33       5586.31        39.10 o                         
   4  17   0          9.32         17.55         4.92 o                         
   5  17   0        254.26        229.14         8.56 o                         
   6  17   0       4089.43       3959.22        39.72 o                         
   7  17   0        202.38        227.92         9.08 o                         
   0  18   0        448.24        440.19        11.95 o                         
   1  18   0        424.53        438.06         7.95 o                         
   2  18   0       1750.41       1689.40        14.67 o                         
   3  18   0        598.04        616.09         9.39 o                         
   4  18   0        251.27        229.53         7.58 o                         
   5  18   0         30.84         20.72         6.44 o                         
   6  18   0          7.05         20.80         7.63 o                         
   7  18   0        830.80        817.97        14.90 o                         
   1  19   0      17330.11      17560.13       123.34 o                         
   2  19   0       4891.38       4713.57        34.80 o                         
   3  19   0       6819.77       6888.90        47.54 o                         
   4  19   0       1381.03       1285.86        14.83 o                         
   5  19   0        675.91        712.22        13.31 o                         
   6  19   0       5607.87       5642.32        42.55 o                         
   7  19   0        127.04        136.47         8.88 o                         
   0  20   0        204.54        228.90        11.05 o                         
   1  20   0       1358.19       1511.36        16.18 o                         
   2  20   0        387.06        377.17        10.69 o                         
   3  20   0       1562.23       1557.49        16.53 o                         
   4  20   0       1311.09       1175.08        14.57 o                         
   5  20   0       1273.90       1251.49        16.47 o                         
   6  20   0       1438.74       1297.04        18.97 o                         
   1  21   0       2105.09       2085.31        20.51 o                         
   2  21   0         37.09         51.71         5.98 o                         
   3  21   0       2147.04       2209.53        22.50 o                         
   4  21   0        896.07        846.93        13.92 o                         
   5  21   0       1367.58       1309.64        18.74 o                         
   6  21   0       1601.47       1668.42        25.89 o                         
   0  22   0       3350.00       3432.08        57.76 o                         
   1  22   0        685.45        684.63        16.20 o                         
   2  22   0       8299.92       8275.92        60.77 o                         
   3  22   0       7048.55       6881.11        54.78 o                         
   4  22   0       1345.13       1234.43        18.17 o                         
   5  22   0       2054.25       2114.78        24.30 o                         
   6  22   0       1798.04       1874.51        22.58 o                         
   1  23   0        280.16        257.60         9.11 o                         
   2  23   0        273.40        356.52        11.49 o                         
   3  23   0        359.62        415.67        13.20 o                         
   4  23   0        385.90        351.59        12.39 o                         
   5  23   0        150.51        161.95        10.70 o                         
   0  24   0       2636.75       2578.54        38.38 o                         
   1  24   0        204.60        189.80         8.68 o                         
   2  24   0       4244.35       4273.28        37.96 o                         
   3  24   0       1411.75       1454.69        18.89 o                         
   4  24   0        847.76        856.20        16.51 o                         
   5  24   0       2653.50       2762.56        31.54 o                         
   1  25   0       4585.08       4552.59        42.27 o                         
   2  25   0       1829.35       1860.30        23.30 o                         
   3  25   0       3224.17       3270.35        31.32 o                         
   4  25   0          9.72         12.81         8.21 o                         
   5  25   0        285.53        323.12        13.09 o                         
   0  26   0         48.01         64.70        11.61 o                         
   1  26   0        901.92        953.21        16.70 o                         
   2  26   0         89.73        121.61         9.13 o                         
   3  26   0        328.17        331.52        12.24 o                         
   4  26   0        325.44        394.39        13.31 o                         
   1  27   0       4577.82       4730.46        44.42 o                         
   2  27   0        676.61        715.11        17.10 o                         
   3  27   0       1644.38       1716.80        23.53 o                         
   0  28   0       1008.72       1032.79        25.99 o                         
   1  28   0       1242.43       1380.02        22.08 o                         
   2  28   0       1597.53       1639.15        24.22 o                         
   3  28   0       2083.35       2183.88        31.43 o                         
   1  29   0        935.18       1032.24        20.32 o                         
  -9   1   1        206.74        211.35        10.18 o                         
  -8   1   1       5636.89       5636.62        50.19 o                         
  -7   1   1       5613.38       5426.63        45.87 o                         
  -6   1   1       7793.08       7889.87        49.77 o                         
  -5   1   1      12212.10      12367.36        78.61 o                         
  -4   1   1      15389.66      15055.88        95.93 o                         
  -3   1   1         67.70         36.97         2.54 o                         
  -2   1   1      11910.12      11432.49        73.21 o                         
  -1   1   1      16475.36      17253.24        91.19 o                         
   1   1   1      48193.66      56512.55       506.56 o                         
   2   1   1         59.26         57.00         2.27 o                         
   3   1   1      20662.04      22055.27       130.84 o                         
   4   1   1       6168.95       5841.47        35.57 o                         
   5   1   1      14611.37      14231.33        86.34 o                         
   6   1   1       5096.88       5105.13        35.27 o                         
   7   1   1       1167.70       1198.78        14.24 o                         
   8   1   1       1210.40       1275.08        16.56 o                         
   9   1   1         51.50         93.76         9.00 o                         
  -9   2   1        406.84        441.51        13.97 o                         
  -8   2   1        238.27        258.87         9.15 o                         
  -7   2   1       7456.84       7569.55        57.28 o                         
  -6   2   1       1722.68       1556.16        13.24 o                         
  -5   2   1       3880.78       3763.84        25.12 o                         
  -4   2   1        271.32        365.65         5.13 o                         
  -3   2   1      11023.78      11227.68        66.56 o                         
  -2   2   1      29539.40      29906.83       188.50 o                         
  -1   2   1       3740.51       3666.08        24.23 o                         
   1   2   1       2400.41       2405.64        17.23 o                         
   2   2   1      34125.47      34612.77       259.89 o                         
   3   2   1         96.44         66.60         4.41 o                         
   4   2   1       6382.52       6456.66        41.90 o                         
   5   2   1        306.50        307.05         6.94 o                         
   6   2   1       2602.03       2518.74        19.92 o                         
   7   2   1      10661.19      10389.19        70.33 o                         
   8   2   1        826.16        797.07        13.99 o                         
   9   2   1        850.76        921.72        20.58 o                         
  -9   3   1        117.70        137.66         9.48 o                         
  -8   3   1        549.28        544.44        13.00 o                         
  -7   3   1        169.25        198.20         7.03 o                         
  -6   3   1        381.39        373.54         6.47 o                         
  -5   3   1        555.84        558.10         7.60 o                         
  -4   3   1        522.55        483.33         5.44 o                         
  -3   3   1        186.51        167.17         5.46 o                         
  -2   3   1       9637.71       9398.21        86.21 o                         
  -1   3   1       1049.39       1064.48         7.84 o                         
   0   3   1        439.29        406.93         4.23 o                         
   1   3   1        367.79        406.71         5.09 o                         
   2   3   1       5541.32       6121.63        39.00 o                         
   3   3   1       4922.19       4999.15        38.86 o                         
   4   3   1        605.64        600.09         7.11 o                         
   5   3   1        934.38        880.30         9.94 o                         
   6   3   1          3.72         29.77         4.45 o                         
   7   3   1       1137.99       1133.52        14.42 o                         
   8   3   1        112.54        130.81         8.39 o                         
   9   3   1          5.43         25.34         8.75 o                         
  -9   4   1       1600.44       1629.82        21.48 o                         
  -8   4   1        458.96        493.24        11.83 o                         
  -7   4   1       9806.64       9903.57        91.67 o                         
  -6   4   1        440.67        426.47         6.96 o                         
  -5   4   1      12748.15      12929.15        72.05 o                         
  -4   4   1        277.57        240.09         4.90 o                         
  -3   4   1      20468.89      21711.18       124.10 o                         
  -2   4   1      64668.35      75623.67       474.20 o                         
  -1   4   1       6178.49       6151.57        35.53 o                         
   0   4   1       3469.29       3114.38        17.33 o                         
   1   4   1       1288.11       1171.06        10.59 o                         
   2   4   1      66910.40      76441.45       673.55 o                         
   3   4   1         73.27         95.97         3.43 o                         
   4   4   1       7336.36       6955.08        45.14 o                         
   5   4   1       2215.76       2053.48        15.41 o                         
   6   4   1       2493.17       2515.91        20.84 o                         
   7   4   1      14206.53      14032.00        93.83 o                         
   8   4   1        754.86        734.72        14.30 o                         
   9   4   1       3384.45       3435.59        35.50 o                         
  -9   5   1          1.66         11.69         8.61 o                         
  -8   5   1        611.91        601.02        13.85 o                         
  -7   5   1       2230.27       2188.19        28.26 o                         
  -6   5   1       3172.82       2976.10        21.36 o                         
  -5   5   1       3855.25       3936.67        25.19 o                         
  -4   5   1       1807.66       1607.78        12.54 o                         
  -3   5   1       1620.89       1719.37        12.95 o                         
  -2   5   1       8310.41       8429.76        54.14 o                         
  -1   5   1        222.71        169.16         2.65 o                         
   0   5   1          3.82          5.92         1.43 o                         
   1   5   1      14930.08      15285.37       100.91 o                         
   2   5   1        123.65        189.93         6.35 o                         
   3   5   1       4750.34       4716.38        32.18 o                         
   4   5   1          2.17         22.72         2.99 o                         
   5   5   1       4111.45       3987.36        27.80 o                         
   6   5   1       4485.75       4216.55        30.00 o                         
   7   5   1         32.94        103.51         6.68 o                         
   8   5   1        214.01        246.85        10.39 o                         
   9   5   1        199.55        258.20        11.64 o                         
  -9   6   1         54.12         65.99         9.09 o                         
  -8   6   1          2.20         14.01         7.23 o                         
  -7   6   1       1899.25       1900.14        18.37 o                         
  -6   6   1        707.39        680.40         9.35 o                         
  -5   6   1       9239.04       8978.69        55.16 o                         
  -4   6   1          3.25         12.28         2.78 o                         
  -3   6   1       5164.48       5331.52        40.29 o                         
  -2   6   1      25656.58      27300.63       217.55 o                         
  -1   6   1       4442.08       4424.54        32.37 o                         
   0   6   1      17137.36      17383.94        94.98 o                         
   1   6   1        252.19        247.73         2.99 o                         
   2   6   1      11918.72      11747.45       137.12 o                         
   3   6   1         64.45        101.77         4.24 o                         
   4   6   1       1642.61       1449.02        12.46 o                         
   5   6   1       1813.03       1739.18        14.50 o                         
   6   6   1         50.88         98.43         4.93 o                         
   7   6   1       3803.25       3659.15        29.08 o                         
   8   6   1         64.22         86.34         8.21 o                         
  -9   7   1        303.44        369.41        13.66 o                         
  -8   7   1       4746.19       4579.90        40.21 o                         
  -7   7   1       2050.58       2061.60        19.39 o                         
  -6   7   1       6025.67       5947.55        40.02 o                         
  -5   7   1      10957.71      11273.92        70.51 o                         
  -4   7   1      13521.50      13254.88        79.98 o                         
  -3   7   1        172.81        147.03         4.56 o                         
  -2   7   1      19116.64      19430.80       120.46 o                         
  -1   7   1      15252.24      15744.65        86.41 o                         
   0   7   1        768.66        772.19         7.57 o                         
   1   7   1      40680.32      42457.12       247.38 o                         
   2   7   1         14.81         16.05         3.00 o                         
   3   7   1       8222.64       8323.46        81.40 o                         
   4   7   1       4242.22       4262.78        30.03 o                         
   5   7   1      13727.38      13815.86        87.31 o                         
   6   7   1       3307.21       3282.45        23.53 o                         
   7   7   1       3420.31       3314.19        27.18 o                         
   8   7   1       1680.56       1648.95        20.31 o                         
  -9   8   1          0.47         -8.85         8.85 o                         
  -8   8   1        196.66        200.86         9.30 o                         
  -7   8   1       1642.80       1606.88        16.81 o                         
  -6   8   1         63.44         67.18         4.65 o                         
  -5   8   1        297.56        301.65         5.88 o                         
  -4   8   1         75.82         71.97         3.63 o                         
  -3   8   1       5635.30       5652.34        38.43 o                         
  -2   8   1       1281.32       1151.60         9.11 o                         
  -1   8   1       1763.30       1750.04        12.09 o                         
   0   8   1       1416.06       1267.00         8.54 o                         
   1   8   1       1232.98       1170.11         9.09 o                         
   2   8   1       6650.32       6675.46        45.71 o                         
   3   8   1       3534.98       3440.01        24.48 o                         
   4   8   1       2150.91       2153.87        16.27 o                         
   5   8   1        509.43        550.32         8.77 o                         
   6   8   1        201.94        218.12         6.21 o                         
   7   8   1       1134.63       1131.13        13.83 o                         
   8   8   1        336.83        377.03        11.77 o                         
  -9   9   1        568.34        579.82        16.12 o                         
  -8   9   1       3547.97       3541.58        33.34 o                         
  -7   9   1       1319.25       1306.29        15.36 o                         
  -6   9   1       3020.48       2867.26        21.13 o                         
  -5   9   1       1161.58       1183.82        11.63 o                         
  -4   9   1      13320.17      13220.04        86.63 o                         
  -3   9   1        806.26        778.14         8.27 o                         
  -2   9   1       9884.31      10182.89        63.61 o                         
  -1   9   1      18582.20      18775.38       102.63 o                         
   0   9   1        872.04        848.66         6.69 o                         
   1   9   1      16543.98      16241.64        99.69 o                         
   2   9   1         76.20        183.74         5.28 o                         
   3   9   1      13245.99      13593.18        83.30 o                         
   4   9   1      11279.54      11514.00        74.86 o                         
   5   9   1       4219.60       4167.38        28.85 o                         
   6   9   1         79.81        118.02         5.94 o                         
   7   9   1       2286.19       2276.25        21.29 o                         
   8   9   1       1551.89       1542.91        21.89 o                         
  -8  10   1        114.13        124.29         8.78 o                         
  -7  10   1       6918.71       6981.27        49.88 o                         
  -6  10   1         41.77         42.78         5.46 o                         
  -5  10   1       8210.42       8104.07        55.38 o                         
  -4  10   1        144.67        158.11         5.48 o                         
  -3  10   1       8989.18       9085.27        57.91 o                         
  -2  10   1      26127.87      26977.13       164.68 o                         
  -1  10   1       6121.15       6088.70        34.74 o                         
   0  10   1      10662.87      11147.34        62.23 o                         
   1  10   1          6.99         21.17         2.62 o                         
   2  10   1      28363.76      28779.57       197.20 o                         
   3  10   1       1578.94       1467.48        12.04 o                         
   4  10   1       5649.35       5366.09        37.14 o                         
   5  10   1        419.83        404.63         8.01 o                         
   6  10   1       1181.37       1178.95        13.23 o                         
   7  10   1       7379.82       7366.84        52.06 o                         
   8  10   1       1803.99       1802.04        23.69 o                         
  -8  11   1        578.27        588.71        14.60 o                         
  -7  11   1        115.28        135.57         8.34 o                         
  -6  11   1        626.50        562.09        10.32 o                         
  -5  11   1        872.40        781.87        10.27 o                         
  -4  11   1         22.68         28.92         3.54 o                         
  -3  11   1         10.97          9.01         2.91 o                         
  -2  11   1         12.83         10.74         2.80 o                         
  -1  11   1       2757.00       2823.98        17.50 o                         
   0  11   1        603.72        594.28         6.10 o                         
   1  11   1         42.77         34.47         3.38 o                         
   2  11   1        765.50        785.36         8.21 o                         
   3  11   1       6080.44       5984.62        40.32 o                         
   4  11   1       1244.19       1217.23        11.60 o                         
   5  11   1        496.34        466.65         8.19 o                         
   6  11   1        152.78        149.40         6.79 o                         
   7  11   1        919.86        971.65        15.13 o                         
   8  11   1        313.12        350.46        13.36 o                         
  -8  12   1          2.81          3.26         7.90 o                         
  -7  12   1       4335.66       4410.90        34.51 o                         
  -6  12   1         50.32         46.71         5.80 o                         
  -5  12   1       7118.38       7045.18        49.11 o                         
  -4  12   1       2554.96       2337.48        18.26 o                         
  -3  12   1       8402.98       8636.61        55.06 o                         
  -2  12   1      11425.40      11180.95        64.99 o                         
  -1  12   1      10635.72      10338.66        60.01 o                         
   0  12   1      13615.26      13034.86        78.20 o                         
   1  12   1         24.58         32.30         2.67 o                         
   2  12   1       8156.03       7728.40        46.90 o                         
   3  12   1        822.61        815.84         9.48 o                         
   4  12   1      12879.84      12715.01        79.19 o                         
   5  12   1        582.29        538.91         9.49 o                         
   6  12   1       2212.55       2195.94        20.14 o                         
   7  12   1       4742.62       4824.23        36.91 o                         
   8  12   1        822.59        849.72        18.89 o                         
  -8  13   1        471.21        449.79        14.06 o                         
  -7  13   1       1134.17       1192.29        15.43 o                         
  -6  13   1       2722.63       2714.93        23.32 o                         
  -5  13   1        559.41        526.50        10.95 o                         
  -4  13   1       9511.71       9209.22        62.30 o                         
  -3  13   1       2882.62       2886.52        20.80 o                         
  -2  13   1       5572.39       5363.34        32.67 o                         
  -1  13   1       7521.62       7632.90        68.55 o                         
   0  13   1          2.40          7.72         2.95 o                         
   1  13   1      19049.58      19948.37       117.65 o                         
   2  13   1       1102.74       1086.34         9.20 o                         
   3  13   1       1800.47       1847.19        16.08 o                         
   4  13   1       1621.72       1544.42        15.97 o                         
   5  13   1       1905.20       1915.48        16.75 o                         
   6  13   1       3102.80       3009.23        25.21 o                         
   7  13   1         59.82         73.39         8.06 o                         
   8  13   1        520.39        544.85        16.04 o                         
  -8  14   1          8.78         29.04         8.51 o                         
  -7  14   1        316.27        343.27        10.10 o                         
  -6  14   1        192.78        200.44         7.40 o                         
  -5  14   1       7748.52       7740.22        63.51 o                         
  -4  14   1        774.54        736.87         9.93 o                         
  -3  14   1         47.66         44.56         4.74 o                         
  -2  14   1       3224.08       3235.01        21.72 o                         
  -1  14   1       1074.65       1034.69        10.14 o                         
   0  14   1       5599.28       5248.74        35.47 o                         
   1  14   1        518.55        527.76        10.48 o                         
   2  14   1        884.86        854.14         8.72 o                         
   3  14   1        859.70        881.87        10.03 o                         
   4  14   1       2631.57       2559.37        19.86 o                         
   5  14   1       4378.50       4282.38        30.62 o                         
   6  14   1        442.89        459.40        11.08 o                         
   7  14   1        943.28        922.49        14.96 o                         
   8  14   1         99.92        131.47        11.09 o                         
  -8  15   1       5241.78       5512.68        45.17 o                         
  -7  15   1        143.88        160.93         8.93 o                         
  -6  15   1       4019.09       4037.61        31.73 o                         
  -5  15   1        830.89        827.49        12.28 o                         
  -4  15   1       7539.35       7280.33        50.55 o                         
  -3  15   1       2231.96       2088.54        16.49 o                         
  -2  15   1       8281.68       8018.48        49.56 o                         
  -1  15   1      13035.99      12868.87        77.42 o                         
   0  15   1        966.78        897.60         9.81 o                         
   1  15   1      19115.10      19405.95       134.93 o                         
   2  15   1        822.77        771.16         7.93 o                         
   3  15   1       6838.35       6766.04        45.83 o                         
   4  15   1       4592.77       4413.51        32.80 o                         
   5  15   1       3645.34       3583.91        26.83 o                         
   6  15   1        642.33        673.39        12.46 o                         
   7  15   1       2313.18       2342.64        21.88 o                         
  -7  16   1       1120.67       1099.55        15.46 o                         
  -6  16   1          1.39         -1.93         5.91 o                         
  -5  16   1        539.58        530.79        11.02 o                         
  -4  16   1         56.36         44.62         4.86 o                         
  -3  16   1       1733.34       1715.78        14.61 o                         
  -2  16   1       1931.29       1804.52        14.88 o                         
  -1  16   1       1142.76       1079.67        17.50 o                         
   0  16   1        300.79        320.86         7.74 o                         
   1  16   1         68.72         89.13         5.12 o                         
   2  16   1       3162.21       3087.76        21.14 o                         
   3  16   1       1967.15       1872.16        16.49 o                         
   4  16   1       2560.62       2435.01        19.64 o                         
   5  16   1         17.20         25.31         5.88 o                         
   6  16   1         63.84         76.68         7.20 o                         
   7  16   1        532.00        601.55        12.99 o                         
  -7  17   1        163.97        200.20         8.42 o                         
  -6  17   1       2880.48       2731.08        24.41 o                         
  -5  17   1        351.97        335.31        10.43 o                         
  -4  17   1       3167.74       3089.83        24.93 o                         
  -3  17   1        765.98        716.68         9.20 o                         
  -2  17   1       1544.61       1400.13        12.73 o                         
  -1  17   1       5467.60       5468.68        38.80 o                         
   0  17   1       1155.96       1062.42        11.45 o                         
   1  17   1       3784.10       3804.05        29.27 o                         
   2  17   1        839.87        809.71         8.81 o                         
   3  17   1       6502.17       6338.49        41.80 o                         
   4  17   1       5243.56       5155.51        35.62 o                         
   5  17   1       1750.01       1669.01        17.34 o                         
   6  17   1        133.01        154.30         7.91 o                         
   7  17   1       2304.95       2405.45        22.83 o                         
  -7  18   1       3856.41       3953.23        32.78 o                         
  -6  18   1        185.93        185.55         7.97 o                         
  -5  18   1       7433.91       7639.47        53.97 o                         
  -4  18   1       1284.86       1259.87        13.29 o                         
  -3  18   1        994.28        988.60        11.63 o                         
  -2  18   1       5843.74       5501.99        37.49 o                         
  -1  18   1       7942.97       7662.26        52.90 o                         
   0  18   1       6090.70       5791.81        41.54 o                         
   1  18   1        100.50        112.76         5.11 o                         
   2  18   1       6191.02       5945.81        39.63 o                         
   3  18   1        669.60        625.67        10.47 o                         
   4  18   1      13039.25      12775.69       109.38 o                         
   5  18   1        990.69       1003.04        14.07 o                         
   6  18   1        680.47        714.73        13.64 o                         
   7  18   1       2641.10       2816.45        26.53 o                         
  -7  19   1         46.26         48.76         7.37 o                         
  -6  19   1         91.01         95.43         7.05 o                         
  -5  19   1        146.45        161.46         7.41 o                         
  -4  19   1       1147.79       1015.61        12.69 o                         
  -3  19   1        188.34        147.72         6.01 o                         
  -2  19   1        138.90        128.16         5.23 o                         
  -1  19   1        530.55        568.19        10.03 o                         
   0  19   1        128.86        183.45        12.19 o                         
   1  19   1       2836.88       2622.00        32.39 o                         
   2  19   1       1239.10       1122.66        14.54 o                         
   3  19   1       1851.89       1739.88        16.50 o                         
   4  19   1         41.80         89.29         6.14 o                         
   5  19   1        306.54        300.27         9.63 o                         
   6  19   1        112.79        104.29         8.14 o                         
  -6  20   1        219.34        222.98         8.48 o                         
  -5  20   1       5467.77       5486.75        41.19 o                         
  -4  20   1       1559.27       1563.75        17.19 o                         
  -3  20   1       2087.02       2009.74        19.57 o                         
  -2  20   1       1428.71       1447.03        14.14 o                         
  -1  20   1       2368.88       2342.07        24.76 o                         
   0  20   1      16421.23      16111.72       178.73 o                         
   1  20   1        162.82        155.53         6.46 o                         
   2  20   1       3178.14       3104.56        24.41 o                         
   3  20   1        278.28        261.00         7.37 o                         
   4  20   1       8014.36       8046.30        55.61 o                         
   5  20   1       1595.21       1520.86        17.59 o                         
   6  20   1       1030.72       1091.73        16.10 o                         
  -6  21   1        585.72        596.37        13.19 o                         
  -5  21   1        556.49        520.80        12.64 o                         
  -4  21   1       4798.84       4742.14        40.35 o                         
  -3  21   1       2574.10       2446.02        22.65 o                         
  -2  21   1       1073.69       1111.71        14.23 o                         
  -1  21   1       1830.83       1739.93        18.27 o                         
   0  21   1        275.82        408.08        27.51 o                         
   1  21   1       2806.92       2667.47        25.39 o                         
   2  21   1       1950.85       1771.85        19.69 o                         
   3  21   1       3057.00       2914.40        24.15 o                         
   4  21   1       1797.89       1833.60        19.89 o                         
   5  21   1       2410.32       2375.56        24.10 o                         
   6  21   1        386.33        414.69        12.64 o                         
  -6  22   1          2.70          4.68         7.36 o                         
  -5  22   1        177.73        207.57         8.99 o                         
  -4  22   1        127.60        130.14         8.78 o                         
  -3  22   1        647.31        721.68        13.69 o                         
  -2  22   1        145.05        155.89         7.35 o                         
  -1  22   1         62.50         72.65         6.45 o                         
   0  22   1        163.57        171.69         7.80 o                         
   1  22   1        120.16        146.57         7.37 o                         
   2  22   1        142.82        152.52         8.00 o                         
   3  22   1         11.40         14.71         6.06 o                         
   4  22   1        206.05        209.31        12.56 o                         
   5  22   1        208.49        219.31         9.58 o                         
   6  22   1        476.14        447.23        15.47 o                         
  -5  23   1        107.09        121.37         8.77 o                         
  -4  23   1       4959.75       4828.56        44.76 o                         
  -3  23   1       2219.94       2261.17        24.04 o                         
  -2  23   1       2647.44       2593.73        24.44 o                         
  -1  23   1       6172.83       6251.81        51.34 o                         
   0  23   1        610.63        597.31        12.52 o                         
   1  23   1       7247.00       7215.05        58.11 o                         
   2  23   1        895.84        855.63        15.45 o                         
   3  23   1       4676.01       4748.26        40.31 o                         
   4  23   1       3037.26       2957.30        31.79 o                         
   5  23   1       1463.34       1496.49        24.48 o                         
  -5  24   1       1531.62       1494.44        20.88 o                         
  -4  24   1        313.15        327.89        11.63 o                         
  -3  24   1        272.35        238.56        12.98 o                         
  -2  24   1        736.69        699.13        13.97 o                         
  -1  24   1       4774.77       4747.99        43.49 o                         
   0  24   1        903.78        888.95        14.79 o                         
   1  24   1        537.18        630.95        13.35 o                         
   2  24   1       1137.29       1066.85        18.03 o                         
   3  24   1          1.57          2.97         7.49 o                         
   4  24   1       2989.28       2909.89        34.64 o                         
   5  24   1        139.01        180.89        15.16 o                         
  -5  25   1          9.31          6.05         8.37 o                         
  -4  25   1        358.16        423.17        13.14 o                         
  -3  25   1        273.10        313.73        11.47 o                         
  -2  25   1       1486.03       1506.63        21.95 o                         
  -1  25   1       2104.40       2213.03        25.19 o                         
   0  25   1        309.85        358.29        12.48 o                         
   1  25   1       1710.07       1741.49        21.00 o                         
   2  25   1         56.11         76.25         8.20 o                         
   3  25   1       1251.39       1218.25        20.74 o                         
   4  25   1        222.20        276.01        12.92 o                         
  -4  26   1        925.49        914.22        17.45 o                         
  -3  26   1        669.06        625.11        16.08 o                         
  -2  26   1       1632.99       1662.77        23.29 o                         
  -1  26   1       2882.26       2895.79        30.64 o                         
   0  26   1       4767.62       4931.26        45.51 o                         
   1  26   1          0.52         10.42         7.74 o                         
   2  26   1       2421.95       2468.59        28.11 o                         
   3  26   1        262.38        242.79        10.23 o                         
   4  26   1       5669.28       5832.14        58.38 o                         
  -3  27   1          5.71         25.83         9.10 o                         
  -2  27   1         40.80         70.87         9.11 o                         
  -1  27   1        242.20        292.40        12.49 o                         
   0  27   1          0.10         64.09         8.48 o                         
   1  27   1        412.50        401.02        13.85 o                         
   2  27   1        581.51        622.27        15.66 o                         
   3  27   1          1.61          6.46         7.98 o                         
  -2  28   1        770.72        779.95        17.89 o                         
  -1  28   1        281.09        323.01        12.97 o                         
   0  28   1       1955.76       2016.37        25.26 o                         
   1  28   1         39.53         71.59         9.02 o                         
   2  28   1       1864.60       1961.13        26.64 o                         
  -1  29   1       3132.57       3343.75        37.87 o                         
   0  29   1        139.48        184.62        10.79 o                         
   1  29   1       3550.65       3749.03        40.94 o                         
  -9   0   2       2045.67       2098.61        33.26 o                         
  -8   0   2       1031.17       1061.25        22.48 o                         
  -7   0   2       8247.79       8101.12        69.54 o                         
  -6   0   2       5989.71       5975.71        51.97 o                         
  -5   0   2      22210.28      22604.36       180.10 o                         
  -4   0   2        549.30        414.13         8.74 o                         
  -3   0   2      35291.68      37504.09       273.13 o                         
  -2   0   2       1653.90       1746.27        17.14 o                         
  -1   0   2      15063.72      15107.39       126.43 o                         
   0   0   2     132113.52     158046.45      1367.11 o                         
   1   0   2       7079.35       7220.56        77.39 o                         
   2   0   2      21686.49      22182.73       196.78 o                         
   3   0   2        340.03        420.62         7.44 o                         
   4   0   2       9770.89       9486.72        92.03 o                         
   5   0   2       3246.67       3195.77        30.87 o                         
   6   0   2       6776.27       6736.62        70.15 o                         
   7   0   2        835.84        793.53        18.59 o                         
   8   0   2       1691.99       1662.69        35.56 o                         
  -9   1   2       1320.79       1316.95        18.92 o                         
  -8   1   2        146.33        151.90         7.79 o                         
  -7   1   2          5.87          7.17         4.92 o                         
  -6   1   2       1213.57       1159.34        10.90 o                         
  -5   1   2       1385.42       1381.06        11.18 o                         
  -4   1   2       2003.56       1772.70        12.82 o                         
  -3   1   2       5691.60       6051.43        34.20 o                         
  -2   1   2       1051.04       1019.87         8.10 o                         
  -1   1   2       2498.86       2343.81        33.58 o                         
   0   1   2       5547.05       5328.18        32.94 o                         
   1   1   2       5684.23       6064.18        63.53 o                         
   2   1   2        130.84        168.34         3.91 o                         
   3   1   2       6077.09       6053.24        37.71 o                         
   4   1   2         88.92        187.77         7.32 o                         
   5   1   2       2334.20       2316.11        16.99 o                         
   6   1   2         77.72        129.48         6.11 o                         
   7   1   2        912.21        892.93        13.88 o                         
   8   1   2       1033.90       1034.74        18.89 o                         
  -9   2   2        798.40        839.37        16.07 o                         
  -8   2   2       1208.18       1174.58        15.57 o                         
  -7   2   2       3379.66       3287.42        24.13 o                         
  -6   2   2       1437.86       1412.39        13.46 o                         
  -5   2   2       8376.61       8155.52        48.72 o                         
  -4   2   2       1702.63       1793.70        13.08 o                         
  -3   2   2       6816.08       6941.40        40.37 o                         
  -2   2   2        124.94        107.97         3.00 o                         
  -1   2   2       4752.73       4772.17        45.64 o                         
   0   2   2        119.32        271.68        10.11 o                         
   1   2   2       1464.93       1415.25        11.05 o                         
   2   2   2      11423.92      11453.60        75.38 o                         
   3   2   2       1296.04       1192.79        10.52 o                         
   4   2   2       9347.31       9359.89        65.77 o                         
   5   2   2        956.58        944.66        10.33 o                         
   6   2   2       3221.08       3164.30        25.27 o                         
   7   2   2        696.81        680.65        12.51 o                         
   8   2   2        550.41        629.10        14.99 o                         
  -9   3   2       6218.81       6586.96        54.40 o                         
  -8   3   2       2475.55       2449.53        24.03 o                         
  -7   3   2        105.92        106.92         6.02 o                         
  -6   3   2       6290.70       6203.19        38.52 o                         
  -5   3   2       7438.13       7518.37        45.24 o                         
  -4   3   2      14051.32      14482.67        83.45 o                         
  -3   3   2      11545.22      12327.17        67.99 o                         
  -2   3   2      38447.13      39827.21       218.19 o                         
  -1   3   2      32003.58      32835.57       294.65 o                         
   0   3   2      23935.13      23487.86       180.55 o                         
   1   3   2      15916.85      16687.16       107.77 o                         
   2   3   2         19.73         54.54         4.67 o                         
   3   3   2      18965.16      18791.12       117.61 o                         
   4   3   2        230.88        262.27         6.32 o                         
   5   3   2       9003.06       9169.60        59.71 o                         
   6   3   2         35.86         37.96         5.65 o                         
   7   3   2       4527.88       4329.93        37.11 o                         
   8   3   2       6764.28       6772.59        58.94 o                         
  -9   4   2         77.20         88.16         9.58 o                         
  -8   4   2         30.22         43.57         6.97 o                         
  -7   4   2        125.30        122.09         6.15 o                         
  -6   4   2       1758.61       1637.85        14.41 o                         
  -5   4   2        139.84        165.35         4.78 o                         
  -4   4   2        248.69        169.28         4.73 o                         
  -3   4   2         41.51         43.47         3.78 o                         
  -2   4   2        455.78        553.50         5.57 o                         
  -1   4   2       5867.26       5910.28        36.41 o                         
   0   4   2       2321.99       2387.29        23.33 o                         
   1   4   2       3023.00       3159.93        20.83 o                         
   2   4   2        206.01        139.82         3.91 o                         
   3   4   2        271.41        323.68         5.92 o                         
   4   4   2          8.58         19.25         3.55 o                         
   5   4   2         17.68        117.27         5.08 o                         
   6   4   2         40.51         45.62         5.80 o                         
   7   4   2        223.84        239.99         9.06 o                         
   8   4   2        142.71        235.65        10.66 o                         
  -9   5   2       4528.34       4550.73        43.56 o                         
  -8   5   2       2085.98       2131.14        22.62 o                         
  -7   5   2        284.31        259.78         7.60 o                         
  -6   5   2       4346.07       4279.03        27.99 o                         
  -5   5   2       3491.13       3504.25        24.12 o                         
  -4   5   2       4746.22       4497.39        29.27 o                         
  -3   5   2       6887.57       6937.00        42.20 o                         
  -2   5   2      27170.27      27644.25       160.24 o                         
  -1   5   2      10661.79      10532.22        79.01 o                         
   0   5   2      19404.56      18973.58       120.14 o                         
   1   5   2      16474.10      17560.70       124.92 o                         
   2   5   2          3.90         25.70         4.52 o                         
   3   5   2      11166.42      10742.67        67.74 o                         
   4   5   2        373.65        405.29         7.00 o                         
   5   5   2       9875.25       9564.16        64.72 o                         
   6   5   2        211.92        256.48        10.21 o                         
   7   5   2        852.62        849.71        14.44 o                         
   8   5   2       4009.83       4066.25        36.95 o                         
  -9   6   2       1558.58       1689.15        23.46 o                         
  -8   6   2        647.95        698.76        14.91 o                         
  -7   6   2       3287.73       3203.92        25.25 o                         
  -6   6   2       3868.97       3608.31        35.01 o                         
  -5   6   2      10874.59      11210.13        71.57 o                         
  -4   6   2       5857.96       5586.59        36.69 o                         
  -3   6   2      11567.30      11460.32        75.78 o                         
  -2   6   2        821.33        851.12         7.61 o                         
  -1   6   2      12363.20      12288.03        64.96 o                         
   0   6   2      10501.07       9713.99        57.96 o                         
   1   6   2       2126.51       2145.92        17.56 o                         
   2   6   2      11698.12      11778.71        84.60 o                         
   3   6   2       2224.40       2139.76        17.46 o                         
   4   6   2      11770.43      11835.24        86.49 o                         
   5   6   2       3021.47       2901.28        22.79 o                         
   6   6   2       6106.04       6088.73        43.78 o                         
   7   6   2        649.52        619.80        12.24 o                         
   8   6   2        897.81        886.85        16.19 o                         
  -9   7   2        479.75        505.83        15.49 o                         
  -8   7   2         72.90         83.77         8.04 o                         
  -7   7   2         22.85         16.75         6.10 o                         
  -6   7   2       1218.14       1222.68        12.12 o                         
  -5   7   2          1.59          7.91         3.84 o                         
  -4   7   2        284.57        264.34         5.88 o                         
  -3   7   2       1791.32       1836.94        13.61 o                         
  -2   7   2         26.44         15.21         2.58 o                         
  -1   7   2        261.21        289.73         4.37 o                         
   0   7   2       1199.58       1136.98         8.71 o                         
   1   7   2       5025.18       5014.91        34.29 o                         
   2   7   2       2864.62       3083.28        24.61 o                         
   3   7   2          2.19         11.01         3.20 o                         
   4   7   2        290.36        385.73         7.89 o                         
   5   7   2       4157.02       4047.01        33.75 o                         
   6   7   2       2619.88       2497.58        24.51 o                         
   7   7   2         13.69         14.11         6.36 o                         
   8   7   2          6.94         34.22         7.97 o                         
  -9   8   2       2126.37       2233.43        27.57 o                         
  -8   8   2       2305.62       2276.84        23.63 o                         
  -7   8   2       5849.49       5866.23        43.25 o                         
  -6   8   2        494.48        506.27         9.60 o                         
  -5   8   2       6918.53       6887.04        47.80 o                         
  -4   8   2       1136.26       1071.66        10.32 o                         
  -3   8   2      20305.88      20385.77       119.29 o                         
  -2   8   2        604.08        778.01         7.18 o                         
  -1   8   2       7503.52       7410.62        43.16 o                         
   0   8   2      12432.96      11913.99        62.12 o                         
   1   8   2      13253.55      13512.24        88.28 o                         
   2   8   2      16522.86      16575.23       118.40 o                         
   3   8   2         15.21         39.34         3.64 o                         
   4   8   2      10269.03      10355.09        68.77 o                         
   5   8   2       2560.78       2461.91        28.01 o                         
   6   8   2       9284.80       9090.05        65.97 o                         
   7   8   2        429.71        444.36        12.91 o                         
   8   8   2        864.04        894.51        20.14 o                         
  -9   9   2       1842.73       1837.16        25.02 o                         
  -8   9   2       1541.24       1586.35        19.67 o                         
  -7   9   2        133.20        136.54         6.88 o                         
  -6   9   2       8122.85       7960.30        55.57 o                         
  -5   9   2       2270.68       2218.92        17.75 o                         
  -4   9   2       5919.40       5779.53        38.24 o                         
  -3   9   2        334.20        364.01         6.57 o                         
  -2   9   2        537.19        467.97         5.43 o                         
  -1   9   2      13230.78      14099.15        78.02 o                         
   0   9   2       9636.26       9449.81        51.38 o                         
   1   9   2        310.76        350.78        11.22 o                         
   2   9   2         86.52        155.73         8.40 o                         
   3   9   2      19794.11      20029.47       133.77 o                         
   4   9   2         16.00         65.44         4.33 o                         
   5   9   2        841.20        822.91        11.55 o                         
   6   9   2        267.09        318.21        10.18 o                         
   7   9   2       1317.30       1374.56        17.11 o                         
   8   9   2       3782.56       3688.26        35.04 o                         
  -8  10   2       1774.50       1692.22        20.55 o                         
  -7  10   2       5343.95       5250.33        37.70 o                         
  -6  10   2        224.88        193.35         7.47 o                         
  -5  10   2       4941.33       4722.46        32.75 o                         
  -4  10   2        507.57        448.52         7.57 o                         
  -3  10   2       7376.11       7188.10        44.86 o                         
  -2  10   2        779.59        762.25         6.84 o                         
  -1  10   2        238.13        280.92         6.79 o                         
   0  10   2        653.71        698.49         6.59 o                         
   1  10   2       6042.70       5991.05        39.24 o                         
   2  10   2      17828.11      18445.83       122.87 o                         
   3  10   2          2.61        113.90         7.47 o                         
   4  10   2       2250.99       2244.32        17.43 o                         
   5  10   2        757.37        715.77         9.58 o                         
   6  10   2       1245.70       1122.63        14.30 o                         
   7  10   2       2401.52       2294.25        22.45 o                         
   8  10   2        526.43        609.52        16.85 o                         
  -8  11   2       1954.17       1998.96        22.66 o                         
  -7  11   2         28.25         23.04         6.32 o                         
  -6  11   2       5759.16       5505.93        40.60 o                         
  -5  11   2       1305.53       1245.07        12.53 o                         
  -4  11   2       9328.78       9065.60        58.89 o                         
  -3  11   2       1181.76       1128.17         9.60 o                         
  -2  11   2      10708.61      10575.02        59.65 o                         
  -1  11   2       5799.50       5514.93        30.25 o                         
   0  11   2      19355.88      19320.42        99.93 o                         
   1  11   2       5977.76       5809.15        36.81 o                         
   2  11   2         27.41         36.53         3.57 o                         
   3  11   2      17888.56      17415.01       122.62 o                         
   4  11   2        185.26        193.73         5.62 o                         
   5  11   2       9554.44       9471.41        58.51 o                         
   6  11   2        779.18        819.66        12.27 o                         
   7  11   2       1484.91       1522.81        18.24 o                         
   8  11   2       2737.44       2867.99        31.81 o                         
  -8  12   2        250.72        270.28        10.13 o                         
  -7  12   2         32.89         39.08         6.46 o                         
  -6  12   2        426.46        416.01        10.17 o                         
  -5  12   2        787.02        781.68        10.57 o                         
  -4  12   2       3405.42       3417.73        25.22 o                         
  -3  12   2         23.59         29.23         3.11 o                         
  -2  12   2         17.42         57.78         3.67 o                         
  -1  12   2       5114.07       4994.76        28.74 o                         
   0  12   2       3054.80       2913.42        17.53 o                         
   1  12   2         14.67         58.38         3.14 o                         
   2  12   2        144.93        173.38         5.36 o                         
   3  12   2       2081.69       1961.75        16.46 o                         
   4  12   2       1287.55       1262.97        11.85 o                         
   5  12   2       1209.58       1313.51        13.11 o                         
   6  12   2       2870.20       2853.84        23.38 o                         
   7  12   2          0.46         25.00         7.48 o                         
  -8  13   2        483.26        460.10        13.64 o                         
  -7  13   2        907.49        933.55        13.90 o                         
  -6  13   2       3363.92       3281.75        25.61 o                         
  -5  13   2         41.48         42.25         5.20 o                         
  -4  13   2       6980.71       6827.93        45.76 o                         
  -3  13   2       1660.87       1645.72        12.88 o                         
  -2  13   2       7606.33       7214.39        41.88 o                         
  -1  13   2       2614.67       2522.84        16.20 o                         
   0  13   2       6147.12       5929.72        32.78 o                         
   1  13   2      11092.77      11381.56        67.10 o                         
   2  13   2         20.80         66.32         4.69 o                         
   3  13   2       2366.60       2257.58        18.44 o                         
   4  13   2       1119.04       1062.27        11.00 o                         
   5  13   2      11395.37      11311.22        69.32 o                         
   6  13   2       3299.09       3239.05        25.69 o                         
   7  13   2        882.80        884.89        15.93 o                         
  -8  14   2       1966.20       2015.63        23.15 o                         
  -7  14   2       3246.93       3199.51        27.70 o                         
  -6  14   2       1427.01       1325.62        14.89 o                         
  -5  14   2       1924.19       1888.30        17.96 o                         
  -4  14   2        807.53        754.99         9.89 o                         
  -3  14   2      14749.45      14665.30        88.63 o                         
  -2  14   2        824.61        827.96         7.77 o                         
  -1  14   2       5617.55       5651.12        32.50 o                         
   0  14   2       7608.53       7190.09        40.89 o                         
   1  14   2       3856.61       3666.13        24.03 o                         
   2  14   2      15830.42      15735.48       101.04 o                         
   3  14   2        898.97        811.75         9.84 o                         
   4  14   2       3731.74       3604.81        25.26 o                         
   5  14   2       1290.69       1275.33        13.32 o                         
   6  14   2       4318.16       4402.30        32.63 o                         
   7  14   2        518.99        518.93        14.01 o                         
  -8  15   2        359.92        415.06        13.17 o                         
  -7  15   2        401.94        402.03        11.77 o                         
  -6  15   2        192.72        177.79         7.64 o                         
  -5  15   2         94.04         88.17         6.25 o                         
  -4  15   2         31.37         39.33         5.12 o                         
  -3  15   2         66.00         98.79         4.43 o                         
  -2  15   2        756.36        716.76         7.85 o                         
  -1  15   2        106.94        105.04         3.70 o                         
   0  15   2         99.94        114.14         3.85 o                         
   1  15   2       3645.59       3557.61        24.50 o                         
   2  15   2         79.65        148.54         9.41 o                         
   3  15   2       3674.14       3527.18        25.39 o                         
   4  15   2        227.56        228.56         6.82 o                         
   5  15   2        311.12        304.86         8.26 o                         
   6  15   2        221.97        277.51        10.08 o                         
   7  15   2        111.11        112.43         9.10 o                         
  -7  16   2       3463.66       3652.90        30.98 o                         
  -6  16   2          2.57         -0.12         6.56 o                         
  -5  16   2       4617.38       4450.65        34.26 o                         
  -4  16   2        150.58        132.57         5.93 o                         
  -3  16   2      17069.90      17352.91       100.68 o                         
  -2  16   2       3817.69       3617.46        23.28 o                         
  -1  16   2        587.78        669.38         7.39 o                         
   0  16   2       4846.57       4681.69        30.51 o                         
   1  16   2       7753.81       7585.51        50.05 o                         
   2  16   2      18097.28      17837.41       102.02 o                         
   3  16   2        148.86        179.89         5.92 o                         
   4  16   2       2058.98       2094.17        17.42 o                         
   5  16   2       1375.52       1313.17        14.06 o                         
   6  16   2       6113.16       6106.94        47.21 o                         
   7  16   2        506.30        540.16        14.95 o                         
  -7  17   2          2.91          2.05         7.20 o                         
  -6  17   2       6523.18       6423.06        49.78 o                         
  -5  17   2        128.14        165.01         7.40 o                         
  -4  17   2       3141.82       3183.14        26.08 o                         
  -3  17   2          1.60         19.57         4.62 o                         
  -2  17   2       1686.09       1560.82        12.75 o                         
  -1  17   2       2182.32       2112.53        15.60 o                         
   0  17   2       7000.16       6668.03        45.20 o                         
   1  17   2        463.65        497.30        11.15 o                         
   2  17   2        163.09        169.36         5.47 o                         
   3  17   2       7904.07       7715.26        54.12 o                         
   4  17   2        286.50        295.81         8.27 o                         
   5  17   2       2695.75       2543.93        20.76 o                         
   6  17   2        777.69        828.16        15.12 o                         
   7  17   2        760.67        798.45        16.54 o                         
  -7  18   2        683.14        664.59        13.95 o                         
  -6  18   2        144.89        129.56         8.03 o                         
  -5  18   2        637.63        628.85        12.68 o                         
  -4  18   2        154.13        179.77         6.98 o                         
  -3  18   2       1855.13       1847.72        15.41 o                         
  -2  18   2        634.63        582.39         8.22 o                         
  -1  18   2          2.99         24.27         3.93 o                         
   0  18   2        157.47        176.96         6.17 o                         
   1  18   2       1195.98       1164.99        12.02 o                         
   2  18   2       1414.37       1341.39        12.81 o                         
   3  18   2        242.64        263.84         7.71 o                         
   4  18   2        655.95        644.81        10.59 o                         
   5  18   2         72.30        112.70         7.16 o                         
   6  18   2        250.37        278.69        10.21 o                         
  -7  19   2        866.00        914.29        15.78 o                         
  -6  19   2       5878.14       6052.40        48.01 o                         
  -5  19   2        387.02        356.80        10.51 o                         
  -4  19   2      11122.97      11045.32        75.30 o                         
  -3  19   2          8.58         15.87         5.09 o                         
  -2  19   2       6199.12       5881.31        37.20 o                         
  -1  19   2       7662.96       7399.03        83.36 o                         
   0  19   2       7424.87       7305.81        64.67 o                         
   1  19   2      11822.73      11670.29        78.12 o                         
   2  19   2        571.88        540.51        11.32 o                         
   3  19   2       5924.65       5951.33        40.42 o                         
   4  19   2        390.97        375.10        10.15 o                         
   5  19   2       4424.64       4530.13        35.63 o                         
   6  19   2       2277.43       2273.71        25.68 o                         
  -6  20   2         96.01        117.43         8.19 o                         
  -5  20   2         57.44         79.12         7.04 o                         
  -4  20   2        701.81        667.33        13.44 o                         
  -3  20   2       3774.06       3730.78        29.61 o                         
  -2  20   2        101.66        108.06         5.69 o                         
  -1  20   2         19.78         24.39         4.98 o                         
   0  20   2        888.39        904.91        16.46 o                         
   1  20   2       1582.62       1591.93        19.40 o                         
   2  20   2        620.54        607.74         9.77 o                         
   3  20   2        775.56        736.41        13.03 o                         
   4  20   2        337.06        350.54        10.55 o                         
   5  20   2        213.25        252.80         9.50 o                         
   6  20   2       2908.33       2827.91        29.93 o                         
  -6  21   2        802.02        884.54        15.94 o                         
  -5  21   2          0.76         -2.17         7.05 o                         
  -4  21   2       3805.11       3760.83        32.66 o                         
  -3  21   2        177.28        234.29         8.19 o                         
  -2  21   2        994.67        992.73        12.95 o                         
  -1  21   2        390.30        372.76         9.50 o                         
   0  21   2        697.90        657.06        13.06 o                         
   1  21   2       3057.87       2921.85        26.02 o                         
   2  21   2        333.24        351.05         9.98 o                         
   3  21   2        684.42        721.38        13.10 o                         
   4  21   2        409.12        392.98        12.32 o                         
   5  21   2       3024.00       3029.66        28.93 o                         
  -6  22   2         30.15         28.83         8.53 o                         
  -5  22   2        747.95        791.35        15.14 o                         
  -4  22   2          2.67          5.34         7.25 o                         
  -3  22   2      14130.05      14282.58       101.26 o                         
  -2  22   2       2946.15       2799.44        25.99 o                         
  -1  22   2       3218.22       3180.50        28.42 o                         
   0  22   2       3328.42       3282.85        28.87 o                         
   1  22   2       1571.69       1497.49        17.33 o                         
   2  22   2       9784.75      10029.22        73.05 o                         
   3  22   2          2.14          2.68         7.04 o                         
   4  22   2        875.43        891.27        16.51 o                         
   5  22   2        248.50        277.88        11.43 o                         
  -5  23   2         55.61         81.88         8.96 o                         
  -4  23   2         62.18         64.53         9.37 o                         
  -3  23   2          0.07         11.11         8.42 o                         
  -2  23   2         11.01         11.28         6.94 o                         
  -1  23   2        159.47        174.36         7.97 o                         
   0  23   2        108.96        126.93         7.42 o                         
   1  23   2          1.23         33.92         6.35 o                         
   2  23   2          0.03         35.20         6.52 o                         
   3  23   2        522.83        514.84        14.00 o                         
   4  23   2         92.79        105.80         8.96 o                         
   5  23   2          0.98          4.74         8.90 o                         
  -5  24   2       2035.71       2119.07        25.66 o                         
  -4  24   2         47.93         46.64         8.42 o                         
  -3  24   2       3948.01       4059.86        35.22 o                         
  -2  24   2       1852.41       1783.02        21.22 o                         
  -1  24   2        966.80        926.65        15.14 o                         
   0  24   2       1820.81       1897.76        20.71 o                         
   1  24   2       2471.69       2472.07        24.40 o                         
   2  24   2       4695.96       4790.06        37.65 o                         
   3  24   2         53.72         67.50         8.37 o                         
   4  24   2       1393.18       1504.05        21.11 o                         
  -4  25   2       2068.50       2142.63        25.62 o                         
  -3  25   2         52.82         66.93         8.90 o                         
  -2  25   2       1596.24       1627.14        20.56 o                         
  -1  25   2       1457.65       1510.99        19.46 o                         
   0  25   2       2842.74       2828.56        28.69 o                         
   1  25   2       2229.84       2200.66        23.02 o                         
   2  25   2         20.92         23.56         6.89 o                         
   3  25   2       3273.38       3238.22        32.46 o                         
   4  25   2        382.06        389.33        13.61 o                         
  -4  26   2         12.62         22.92         9.07 o                         
  -3  26   2        458.00        404.60        13.93 o                         
  -2  26   2        174.75        214.81        10.29 o                         
  -1  26   2        620.38        628.35        15.18 o                         
   0  26   2          0.49         38.67         7.45 o                         
   1  26   2         48.46         76.78         7.80 o                         
   2  26   2         98.18        106.99         7.71 o                         
   3  26   2          1.26         12.86         8.75 o                         
  -3  27   2         18.73         43.05         9.29 o                         
  -2  27   2       2173.53       2269.74        27.42 o                         
  -1  27   2        927.11        964.29        17.76 o                         
   0  27   2       2468.35       2577.37        27.54 o                         
   1  27   2       2804.50       2876.13        29.56 o                         
   2  27   2         18.17         16.70         7.84 o                         
  -2  28   2        351.43        421.06        14.50 o                         
  -1  28   2         80.64         89.00         9.42 o                         
   0  28   2       1018.77       1017.60        17.61 o                         
   1  28   2       1382.95       1452.42        20.53 o                         
  -9   1   3        484.52        464.57        13.76 o                         
  -8   1   3       1230.05       1215.98        15.73 o                         
  -7   1   3       8237.16       8195.76        50.21 o                         
  -6   1   3       3488.90       3367.74        23.15 o                         
  -5   1   3        164.53        153.30         4.50 o                         
  -4   1   3      17382.45      17573.56        95.50 o                         
  -3   1   3         17.42         11.96         2.93 o                         
  -2   1   3      13764.73      13278.01        80.05 o                         
  -1   1   3        861.23       1029.14        10.68 o                         
   0   1   3      29003.47      29948.19       177.43 o                         
   1   1   3       8967.66       8268.24        53.40 o                         
   2   1   3      14367.84      14506.17        91.87 o                         
   3   1   3       5584.78       5272.74        37.31 o                         
   4   1   3        725.97        745.42         8.58 o                         
   5   1   3      10177.46       9800.28        74.39 o                         
   6   1   3       4925.94       4578.49        41.38 o                         
   7   1   3       4089.76       4101.96        39.02 o                         
   8   1   3        145.40        167.20        10.38 o                         
  -9   2   3          7.59         -1.43         8.39 o                         
  -8   2   3       2303.32       2298.18        20.50 o                         
  -7   2   3       2547.35       2596.42        21.00 o                         
  -6   2   3        111.11        101.86         4.80 o                         
  -5   2   3       5100.36       4961.78        32.48 o                         
  -4   2   3       8963.85       8492.14        47.73 o                         
  -3   2   3       3617.72       3236.33        20.44 o                         
  -2   2   3         79.95         91.62         3.67 o                         
  -1   2   3      10777.07      10795.98        68.30 o                         
   0   2   3       3040.65       3138.95        21.15 o                         
   1   2   3      17232.31      17088.21       107.08 o                         
   2   2   3       4937.01       4851.45        32.76 o                         
   3   2   3         55.35         92.43         4.29 o                         
   4   2   3      12094.27      12058.55        93.30 o                         
   5   2   3        817.41        833.90        17.90 o                         
   6   2   3       3652.92       3479.12        30.99 o                         
   7   2   3        185.70        228.82         9.74 o                         
   8   2   3       2323.40       2411.33        28.56 o                         
  -9   3   3        225.00        237.23        10.89 o                         
  -8   3   3         31.05         44.87         6.95 o                         
  -7   3   3        897.19        949.00        12.89 o                         
  -6   3   3         39.64         52.94         4.73 o                         
  -5   3   3          6.63         17.42         4.19 o                         
  -4   3   3       1537.57       1481.37        11.84 o                         
  -3   3   3        832.69        867.34         9.78 o                         
  -2   3   3       6632.83       6495.20        37.85 o                         
  -1   3   3        118.99        166.44         4.91 o                         
   0   3   3       4533.86       4574.67        28.51 o                         
   1   3   3        773.00        928.07        15.13 o                         
   2   3   3        103.31        176.44         5.81 o                         
   3   3   3       1300.95       1314.05        12.13 o                         
   4   3   3        201.53        350.81        10.65 o                         
   5   3   3        378.98        375.80         9.60 o                         
   6   3   3        130.73        219.24         8.56 o                         
   7   3   3       1641.21       1557.80        20.85 o                         
   8   3   3         36.95        113.24         9.47 o                         
  -9   4   3        292.71        293.16        11.86 o                         
  -8   4   3       4195.85       4204.36        33.86 o                         
  -7   4   3       3660.03       3602.21        26.68 o                         
  -6   4   3        773.31        694.08         9.89 o                         
  -5   4   3      13194.04      13188.69        79.35 o                         
  -4   4   3      10928.06      10978.86        62.76 o                         
  -3   4   3      12721.21      12518.23        70.87 o                         
  -2   4   3         39.68         13.34         3.14 o                         
  -1   4   3      12310.00      12571.37        76.20 o                         
   0   4   3      13511.37      14186.16        80.20 o                         
   1   4   3      12406.39      11854.63        71.44 o                         
   2   4   3      14886.38      14958.15        98.62 o                         
   3   4   3       1947.06       1957.11        18.16 o                         
   4   4   3      16170.98      16129.40       102.33 o                         
   5   4   3       1005.08       1016.08        13.63 o                         
   6   4   3       4991.09       4837.15        40.38 o                         
   7   4   3         69.30        117.24         8.58 o                         
   8   4   3       3312.14       3501.76        35.89 o                         
  -9   5   3         40.56         30.64         9.26 o                         
  -8   5   3         62.11         81.92         7.71 o                         
  -7   5   3       2044.33       2082.83        18.44 o                         
  -6   5   3       2297.09       2134.95        17.65 o                         
  -5   5   3        445.61        427.27         7.71 o                         
  -4   5   3       1502.30       1445.63        11.49 o                         
  -3   5   3          9.99         25.83         3.08 o                         
  -2   5   3       5221.30       5202.52        32.15 o                         
  -1   5   3        924.68        958.62         8.46 o                         
   0   5   3       3528.04       3521.89        24.21 o                         
   1   5   3      10102.36      10409.94        65.51 o                         
   2   5   3       2844.15       2893.32        21.72 o                         
   3   5   3       1268.12       1113.87        11.02 o                         
   4   5   3       1043.75       1124.09        11.59 o                         
   5   5   3       5005.21       4651.76        44.37 o                         
   6   5   3       1847.07       1784.26        19.71 o                         
   7   5   3        240.41        276.70        10.95 o                         
   8   5   3        319.08        372.89        14.05 o                         
  -9   6   3         25.71         25.81         9.25 o                         
  -8   6   3        454.81        459.49        13.15 o                         
  -7   6   3        733.83        732.35        11.97 o                         
  -6   6   3       5067.34       4899.99        34.69 o                         
  -5   6   3       7234.07       7157.59        47.13 o                         
  -4   6   3       2210.84       2236.36        15.78 o                         
  -3   6   3       3671.13       3560.09        23.36 o                         
  -2   6   3        105.66        149.71         4.33 o                         
  -1   6   3       6342.56       6060.75        35.68 o                         
   0   6   3      13393.55      14010.42        83.27 o                         
   1   6   3        164.22        172.19        13.40 o                         
   2   6   3       3731.44       3836.19        27.74 o                         
   3   6   3        898.32        860.72         9.49 o                         
   4   6   3       7310.06       7075.03        49.15 o                         
   5   6   3       1181.40       1182.78        14.90 o                         
   6   6   3        507.83        537.82        11.54 o                         
   7   6   3         71.65        147.01         8.73 o                         
   8   6   3        927.85       1047.99        19.80 o                         
  -9   7   3        916.56        991.15        18.49 o                         
  -8   7   3       1440.11       1447.96        19.49 o                         
  -7   7   3       6599.53       6688.88        48.79 o                         
  -6   7   3       3228.35       3150.97        26.00 o                         
  -5   7   3        128.66        128.66         5.48 o                         
  -4   7   3      13591.52      13387.35        76.45 o                         
  -3   7   3          7.19         17.75         2.95 o                         
  -2   7   3      18904.54      18799.37       109.86 o                         
  -1   7   3        179.58        189.43         4.82 o                         
   0   7   3      15687.02      15897.04        94.30 o                         
   1   7   3      10892.20      10311.12        68.13 o                         
   2   7   3       9433.69       9713.94        68.25 o                         
   3   7   3       2624.99       2548.29        22.57 o                         
   4   7   3       1610.25       1465.58        16.05 o                         
   5   7   3      11034.61      10792.61        86.49 o                         
   6   7   3       1744.53       1672.93        20.11 o                         
   7   7   3       8505.74       8620.11        77.23 o                         
   8   7   3         51.38         88.87        10.22 o                         
  -8   8   3        651.78        608.20        14.07 o                         
  -7   8   3        255.16        269.89         8.87 o                         
  -6   8   3        303.70        278.94         8.57 o                         
  -5   8   3        114.35        108.84         4.95 o                         
  -4   8   3       1947.18       1904.97        15.45 o                         
  -3   8   3       2525.64       2575.90        16.84 o                         
  -2   8   3       3726.90       3637.11        27.06 o                         
  -1   8   3         87.91         90.76         3.58 o                         
   0   8   3        503.77        486.82         6.32 o                         
   1   8   3       9782.53       9706.98        64.50 o                         
   2   8   3        100.09        166.43         4.83 o                         
   3   8   3        673.40        721.04        11.29 o                         
   4   8   3        778.29        757.98        11.76 o                         
   5   8   3         12.66        111.45         6.41 o                         
   6   8   3          1.27         21.35         7.36 o                         
   7   8   3         93.41        256.54        13.41 o                         
  -8   9   3        855.69        836.94        15.42 o                         
  -7   9   3       5580.19       5693.17        42.90 o                         
  -6   9   3        888.52        848.22        12.59 o                         
  -5   9   3       1207.42       1159.47        12.24 o                         
  -4   9   3      13643.09      13556.75        81.39 o                         
  -3   9   3       1377.11       1386.74        10.94 o                         
  -2   9   3      17976.20      18350.61        97.49 o                         
  -1   9   3       1623.36       1649.32        11.82 o                         
   0   9   3       7074.58       7100.93        40.91 o                         
   1   9   3        739.43        598.81        13.15 o                         
   2   9   3       8163.41       7946.37        56.40 o                         
   3   9   3       6825.27       6723.94        48.92 o                         
   4   9   3          2.76         47.51         7.41 o                         
   5   9   3       3122.66       3111.51        26.76 o                         
   6   9   3        139.85        163.01         8.90 o                         
   7   9   3       4318.30       4305.90        38.72 o                         
  -8  10   3       3106.17       3139.91        29.92 o                         
  -7  10   3       1114.89       1173.88        15.75 o                         
  -6  10   3        104.64        122.95         6.78 o                         
  -5  10   3      13993.92      13869.17        87.73 o                         
  -4  10   3       8626.10       8450.31        52.34 o                         
  -3  10   3       5086.12       4882.07        29.64 o                         
  -2  10   3       4013.84       3778.63        26.65 o                         
  -1  10   3      14312.20      14408.89        80.38 o                         
   0  10   3       5647.77       5855.47        34.40 o                         
   1  10   3       9787.83       9499.06        63.75 o                         
   2  10   3       3351.41       3352.09        27.91 o                         
   3  10   3        312.26        395.79        12.67 o                         
   4  10   3       7274.01       7230.63        59.88 o                         
   5  10   3        749.98        704.69        12.33 o                         
   6  10   3       2641.69       2580.95        26.54 o                         
   7  10   3        463.35        517.37        13.83 o                         
  -8  11   3         71.89         81.15         9.37 o                         
  -7  11   3         49.61         44.89         6.94 o                         
  -6  11   3          1.69          1.41         5.75 o                         
  -5  11   3         21.19         34.11         6.58 o                         
  -4  11   3       1247.42       1113.34        10.89 o                         
  -3  11   3        235.20        251.88         5.19 o                         
  -2  11   3        499.07        467.60         6.17 o                         
  -1  11   3       1717.44       1929.24        13.93 o                         
   0  11   3       1504.55       1478.75        11.39 o                         
   1  11   3       2607.08       2626.88        20.52 o                         
   2  11   3        216.95        214.77         7.22 o                         
   3  11   3       4711.82       4470.94        33.53 o                         
   4  11   3         98.97        190.42         7.04 o                         
   5  11   3       1020.30       1009.00        13.41 o                         
   6  11   3         46.08         96.01         7.53 o                         
   7  11   3        266.80        304.83        10.79 o                         
  -8  12   3       1775.84       1868.66        22.41 o                         
  -7  12   3        643.98        657.89        13.11 o                         
  -6  12   3       2846.54       2700.98        24.12 o                         
  -5  12   3       7069.72       6942.18        45.26 o                         
  -4  12   3         85.77        109.86         4.69 o                         
  -3  12   3       6590.51       6417.58        38.06 o                         
  -2  12   3        588.59        638.55         7.76 o                         
  -1  12   3      23531.82      23497.84       125.26 o                         
   0  12   3       6500.57       6327.03        37.21 o                         
   1  12   3       2283.96       2222.52        18.35 o                         
   2  12   3       1751.44       1737.24        17.35 o                         
   3  12   3       1275.40       1198.87        13.22 o                         
   4  12   3      11796.39      11909.27        82.66 o                         
   5  12   3       1591.41       1492.26        16.19 o                         
   6  12   3       3870.02       3803.26        31.12 o                         
   7  12   3         89.51        132.33         9.02 o                         
  -8  13   3        190.48        202.27        10.07 o                         
  -7  13   3       3014.86       3109.53        27.67 o                         
  -6  13   3       2572.74       2572.83        23.50 o                         
  -5  13   3       2382.35       2321.65        20.41 o                         
  -4  13   3       5855.97       5747.55        36.33 o                         
  -3  13   3         31.61         39.94         3.72 o                         
  -2  13   3       7551.05       7281.61        41.29 o                         
  -1  13   3         67.92        146.32         4.25 o                         
   0  13   3         75.59         94.11         3.60 o                         
   1  13   3      12635.36      12513.04        79.84 o                         
   2  13   3       3402.94       3317.12        28.44 o                         
   3  13   3       1680.33       1700.22        16.32 o                         
   4  13   3        807.54        840.71        12.88 o                         
   5  13   3       2913.79       2939.27        23.83 o                         
   6  13   3        445.22        437.59        11.98 o                         
   7  13   3       1440.23       1414.34        19.44 o                         
  -8  14   3          8.81         23.47         8.47 o                         
  -7  14   3         28.07         32.16         7.23 o                         
  -6  14   3       2827.79       2725.31        24.56 o                         
  -5  14   3       3483.78       3488.02        26.08 o                         
  -4  14   3        107.69         99.24         5.19 o                         
  -3  14   3        245.26        214.92         5.89 o                         
  -2  14   3       1417.91       1317.37        10.91 o                         
  -1  14   3       5903.62       5526.44        31.39 o                         
   0  14   3       3513.30       3327.53        22.59 o                         
   1  14   3         48.27        121.37         8.00 o                         
   2  14   3       1900.97       1878.39        19.08 o                         
   3  14   3       2100.08       2056.48        19.77 o                         
   4  14   3       3547.62       3461.97        26.11 o                         
   5  14   3        120.27        167.42         7.40 o                         
   6  14   3        370.04        413.99        11.81 o                         
   7  14   3        142.17        207.23        10.74 o                         
  -7  15   3       3688.50       3727.65        31.90 o                         
  -6  15   3       2081.37       2158.03        21.45 o                         
  -5  15   3       2147.97       2041.55        18.84 o                         
  -4  15   3       5135.48       4914.96        32.38 o                         
  -3  15   3         25.96         30.04         4.01 o                         
  -2  15   3      17180.26      17229.80        90.41 o                         
  -1  15   3         26.79         26.39         3.37 o                         
   0  15   3       2522.51       2373.89        16.95 o                         
   1  15   3       8053.26       7706.81        49.17 o                         
   2  15   3       7420.82       7241.73        53.29 o                         
   3  15   3       7750.09       7645.57        54.74 o                         
   4  15   3        448.91        441.51        10.23 o                         
   5  15   3       3322.45       3314.54        26.49 o                         
   6  15   3         79.19         77.76         7.88 o                         
  -7  16   3          1.36         11.99         7.35 o                         
  -6  16   3         52.80         59.67         7.05 o                         
  -5  16   3       2011.49       1958.85        18.67 o                         
  -4  16   3        508.70        500.08         9.99 o                         
  -3  16   3       1868.77       1864.67        14.86 o                         
  -2  16   3       2631.69       2506.89        17.31 o                         
  -1  16   3       1386.74       1320.81        10.90 o                         
   0  16   3          8.02         30.46         4.60 o                         
   1  16   3       4299.74       4128.24        29.94 o                         
   2  16   3         20.31        116.72         9.26 o                         
   3  16   3         52.20        109.72         7.12 o                         
   4  16   3       1330.26       1235.69        15.05 o                         
   5  16   3         20.95         58.30         6.94 o                         
   6  16   3        522.84        510.96        15.66 o                         
  -7  17   3        564.58        564.21        13.84 o                         
  -6  17   3        643.25        627.50        13.15 o                         
  -5  17   3        458.46        447.72        10.95 o                         
  -4  17   3       3149.35       3087.48        24.04 o                         
  -3  17   3         12.61         14.19         4.45 o                         
  -2  17   3       5500.51       5415.94        35.87 o                         
  -1  17   3        237.16        291.92         6.57 o                         
   0  17   3       2758.27       2666.08        19.60 o                         
   1  17   3        511.40        533.78        10.20 o                         
   2  17   3       6337.00       6071.57        66.97 o                         
   3  17   3       6516.41       6233.44        47.28 o                         
   4  17   3        232.75        276.11         8.59 o                         
   5  17   3       1753.21       1753.07        19.38 o                         
   6  17   3          3.09         34.30         8.75 o                         
  -7  18   3         95.31        114.49         8.75 o                         
  -6  18   3       1232.58       1223.46        16.86 o                         
  -5  18   3       8693.71       8772.25        59.03 o                         
  -4  18   3        252.77        255.18         8.10 o                         
  -3  18   3       1530.23       1533.24        13.49 o                         
  -2  18   3        557.48        510.38         8.11 o                         
  -1  18   3      18579.33      18330.04        96.43 o                         
   0  18   3        982.84        951.75        12.29 o                         
   1  18   3       4124.82       3976.32        37.45 o                         
   2  18   3        707.83        715.59        13.68 o                         
   3  18   3        625.55        635.18        12.30 o                         
   4  18   3       9240.93       9418.62        62.86 o                         
   5  18   3        188.81        189.76         8.72 o                         
   6  18   3       1193.62       1288.00        20.14 o                         
  -6  19   3         51.68         57.06         7.76 o                         
  -5  19   3         10.67         29.84         6.82 o                         
  -4  19   3         10.89         12.85         5.81 o                         
  -3  19   3        353.26        298.78         7.63 o                         
  -2  19   3        151.73        147.83         5.54 o                         
  -1  19   3         66.78        150.68         5.68 o                         
   0  19   3        575.89        522.81        11.38 o                         
   1  19   3       3980.56       3700.69        41.36 o                         
   2  19   3        212.01        214.47         8.46 o                         
   3  19   3        490.39        513.31        11.31 o                         
   4  19   3         52.26        122.78         8.10 o                         
   5  19   3         20.11         25.19         9.18 o                         
  -6  20   3       2080.76       2093.43        22.62 o                         
  -5  20   3       4561.80       4576.18        34.90 o                         
  -4  20   3         31.95         40.52         6.37 o                         
  -3  20   3       2595.22       2519.62        19.38 o                         
  -2  20   3       1001.30        853.27        10.25 o                         
  -1  20   3      11974.58      11889.00        68.66 o                         
   0  20   3       5731.54       5592.91        39.95 o                         
   1  20   3       1853.35       1851.71        18.51 o                         
   2  20   3       2411.11       2361.26        22.76 o                         
   3  20   3       1479.45       1402.41        16.40 o                         
   4  20   3       4795.52       4764.05        37.31 o                         
   5  20   3          0.24         -5.26         8.98 o                         
  -6  21   3        229.82        248.37        11.19 o                         
  -5  21   3        499.44        488.02        12.63 o                         
  -4  21   3       1495.46       1507.25        17.26 o                         
  -3  21   3         17.23         24.26         6.02 o                         
  -2  21   3       6417.60       6382.57        40.03 o                         
  -1  21   3        295.11        316.27         9.00 o                         
   0  21   3        362.32        368.77        10.34 o                         
   1  21   3       1451.93       1356.33        15.96 o                         
   2  21   3       3305.04       3160.61        28.19 o                         
   3  21   3       4924.74       4887.64        39.88 o                         
   4  21   3        232.63        230.99         9.74 o                         
   5  21   3       1290.76       1346.98        22.31 o                         
  -5  22   3         11.30         20.00         7.51 o                         
  -4  22   3         61.37         61.15         7.73 o                         
  -3  22   3        257.00        308.39         9.54 o                         
  -2  22   3        130.80        161.89         7.50 o                         
  -1  22   3        926.87        916.20        13.46 o                         
   0  22   3          4.49          9.46         6.02 o                         
   1  22   3         59.42         59.62         6.56 o                         
   2  22   3        273.27        341.57        11.71 o                         
   3  22   3        588.72        658.56        16.87 o                         
   4  22   3         69.35         78.47        10.78 o                         
  -5  23   3       1387.37       1381.87        19.71 o                         
  -4  23   3       3188.54       3209.38        30.62 o                         
  -3  23   3          3.53          5.67         7.36 o                         
  -2  23   3       7468.70       7480.53        53.75 o                         
  -1  23   3        125.09        141.90         7.31 o                         
   0  23   3       1134.74       1168.50        15.45 o                         
   1  23   3       4045.55       4128.95        33.48 o                         
   2  23   3       4147.26       4147.42        37.88 o                         
   3  23   3       5697.71       5746.99        49.33 o                         
   4  23   3          4.22         25.28         9.40 o                         
  -4  24   3         20.27         16.06         8.46 o                         
  -3  24   3         12.30         33.73         8.95 o                         
  -2  24   3         34.82         54.53         7.64 o                         
  -1  24   3       3899.57       3856.87        32.28 o                         
   0  24   3         93.25        112.02         7.57 o                         
   1  24   3        900.82        856.24        14.14 o                         
   2  24   3        111.48        161.87         8.93 o                         
   3  24   3        204.12        203.02        10.28 o                         
  -4  25   3       1000.25       1056.83        19.07 o                         
  -3  25   3         77.42         70.67         8.72 o                         
  -2  25   3        724.01        761.91        14.90 o                         
  -1  25   3        439.37        497.25        14.95 o                         
   0  25   3        820.41        867.68        14.71 o                         
   1  25   3        649.03        694.94        13.57 o                         
   2  25   3        287.29        289.20        10.72 o                         
   3  25   3        948.91        955.20        18.25 o                         
  -3  26   3       1312.89       1339.47        20.73 o                         
  -2  26   3         63.21         78.60         8.57 o                         
  -1  26   3       6540.87       6718.99        52.90 o                         
   0  26   3        891.87        934.04        15.96 o                         
   1  26   3       2441.47       2542.99        24.98 o                         
   2  26   3        435.02        461.25        14.15 o                         
  -2  27   3       1087.05       1079.02        18.65 o                         
  -1  27   3         52.98        105.19         9.11 o                         
   0  27   3          3.60          9.25         7.84 o                         
   1  27   3        218.15        243.63         9.66 o                         
  -9   0   4          1.19          1.10        11.94 o                         
  -8   0   4       2042.27       2134.69        30.14 o                         
  -7   0   4        204.46        255.21        12.23 o                         
  -6   0   4      14508.40      14708.56       131.60 o                         
  -5   0   4       6471.61       6348.07        54.99 o                         
  -4   0   4       1688.10       1729.21        20.40 o                         
  -3   0   4      21649.53      22382.50       189.18 o                         
  -2   0   4       3837.50       3591.67        36.46 o                         
  -1   0   4      22336.67      21865.57       184.62 o                         
   0   0   4       8839.38       9006.96        80.01 o                         
   1   0   4       3777.00       3748.29        38.30 o                         
   2   0   4      15143.62      15609.82       155.12 o                         
   3   0   4      18914.20      18144.00       179.37 o                         
   4   0   4        981.94        947.22        17.83 o                         
   5   0   4       1748.50       1630.50        27.35 o                         
   6   0   4       5888.20       5940.98        74.25 o                         
   7   0   4        128.87        124.64        14.08 o                         
  -9   1   4       1350.37       1400.48        21.26 o                         
  -8   1   4         44.55         51.63         7.54 o                         
  -7   1   4        929.72        876.96        12.57 o                         
  -6   1   4        343.43        399.88         9.82 o                         
  -5   1   4        460.08        469.10         7.40 o                         
  -4   1   4       1678.64       1508.98        13.25 o                         
  -3   1   4        225.95        262.61         7.44 o                         
  -2   1   4        792.82        794.90        10.01 o                         
  -1   1   4        327.30        423.16         8.89 o                         
   0   1   4       1854.67       1789.86        15.22 o                         
   1   1   4       6068.90       6186.93        41.83 o                         
   2   1   4       3025.28       2924.92        22.87 o                         
   3   1   4       1625.13       1923.37        17.37 o                         
   4   1   4        252.59        291.60         8.42 o                         
   5   1   4       1086.98       1097.43        21.51 o                         
   6   1   4       1031.91       1091.51        17.78 o                         
   7   1   4       1458.82       1392.41        20.92 o                         
  -8   2   4       1878.59       1814.65        19.57 o                         
  -7   2   4          6.94         10.05         5.86 o                         
  -6   2   4       4549.51       4525.27        31.51 o                         
  -5   2   4       1997.88       1816.46        14.22 o                         
  -4   2   4        432.42        394.48         7.04 o                         
  -3   2   4       5213.27       5108.37        33.62 o                         
  -2   2   4          1.92         54.58         5.20 o                         
  -1   2   4       7717.63       7299.21        48.04 o                         
   0   2   4       2156.00       2326.46        18.85 o                         
   1   2   4       1220.89       1116.22        12.47 o                         
   2   2   4       3620.04       3643.14        26.44 o                         
   3   2   4      13615.08      13342.97        85.81 o                         
   4   2   4       1800.84       1707.20        17.43 o                         
   5   2   4       1392.93       1343.98        19.21 o                         
   6   2   4       2903.44       2983.92        31.10 o                         
   7   2   4         72.53        213.45        10.59 o                         
  -8   3   4          7.80         13.49         7.14 o                         
  -7   3   4       3340.13       3403.96        26.24 o                         
  -6   3   4       2545.29       2489.86        21.08 o                         
  -5   3   4       2845.35       2744.96        20.33 o                         
  -4   3   4       9624.04       9207.75        53.80 o                         
  -3   3   4       7199.74       7044.05        44.79 o                         
  -2   3   4      21127.80      21515.87       134.16 o                         
  -1   3   4        746.53        671.69         8.57 o                         
   0   3   4      10712.68      10810.92        64.62 o                         
   1   3   4        635.03        598.02         8.69 o                         
   2   3   4      16175.91      16108.71       102.83 o                         
   3   3   4       6485.58       6193.54        43.87 o                         
   4   3   4         55.96         85.24        10.13 o                         
   5   3   4       3689.80       3772.99        37.75 o                         
   6   3   4       3752.61       3706.21        36.12 o                         
   7   3   4       7082.95       6770.03        59.54 o                         
  -8   4   4          1.76         13.41         7.21 o                         
  -7   4   4         14.80         14.85         6.36 o                         
  -6   4   4       1952.32       1872.81        17.71 o                         
  -5   4   4        336.66        368.46         7.68 o                         
  -4   4   4        493.57        448.36         7.00 o                         
  -3   4   4         31.57         77.50         4.01 o                         
  -2   4   4        690.88        824.80         9.56 o                         
  -1   4   4        656.33        664.68         8.17 o                         
   0   4   4        149.15        253.43         7.71 o                         
   1   4   4       1193.37       1210.68        10.58 o                         
   2   4   4         29.23        180.40         7.24 o                         
   3   4   4        367.41        434.29        10.21 o                         
   4   4   4         79.96         67.15         5.49 o                         
   5   4   4        107.22        189.62         8.94 o                         
   6   4   4         33.82        116.79         8.61 o                         
   7   4   4          0.00        145.48        11.14 o                         
  -8   5   4         78.57         92.15         7.78 o                         
  -7   5   4       4409.75       4265.21        32.38 o                         
  -6   5   4       2360.44       2270.03        20.20 o                         
  -5   5   4       2734.47       2650.33        19.09 o                         
  -4   5   4       2845.95       2679.50        19.39 o                         
  -3   5   4       7529.79       7423.66        45.51 o                         
  -2   5   4      14203.50      14183.71        89.87 o                         
  -1   5   4         72.73        137.44         4.35 o                         
   0   5   4      14743.45      14706.77        91.39 o                         
   1   5   4        894.42        969.42         9.30 o                         
   2   5   4       7783.21       7368.42        53.51 o                         
   3   5   4       4359.77       4295.85        30.62 o                         
   4   5   4         14.83         33.53         5.29 o                         
   5   5   4       4102.17       3978.44        34.63 o                         
   6   5   4       2193.16       2145.54        24.76 o                         
   7   5   4       2240.20       2264.74        26.90 o                         
  -8   6   4        940.05        976.12        15.70 o                         
  -7   6   4        101.05        114.19         7.45 o                         
  -6   6   4       9625.83       9402.34        64.25 o                         
  -5   6   4       3580.72       3537.43        24.75 o                         
  -4   6   4         65.76         66.47         4.33 o                         
  -3   6   4      10935.65      10929.72        65.30 o                         
  -2   6   4       1938.35       1830.63        14.58 o                         
  -1   6   4      10875.74      10239.34        61.24 o                         
   0   6   4         29.03        123.67         7.15 o                         
   1   6   4       2172.15       2061.32        15.95 o                         
   2   6   4       4723.33       4578.66        35.00 o                         
   3   6   4      15499.61      15181.55       101.57 o                         
   4   6   4       2260.50       2148.17        19.22 o                         
   5   6   4        405.62        492.03        11.76 o                         
   6   6   4       4758.17       4902.48        48.52 o                         
   7   6   4        426.96        380.37        15.04 o                         
  -8   7   4         23.15         44.87         7.62 o                         
  -7   7   4         77.08         72.58         7.17 o                         
  -6   7   4       2255.36       2077.76        19.94 o                         
  -5   7   4        674.64        635.43         9.44 o                         
  -4   7   4          2.60          9.20         3.74 o                         
  -3   7   4         66.69        140.55         4.60 o                         
  -2   7   4        118.61        105.96         4.16 o                         
  -1   7   4        118.58        224.05         6.08 o                         
   0   7   4       3637.51       3465.73        24.76 o                         
   1   7   4        238.45        289.40         6.30 o                         
   2   7   4        533.20        586.38         9.04 o                         
   3   7   4         63.23        257.48         9.79 o                         
   4   7   4          9.57         58.45         5.36 o                         
   5   7   4       2441.76       2241.70        28.84 o                         
   6   7   4        453.47        567.37        16.01 o                         
   7   7   4         27.83         55.05        10.13 o                         
  -8   8   4       2115.36       2123.33        22.37 o                         
  -7   8   4        546.20        561.83        13.39 o                         
  -6   8   4       6208.29       6079.87        44.10 o                         
  -5   8   4        271.95        303.39         8.04 o                         
  -4   8   4       2257.22       2234.20        17.31 o                         
  -3   8   4      12431.37      12368.47        71.20 o                         
  -2   8   4       1942.10       1842.38        14.05 o                         
  -1   8   4      17864.96      17389.55       101.94 o                         
   0   8   4         37.24         59.69         4.53 o                         
   1   8   4       9954.30       9701.56        65.33 o                         
   2   8   4       6694.33       6570.99        46.27 o                         
   3   8   4       9864.48       9551.99        65.66 o                         
   4   8   4       2328.12       2316.21        23.20 o                         
   5   8   4        923.77        934.77        18.03 o                         
   6   8   4       5995.76       6168.46        58.36 o                         
   7   8   4         50.91         51.71        10.17 o                         
  -8   9   4         15.83         15.42         7.64 o                         
  -7   9   4        711.86        684.77        13.36 o                         
  -6   9   4       1250.11       1265.64        15.60 o                         
  -5   9   4        894.26        916.93        11.63 o                         
  -4   9   4       6170.93       6011.78        37.10 o                         
  -3   9   4       3829.21       3732.22        23.73 o                         
  -2   9   4       1075.71       1051.62        10.25 o                         
  -1   9   4       3314.03       3371.18        22.15 o                         
   0   9   4       4194.11       4094.02        26.59 o                         
   1   9   4          9.97        117.18         9.27 o                         
   2   9   4       6147.67       5891.78        44.13 o                         
   3   9   4       7237.46       6990.19        55.02 o                         
   4   9   4        597.30        623.98        12.86 o                         
   5   9   4        420.66        435.46        14.85 o                         
   6   9   4        723.53        902.74        18.75 o                         
   7   9   4        954.08        968.16        20.93 o                         
  -8  10   4       2105.92       2033.24        22.14 o                         
  -7  10   4        703.73        703.71        13.49 o                         
  -6  10   4        160.32        198.43         7.83 o                         
  -5  10   4       1086.11       1064.82        12.21 o                         
  -4  10   4       5227.90       5063.26        31.76 o                         
  -3  10   4       4232.69       4130.38        25.91 o                         
  -2  10   4       1637.06       1661.36        12.84 o                         
  -1  10   4       1085.35        944.19        10.11 o                         
   0  10   4         31.95        154.62         5.33 o                         
   1  10   4       4935.85       4791.99        34.88 o                         
   2  10   4       4639.37       4487.92        32.87 o                         
   3  10   4       2839.00       2792.50        26.30 o                         
   4  10   4       1564.35       1482.71        18.47 o                         
   5  10   4        532.92        587.00        16.22 o                         
   6  10   4       1071.25       1136.46        20.43 o                         
   7  10   4        143.10        120.85        11.21 o                         
  -8  11   4          2.62          4.31         7.91 o                         
  -7  11   4       2280.68       2288.55        22.62 o                         
  -6  11   4       1006.81        953.81        13.66 o                         
  -5  11   4       2515.00       2333.69        18.58 o                         
  -4  11   4       3893.46       3747.62        24.42 o                         
  -3  11   4       7042.12       6969.99        40.92 o                         
  -2  11   4       8073.15       7994.59        46.22 o                         
  -1  11   4          4.67          8.23         3.86 o                         
   0  11   4      20483.69      20432.82       116.93 o                         
   1  11   4        167.09        168.17         5.53 o                         
   2  11   4       8215.88       7803.91        54.01 o                         
   3  11   4       5438.61       5134.58        45.00 o                         
   4  11   4        633.26        715.00        13.98 o                         
   5  11   4       5179.97       5129.66        50.50 o                         
   6  11   4       1793.98       1713.43        23.18 o                         
  -8  12   4          8.64         15.55         8.24 o                         
  -7  12   4        209.78        213.94         8.61 o                         
  -6  12   4       2058.54       2081.31        19.95 o                         
  -5  12   4        415.09        413.34         9.27 o                         
  -4  12   4       1524.23       1432.16        12.86 o                         
  -3  12   4        327.56        324.33         7.06 o                         
  -2  12   4       3158.03       2902.57        22.76 o                         
  -1  12   4       3380.69       3210.77        23.06 o                         
   0  12   4         74.31        231.31         7.59 o                         
   1  12   4         32.33         45.89         4.93 o                         
   2  12   4        420.74        507.12         8.83 o                         
   3  12   4       1540.83       1512.64        19.73 o                         
   4  12   4        130.94        170.15         7.94 o                         
   5  12   4        247.71        350.80        14.12 o                         
   6  12   4       1094.28       1064.10        18.05 o                         
  -7  13   4       3401.44       3427.85        28.80 o                         
  -6  13   4       2401.46       2299.41        21.38 o                         
  -5  13   4        721.10        722.64        10.66 o                         
  -4  13   4       2183.72       2164.49        16.25 o                         
  -3  13   4       1102.46       1069.37        10.49 o                         
  -2  13   4       4329.86       4146.42        26.22 o                         
  -1  13   4         52.53        135.49         5.13 o                         
   0  13   4      12053.97      11889.79        73.44 o                         
   1  13   4        679.13        727.66        10.81 o                         
   2  13   4       2426.83       2528.25        24.11 o                         
   3  13   4        642.35        687.40        12.51 o                         
   4  13   4        982.84       1013.60        16.31 o                         
   5  13   4       6560.49       6230.25        55.34 o                         
   6  13   4          4.78         65.46         8.88 o                         
  -7  14   4       1891.60       1864.36        20.09 o                         
  -6  14   4       6507.27       6543.98        46.18 o                         
  -5  14   4         81.09        120.18         6.25 o                         
  -4  14   4       1418.95       1433.17        13.61 o                         
  -3  14   4      10170.48      10030.03        54.19 o                         
  -2  14   4       1963.41       1728.43        13.95 o                         
  -1  14   4       8806.04       8698.66        52.57 o                         
   0  14   4          0.71         44.98         4.79 o                         
   1  14   4       5093.57       4841.85        37.85 o                         
   2  14   4       5021.93       4821.86        41.56 o                         
   3  14   4       4098.63       3950.84        34.35 o                         
   4  14   4       1720.69       1668.29        21.98 o                         
   5  14   4        319.59        362.91        11.96 o                         
   6  14   4       1998.20       2117.75        24.05 o                         
  -7  15   4        166.31        206.20         9.20 o                         
  -6  15   4        700.69        659.50        13.08 o                         
  -5  15   4        530.66        511.38        10.86 o                         
  -4  15   4        470.73        437.51         9.22 o                         
  -3  15   4        148.56        214.93         5.76 o                         
  -2  15   4        323.59        314.52         7.37 o                         
  -1  15   4        181.19        226.41         6.76 o                         
   0  15   4        116.14        123.23         5.73 o                         
   1  15   4        321.71        413.04        10.79 o                         
   2  15   4        562.98        564.98        12.25 o                         
   3  15   4        643.69        652.94        17.03 o                         
   4  15   4          1.99         36.08         8.57 o                         
   5  15   4         68.92         83.78         8.09 o                         
   6  15   4        100.20        185.61         9.93 o                         
  -7  16   4       1934.94       2059.52        21.75 o                         
  -6  16   4       2357.60       2393.79        23.72 o                         
  -5  16   4        512.99        511.56        11.52 o                         
  -4  16   4       4703.70       4552.62        29.83 o                         
  -3  16   4      11546.68      11279.89        60.77 o                         
  -2  16   4        211.90        228.13         6.05 o                         
  -1  16   4       3234.42       3194.24        23.09 o                         
   0  16   4         27.53         41.80         5.64 o                         
   1  16   4       8492.13       8461.05        65.53 o                         
   2  16   4       3095.10       2927.16        27.87 o                         
   3  16   4       3390.98       3324.38        30.92 o                         
   4  16   4       1957.89       1950.69        23.03 o                         
   5  16   4        510.33        520.48        13.76 o                         
  -7  17   4        746.49        720.67        15.79 o                         
  -6  17   4        607.64        596.05        13.69 o                         
  -5  17   4        870.59        891.70        14.12 o                         
  -4  17   4       2609.96       2645.35        20.31 o                         
  -3  17   4       1720.35       1743.95        14.80 o                         
  -2  17   4        725.39        720.53         9.59 o                         
  -1  17   4        436.76        405.52         8.79 o                         
   0  17   4       8760.83       8492.61        56.73 o                         
   1  17   4         29.08         92.97         7.21 o                         
   2  17   4       1821.55       1770.38        20.39 o                         
   3  17   4       1064.03       1056.39        16.45 o                         
   4  17   4       1663.80       1659.00        20.12 o                         
   5  17   4       3055.77       3031.46        29.38 o                         
  -6  18   4          3.58         10.55         7.66 o                         
  -5  18   4        106.14        133.93         7.83 o                         
  -4  18   4       1092.78       1129.99        13.63 o                         
  -3  18   4       1443.68       1416.12        13.88 o                         
  -2  18   4        622.56        572.56         9.36 o                         
  -1  18   4          3.69         13.04         5.27 o                         
   0  18   4        229.17        348.71        10.07 o                         
   1  18   4       1977.45       1955.50        20.59 o                         
   2  18   4        102.04        108.05         7.36 o                         
   3  18   4         73.00        103.05         8.98 o                         
   4  18   4        772.84        815.42        15.35 o                         
   5  18   4        872.46        985.47        17.12 o                         
  -6  19   4       1714.12       1768.30        20.97 o                         
  -5  19   4       2563.25       2528.47        23.53 o                         
  -4  19   4       5209.99       5217.25        36.90 o                         
  -3  19   4       2664.24       2571.23        19.62 o                         
  -2  19   4       3426.52       3415.23        22.89 o                         
  -1  19   4        920.11        873.92        11.30 o                         
   0  19   4      13231.08      13337.31        90.34 o                         
   1  19   4       1849.29       1776.47        21.40 o                         
   2  19   4       1262.87       1263.44        17.07 o                         
   3  19   4       1709.28       1786.49        23.49 o                         
   4  19   4       2514.90       2479.47        24.39 o                         
   5  19   4       3738.28       3830.89        35.21 o                         
  -6  20   4       1318.51       1376.18        19.20 o                         
  -5  20   4          7.31         17.72         7.80 o                         
  -4  20   4          2.92          9.49         6.43 o                         
  -3  20   4       1417.82       1415.41        14.35 o                         
  -2  20   4        210.02        227.82         7.02 o                         
  -1  20   4        525.85        509.64        10.50 o                         
   0  20   4        489.74        544.88        15.62 o                         
   1  20   4        918.79        891.95        14.81 o                         
   2  20   4        152.15        190.98         9.29 o                         
   3  20   4       1444.36       1424.16        21.50 o                         
   4  20   4        114.28        183.39         9.12 o                         
  -5  21   4        541.83        581.90        13.87 o                         
  -4  21   4        721.61        750.37        14.18 o                         
  -3  21   4        123.72        147.64         7.79 o                         
  -2  21   4       1117.28       1141.91        14.07 o                         
  -1  21   4        131.93        153.99         7.27 o                         
   0  21   4       1620.30       1591.26        18.39 o                         
   1  21   4        177.21        200.19         9.07 o                         
   2  21   4       1812.31       1910.48        22.87 o                         
   3  21   4        407.76        454.82        14.81 o                         
   4  21   4       1341.54       1398.41        18.69 o                         
  -5  22   4         27.30         47.08         8.14 o                         
  -4  22   4       1807.25       1831.31        20.93 o                         
  -3  22   4       7362.27       7461.53        54.72 o                         
  -2  22   4          1.23         15.70         6.50 o                         
  -1  22   4       5687.24       5818.38        42.50 o                         
   0  22   4         76.82         82.73         7.66 o                         
   1  22   4       3728.15       3714.09        34.95 o                         
   2  22   4       1898.31       2042.25        24.17 o                         
   3  22   4        793.52        868.62        18.84 o                         
  -4  23   4       1046.94       1045.10        17.78 o                         
  -3  23   4         73.18        102.59         8.31 o                         
  -2  23   4        288.65        281.95         9.27 o                         
  -1  23   4        149.71        177.40         8.59 o                         
   0  23   4         84.60         82.51         8.11 o                         
   1  23   4          0.86         71.70         8.22 o                         
   2  23   4         52.79         74.58         8.96 o                         
   3  23   4        118.70        137.90        11.13 o                         
  -4  24   4       1782.79       1842.95        23.28 o                         
  -3  24   4       3581.86       3722.34        32.63 o                         
  -2  24   4         31.80         44.18         7.54 o                         
  -1  24   4       1266.14       1307.84        18.49 o                         
   0  24   4         41.39         77.82         8.37 o                         
   1  24   4       3888.44       4009.39        35.81 o                         
   2  24   4        417.04        457.84        15.28 o                         
  -3  25   4        469.44        471.58        14.95 o                         
  -2  25   4        528.80        555.03        13.60 o                         
  -1  25   4        126.70        137.28         9.42 o                         
   0  25   4       5042.67       5120.88        43.20 o                         
   1  25   4        179.71        245.57        10.61 o                         
  -2  26   4         72.57         69.47         9.18 o                         
  -1  26   4         19.70         27.28         8.45 o                         
   0  26   4        147.60        206.88        10.41 o                         
  -8   1   5         99.39        115.86         8.60 o                         
  -7   1   5       4783.78       4704.01        39.00 o                         
  -6   1   5         57.18         50.24         7.00 o                         
  -5   1   5      16036.74      15644.91       124.55 o                         
  -4   1   5        296.32        346.26         8.20 o                         
  -3   1   5       1297.57       1326.08        13.33 o                         
  -2   1   5       6910.58       6626.42        43.20 o                         
  -1   1   5       3883.06       3577.62        26.67 o                         
   0   1   5      16655.74      16606.95       108.14 o                         
   1   1   5       1652.47       1541.60        15.12 o                         
   2   1   5       2493.97       2457.46        21.11 o                         
   3   1   5        736.73        653.40        11.99 o                         
   4   1   5      13553.80      13318.21       106.74 o                         
   5   1   5       2849.61       2859.40        35.41 o                         
   6   1   5          5.41         13.17         9.58 o                         
  -8   2   5       3863.07       3908.96        33.55 o                         
  -7   2   5         43.65         62.22         7.29 o                         
  -6   2   5        175.48        196.98         8.38 o                         
  -5   2   5          2.61         71.20         6.93 o                         
  -4   2   5       6547.79       6355.85        42.12 o                         
  -3   2   5       4768.42       4402.08        30.55 o                         
  -2   2   5       1885.10       1832.88        17.19 o                         
  -1   2   5       4696.82       4605.22        32.78 o                         
   0   2   5       1895.57       1902.14        17.16 o                         
   1   2   5      19617.17      19146.16       126.77 o                         
   2   2   5         38.11         91.09         5.89 o                         
   3   2   5        595.78        611.38        11.85 o                         
   4   2   5       3832.54       3923.36        37.04 o                         
   5   2   5       2026.74       2061.04        28.73 o                         
   6   2   5        933.42        940.70        20.77 o                         
  -8   3   5         10.57         39.22         7.94 o                         
  -7   3   5        567.59        609.22        13.23 o                         
  -6   3   5         11.53         15.60         6.42 o                         
  -5   3   5       1401.14       1290.33        14.15 o                         
  -4   3   5          1.32         84.13         6.23 o                         
  -3   3   5         95.62        181.83         6.41 o                         
  -2   3   5        889.49        862.45        11.43 o                         
  -1   3   5         69.08        141.06         5.29 o                         
   0   3   5       1312.32       1289.38        13.89 o                         
   1   3   5         92.37        524.11        14.74 o                         
   2   3   5        451.08        454.15         9.52 o                         
   3   3   5         22.85         87.80         6.17 o                         
   4   3   5       1527.66       1486.59        19.64 o                         
   5   3   5        287.93        363.44        13.25 o                         
   6   3   5        106.29        173.47        11.37 o                         
  -8   4   5       6483.98       6654.31        50.19 o                         
  -7   4   5         50.91         50.09         7.01 o                         
  -6   4   5       1522.94       1464.07        16.32 o                         
  -5   4   5        797.66        801.27        11.59 o                         
  -4   4   5       7879.33       7755.75        52.38 o                         
  -3   4   5      14114.72      13771.52        88.61 o                         
  -2   4   5       5192.44       5161.68        36.36 o                         
  -1   4   5       3725.97       3672.52        25.32 o                         
   0   4   5       1086.75        963.14        11.03 o                         
   1   4   5      24620.70      23936.99       149.82 o                         
   2   4   5         90.57         70.82         6.65 o                         
   3   4   5       3357.75       3344.19        28.38 o                         
   4   4   5       4072.05       4029.20        36.00 o                         
   5   4   5       2842.20       2894.20        32.47 o                         
   6   4   5       1693.35       1692.53        26.87 o                         
  -8   5   5         46.21         71.07         8.43 o                         
  -7   5   5       1001.12       1069.00        15.84 o                         
  -6   5   5        125.56        128.81         6.96 o                         
  -5   5   5       4318.89       4244.22        29.48 o                         
  -4   5   5          2.80         45.08         5.71 o                         
  -3   5   5         23.36        109.37         6.52 o                         
  -2   5   5       3725.39       3747.73        27.84 o                         
  -1   5   5       4659.98       4415.43        29.54 o                         
   0   5   5       6298.10       6067.69        41.12 o                         
   1   5   5        460.55        760.47        13.59 o                         
   2   5   5         82.55        108.24         6.34 o                         
   3   5   5        354.83        367.93        12.24 o                         
   4   5   5       4736.71       4614.43        40.09 o                         
   5   5   5       1234.19       1196.27        19.91 o                         
   6   5   5         81.40        108.10        20.35 o                         
  -8   6   5        825.03        858.46        16.00 o                         
  -7   6   5         72.13        106.49         7.99 o                         
  -6   6   5       2589.04       2627.25        22.55 o                         
  -5   6   5       2329.78       2379.54        20.24 o                         
  -4   6   5       1135.66       1138.66        12.80 o                         
  -3   6   5       4495.68       4375.01        31.95 o                         
  -2   6   5       2887.90       2858.64        20.97 o                         
  -1   6   5       1263.78       1364.56        15.14 o                         
   0   6   5         26.55        236.59         7.89 o                         
   1   6   5       6546.56       6121.34        38.84 o                         
   2   6   5        113.19        100.16         6.68 o                         
   3   6   5       1199.57       1123.90        14.77 o                         
   4   6   5       2031.77       2202.96        23.65 o                         
   5   6   5       1700.32       1733.51        23.82 o                         
   6   6   5        321.55        296.37        13.61 o                         
  -8   7   5         64.01         89.53         8.56 o                         
  -7   7   5       4519.99       4564.60        36.46 o                         
  -6   7   5         87.61         97.45         6.88 o                         
  -5   7   5       9297.29       9261.25        57.69 o                         
  -4   7   5        495.61        460.33         9.56 o                         
  -3   7   5        880.27        855.31        11.30 o                         
  -2   7   5       8151.61       7810.67        48.92 o                         
  -1   7   5       5168.83       5044.65        33.19 o                         
   0   7   5      14756.39      14914.41        93.67 o                         
   1   7   5        187.79        156.60         5.55 o                         
   2   7   5       2739.01       2859.35        26.69 o                         
   3   7   5        126.09        163.48         7.68 o                         
   4   7   5      13667.27      13258.24        94.99 o                         
   5   7   5       2649.94       2629.85        34.55 o                         
   6   7   5        114.09        128.46        13.71 o                         
  -8   8   5       1070.37       1044.65        17.25 o                         
  -7   8   5         76.99         94.19         8.03 o                         
  -6   8   5         29.84         38.57         6.49 o                         
  -5   8   5        421.99        521.67        11.15 o                         
  -4   8   5       3348.93       3267.42        24.08 o                         
  -3   8   5        584.63        623.97         9.13 o                         
  -2   8   5        809.20        816.43        10.47 o                         
  -1   8   5          2.39         43.77         4.60 o                         
   0   8   5        111.66        234.13        11.19 o                         
   1   8   5       1326.18       1267.88        13.37 o                         
   2   8   5         70.12        138.22         7.27 o                         
   3   8   5          7.39          6.50         6.20 o                         
   4   8   5        498.82        755.02        15.33 o                         
   5   8   5         72.31        116.05        11.43 o                         
   6   8   5          1.81         20.90        12.17 o                         
  -8   9   5          2.15         15.76         8.60 o                         
  -7   9   5       3258.11       3400.70        29.90 o                         
  -6   9   5          3.65         14.26         6.36 o                         
  -5   9   5       9571.59       9472.55        59.07 o                         
  -4   9   5        861.87        889.21        11.33 o                         
  -3   9   5       1020.45        998.27        11.22 o                         
  -2   9   5       6274.69       6339.12        40.71 o                         
  -1   9   5        547.75        516.65         8.65 o                         
   0   9   5       3364.78       3322.96        25.43 o                         
   1   9   5          0.10        107.96         6.04 o                         
   2   9   5       5606.39       5373.00        53.22 o                         
   3   9   5        409.87        443.95        11.17 o                         
   4   9   5       4641.35       4379.97        38.87 o                         
   5   9   5       1169.02       1268.68        31.74 o                         
   6   9   5        664.40        668.38        20.64 o                         
  -7  10   5         49.26         55.26         8.06 o                         
  -6  10   5        965.75        947.08        13.97 o                         
  -5  10   5       2342.69       2354.39        19.96 o                         
  -4  10   5      10452.61      10388.36        60.07 o                         
  -3  10   5       2568.02       2374.96        18.47 o                         
  -2  10   5        372.24        406.81        10.48 o                         
  -1  10   5       3059.50       3004.06        21.98 o                         
   0  10   5         84.28         74.65         5.47 o                         
   1  10   5      11400.06      11311.95        80.36 o                         
   2  10   5          4.93         79.15         8.28 o                         
   3  10   5       2788.86       2669.79        25.08 o                         
   4  10   5       1886.75       1853.25        22.44 o                         
   5  10   5       2744.70       2701.37        35.77 o                         
   6  10   5       1752.84       1784.79        29.59 o                         
  -7  11   5         30.71         32.96         7.88 o                         
  -6  11   5         46.65         37.31         6.91 o                         
  -5  11   5        321.13        337.79         9.28 o                         
  -4  11   5        512.26        514.32         9.74 o                         
  -3  11   5       1947.86       1876.62        16.01 o                         
  -2  11   5         40.57         83.72         5.31 o                         
  -1  11   5       1864.07       1892.17        17.42 o                         
   0  11   5         10.37         17.98         5.09 o                         
   1  11   5         34.56        264.75        12.85 o                         
   2  11   5       1016.08        933.21        14.74 o                         
   3  11   5        605.98        623.02        18.75 o                         
   4  11   5          3.68         57.24         8.49 o                         
   5  11   5        107.92        195.34        12.59 o                         
   6  11   5         79.13        193.53        12.59 o                         
  -7  12   5        389.68        398.67        12.53 o                         
  -6  12   5       2936.32       2869.94        24.87 o                         
  -5  12   5       1340.15       1302.48        14.57 o                         
  -4  12   5       1521.73       1489.50        14.33 o                         
  -3  12   5       3228.38       3142.44        22.83 o                         
  -2  12   5       5904.77       5944.37        37.59 o                         
  -1  12   5       5306.44       5093.38        42.14 o                         
   0  12   5        290.38        276.26         8.30 o                         
   1  12   5      10830.50      10528.82        87.21 o                         
   2  12   5        177.11        132.62         7.79 o                         
   3  12   5       3891.08       3814.85        38.39 o                         
   4  12   5       1396.67       1455.00        20.33 o                         
   5  12   5       2731.33       2790.57        38.15 o                         
  -7  13   5       1639.67       1732.72        20.89 o                         
  -6  13   5        630.18        626.82        13.66 o                         
  -5  13   5       3838.39       3869.36        27.85 o                         
  -4  13   5       1529.70       1593.02        15.65 o                         
  -3  13   5         56.08         80.77         5.97 o                         
  -2  13   5       4708.26       4717.33        31.03 o                         
  -1  13   5       2016.85       1891.90        17.20 o                         
   0  13   5       2197.11       2154.23        20.20 o                         
   1  13   5          4.99        110.50         7.42 o                         
   2  13   5       1344.73       1364.18        17.81 o                         
   3  13   5        630.20        728.77        16.20 o                         
   4  13   5       4374.51       4257.66        39.08 o                         
   5  13   5        359.06        385.82        15.38 o                         
  -7  14   5        456.90        513.93        15.67 o                         
  -6  14   5       1316.95       1340.82        17.88 o                         
  -5  14   5       1947.01       1992.98        18.44 o                         
  -4  14   5         42.06         73.03         6.26 o                         
  -3  14   5        518.09        531.60         9.87 o                         
  -2  14   5       2233.04       2168.71        19.04 o                         
  -1  14   5       1914.53       1832.79        16.96 o                         
   0  14   5          0.59         55.89         6.32 o                         
   1  14   5       1940.34       1744.06        20.12 o                         
   2  14   5        136.18        231.40         9.37 o                         
   3  14   5       1464.26       1498.87        21.69 o                         
   4  14   5        494.46        626.29        18.73 o                         
   5  14   5          4.87         23.18        10.41 o                         
  -6  15   5        188.16        228.89         9.68 o                         
  -5  15   5       5356.21       5312.78        36.00 o                         
  -4  15   5        601.14        573.65        12.20 o                         
  -3  15   5       2560.19       2429.20        20.19 o                         
  -2  15   5       8318.67       8363.17        53.96 o                         
  -1  15   5       2638.85       2514.61        23.76 o                         
   0  15   5       4178.55       4056.45        32.21 o                         
   1  15   5          1.38          3.62         6.89 o                         
   2  15   5       5678.69       5499.09        69.90 o                         
   3  15   5       1161.33       1164.95        19.42 o                         
   4  15   5       4168.72       4175.10        39.03 o                         
   5  15   5        324.32        389.20        15.56 o                         
  -6  16   5        122.33        116.07         8.84 o                         
  -5  16   5        165.77        195.38         8.22 o                         
  -4  16   5       1728.83       1710.47        16.97 o                         
  -3  16   5        388.71        453.55        10.63 o                         
  -2  16   5         12.13         75.37         6.38 o                         
  -1  16   5         96.84        135.62         9.03 o                         
   0  16   5         51.52        116.20         7.64 o                         
   1  16   5       1948.28       1919.14        21.97 o                         
   2  16   5        291.43        389.49        12.53 o                         
   3  16   5        553.72        541.20        15.85 o                         
   4  16   5        201.76        257.61        12.01 o                         
   5  16   5        235.55        239.18        12.66 o                         
  -6  17   5         31.66         27.78        11.17 o                         
  -5  17   5       1771.85       1765.69        18.54 o                         
  -4  17   5        642.28        633.66        13.11 o                         
  -3  17   5       3029.97       2942.58        23.36 o                         
  -2  17   5       2673.44       2660.59        22.38 o                         
  -1  17   5        186.20        221.37         7.86 o                         
   0  17   5       1925.54       1889.16        20.94 o                         
   1  17   5         12.48         84.95         8.15 o                         
   2  17   5       6006.48       5818.64        52.78 o                         
   3  17   5        455.20        487.12        15.85 o                         
   4  17   5        328.23        362.50        13.69 o                         
  -6  18   5       2251.66       2333.57        24.71 o                         
  -5  18   5       2160.63       2170.08        22.03 o                         
  -4  18   5       4111.09       4162.32        31.80 o                         
  -3  18   5        235.23        300.28         8.90 o                         
  -2  18   5       1472.85       1477.66        15.62 o                         
  -1  18   5       4790.89       4658.65        33.51 o                         
   0  18   5          2.55         10.76         7.26 o                         
   1  18   5       5994.55       5857.77        49.44 o                         
   2  18   5         41.47         57.60         9.19 o                         
   3  18   5       2452.24       2436.13        29.39 o                         
   4  18   5       1187.32       1258.74        20.61 o                         
  -5  19   5         19.13         39.77         8.03 o                         
  -4  19   5         48.91         85.62         8.05 o                         
  -3  19   5         75.34         78.66         7.07 o                         
  -2  19   5        434.18        433.16        10.95 o                         
  -1  19   5        570.11        565.27        11.53 o                         
   0  19   5         50.17         43.14         7.73 o                         
   1  19   5        150.88        244.76        10.35 o                         
   2  19   5         62.22         69.85         8.93 o                         
   3  19   5         62.65        160.61        10.27 o                         
   4  19   5        106.65        112.12        10.38 o                         
  -5  20   5       1491.74       1479.12        19.66 o                         
  -4  20   5       1731.98       1792.46        19.86 o                         
  -3  20   5        662.01        643.41        13.40 o                         
  -2  20   5       3951.20       3839.29        29.55 o                         
  -1  20   5       3686.19       3662.21        29.88 o                         
   0  20   5        213.85        225.57         9.58 o                         
   1  20   5       4015.95       4013.55        35.51 o                         
   2  20   5        872.76        883.74        17.62 o                         
   3  20   5       3281.06       3418.92        36.99 o                         
  -4  21   5        104.60        135.59         9.24 o                         
  -3  21   5        618.24        630.70        14.48 o                         
  -2  21   5       4173.21       4313.23        33.98 o                         
  -1  21   5       1580.64       1538.53        18.11 o                         
   0  21   5       1404.12       1405.56        19.07 o                         
   1  21   5       1053.08       1061.83        17.52 o                         
   2  21   5       3185.01       3272.20        33.88 o                         
   3  21   5       1572.55       1689.13        25.50 o                         
  -4  22   5         28.75         26.43         8.52 o                         
  -3  22   5          4.20         35.89         8.33 o                         
  -2  22   5          3.33         75.16         8.37 o                         
  -1  22   5        566.04        614.27        14.38 o                         
   0  22   5       1065.09       1011.31        17.99 o                         
   1  22   5         25.90         53.08         8.69 o                         
   2  22   5        139.37        258.46        12.43 o                         
  -3  23   5       1894.10       1931.32        23.89 o                         
  -2  23   5       4680.18       4807.22        39.20 o                         
  -1  23   5        816.39        779.58        16.52 o                         
   0  23   5       2052.56       2133.08        24.66 o                         
   1  23   5         16.25         14.23         9.81 o                         
  -2  24   5       1496.01       1514.04        22.38 o                         
  -1  24   5        706.98        701.65        16.64 o                         
   0  24   5        345.41        380.96        12.68 o                         
  -7   0   6        297.08        300.12        16.21 o                         
  -6   0   6       9015.99       9048.23        94.44 o                         
  -5   0   6       2386.33       2206.85        28.63 o                         
  -4   0   6       7129.27       7176.97        67.97 o                         
  -3   0   6         14.49         34.23         8.39 o                         
  -2   0   6      12099.06      11733.44       205.57 o                         
  -1   0   6      16239.00      15557.58       300.03 o                         
   0   0   6       1415.31       1409.38        23.64 o                         
   1   0   6        964.10       1019.70        19.30 o                         
   2   0   6        300.08        305.68        14.60 o                         
   3   0   6       6513.35       6347.28        79.28 o                         
   4   0   6         38.76         28.33        11.73 o                         
   5   0   6       3993.89       4038.43        67.13 o                         
  -7   1   6       1120.32       1117.02        18.28 o                         
  -6   1   6        150.36        229.00         9.73 o                         
  -5   1   6        374.91        404.57        10.70 o                         
  -4   1   6        159.88        222.44         7.68 o                         
  -3   1   6       1075.65       1011.80        13.11 o                         
  -2   1   6         22.77        158.06         7.93 o                         
  -1   1   6         49.02        307.30        15.70 o                         
   0   1   6        460.95        523.70        10.95 o                         
   1   1   6       5641.55       5067.69        57.13 o                         
   2   1   6       3777.38       3503.68        31.35 o                         
   3   1   6         93.04        256.99        11.46 o                         
   4   1   6        509.91        511.37        15.23 o                         
   5   1   6        328.04        496.40        18.70 o                         
  -7   2   6        598.02        636.11        15.37 o                         
  -6   2   6       3009.32       2976.50        28.38 o                         
  -5   2   6        567.68        510.03        11.68 o                         
  -4   2   6       2917.05       2834.07        23.34 o                         
  -3   2   6         44.37        118.16         7.09 o                         
  -2   2   6       2774.89       2627.72        22.57 o                         
  -1   2   6       5672.97       5363.00        67.12 o                         
   0   2   6       5123.37       4891.32        37.73 o                         
   1   2   6        104.83        221.87        13.80 o                         
   2   2   6        313.87        642.65        13.02 o                         
   3   2   6       4003.25       3908.88        38.06 o                         
   4   2   6        229.24        229.19        10.54 o                         
   5   2   6       2467.13       2436.45        33.91 o                         
  -7   3   6       3944.00       4156.71        36.65 o                         
  -6   3   6        382.74        380.60        12.31 o                         
  -5   3   6       2450.10       2402.61        21.54 o                         
  -4   3   6       1183.80       1123.91        14.80 o                         
  -3   3   6      11191.77      11104.66        73.46 o                         
  -2   3   6       1638.27       1572.03        16.56 o                         
  -1   3   6        174.41        219.92        10.93 o                         
   0   3   6       3438.22       3319.08        27.92 o                         
   1   3   6       1603.83       1466.89        15.35 o                         
   2   3   6      22826.45      22543.16       157.30 o                         
   3   3   6        137.94        168.58        11.02 o                         
   4   3   6        577.13        606.88        15.83 o                         
   5   3   6        595.16        627.08        20.00 o                         
  -7   4   6         37.00         93.72         9.55 o                         
  -6   4   6       1050.22       1070.76        18.11 o                         
  -5   4   6        297.56        336.97        10.90 o                         
  -4   4   6         25.98         30.38         6.48 o                         
  -3   4   6        367.81        526.19        11.35 o                         
  -2   4   6          8.35         38.95         5.88 o                         
  -1   4   6         46.00         72.11         5.52 o                         
   0   4   6          0.72        120.11         7.37 o                         
   1   4   6          0.27         26.51         6.00 o                         
   2   4   6        244.51        785.82        13.85 o                         
   3   4   6        116.22        100.97         8.62 o                         
   4   4   6         34.94         68.68         9.09 o                         
   5   4   6        422.51        398.81        16.85 o                         
  -7   5   6       4650.17       4745.59        42.63 o                         
  -6   5   6       1015.58       1022.78        18.88 o                         
  -5   5   6       2737.91       2762.03        24.64 o                         
  -4   5   6        437.90        446.00        11.55 o                         
  -3   5   6       8551.40       8303.40        56.87 o                         
  -2   5   6        791.29        789.01        11.78 o                         
  -1   5   6        937.09        960.36        12.75 o                         
   0   5   6       5186.65       5025.84        38.16 o                         
   1   5   6        677.47        597.18        11.45 o                         
   2   5   6      11367.47      11114.15        81.29 o                         
   3   5   6         86.96        151.76         9.07 o                         
   4   5   6       1568.84       1619.26        22.47 o                         
   5   5   6        249.87        342.32        15.50 o                         
  -7   6   6        588.18        608.62        20.08 o                         
  -6   6   6       5727.40       5678.44        47.86 o                         
  -5   6   6       1249.67       1122.69        16.79 o                         
  -4   6   6       2267.58       2299.60        21.64 o                         
  -3   6   6         17.19         60.62         8.31 o                         
  -2   6   6       3637.79       3543.88        34.45 o                         
  -1   6   6       6826.53       6320.23        44.50 o                         
   0   6   6       1796.13       1863.22        18.95 o                         
   1   6   6       1896.76       1831.42        18.97 o                         
   2   6   6        290.91        408.08        14.36 o                         
   3   6   6       6061.16       5940.87        50.57 o                         
   4   6   6        237.50        257.43        11.37 o                         
   5   6   6       2903.53       2949.88        38.10 o                         
  -7   7   6        251.59        243.99        11.41 o                         
  -6   7   6         38.08        122.77         9.50 o                         
  -5   7   6        623.31        661.39        13.46 o                         
  -4   7   6        110.38        167.45         7.91 o                         
  -3   7   6          2.79          8.09         5.89 o                         
  -2   7   6         34.93        165.29         6.86 o                         
  -1   7   6         42.06        279.89        11.60 o                         
   0   7   6       2014.75       1900.51        26.74 o                         
   1   7   6         20.49         80.80         6.93 o                         
   2   7   6        414.57        354.53        10.83 o                         
   3   7   6          2.47        199.66        11.35 o                         
   4   7   6       1449.52       1434.32        21.19 o                         
   5   7   6        159.03        279.32        13.92 o                         
  -7   8   6        231.68        239.57        10.45 o                         
  -6   8   6       4878.70       4938.35        40.58 o                         
  -5   8   6        223.30        247.34         9.13 o                         
  -4   8   6       5695.68       5578.95        38.19 o                         
  -3   8   6         47.12        101.30         6.64 o                         
  -2   8   6       8013.93       7745.46        49.71 o                         
  -1   8   6      13671.61      13091.40        88.53 o                         
   0   8   6       4921.20       4819.03        37.17 o                         
   1   8   6       2234.80       2202.61        20.96 o                         
   2   8   6          8.64         36.19         7.71 o                         
   3   8   6       4444.05       4526.02        38.39 o                         
   4   8   6         69.11        116.80         9.65 o                         
   5   8   6       2748.17       2832.70        42.69 o                         
  -7   9   6        741.01        741.51        16.00 o                         
  -6   9   6         52.45         81.09         8.35 o                         
  -5   9   6        992.16       1002.53        14.76 o                         
  -4   9   6       1457.74       1478.63        16.18 o                         
  -3   9   6       7247.96       7031.59        45.97 o                         
  -2   9   6        327.16        398.27        10.32 o                         
  -1   9   6          5.26        156.56         9.68 o                         
   0   9   6        318.66        423.72        11.13 o                         
   1   9   6        623.46        598.79        13.02 o                         
   2   9   6       5526.79       5238.80        45.04 o                         
   3   9   6        123.92        184.59         8.92 o                         
   4   9   6         41.05         57.43         8.87 o                         
   5   9   6        390.15        446.04        20.27 o                         
  -7  10   6          0.73         21.26         8.64 o                         
  -6  10   6        216.09        244.30         9.71 o                         
  -5  10   6        104.07        135.86         7.75 o                         
  -4  10   6       3658.49       3583.40        27.52 o                         
  -3  10   6       1172.49       1292.61        14.99 o                         
  -2  10   6       1383.34       1330.27        14.82 o                         
  -1  10   6       1610.29       1532.99        16.81 o                         
   0  10   6       1153.03       1144.84        15.17 o                         
   1  10   6        132.05        167.50         8.33 o                         
   2  10   6        399.22        583.07        20.29 o                         
   3  10   6       1637.62       1509.16        19.47 o                         
   4  10   6        444.21        385.95        15.54 o                         
   5  10   6        548.82        560.84        21.76 o                         
  -6  11   6       1257.31       1300.08        17.15 o                         
  -5  11   6       3189.78       3106.08        25.42 o                         
  -4  11   6        283.80        312.52         9.31 o                         
  -3  11   6       9316.44       8979.02        64.48 o                         
  -2  11   6       1422.79       1455.16        16.63 o                         
  -1  11   6       3709.49       3610.97        28.74 o                         
   0  11   6       5110.76       5017.18        38.65 o                         
   1  11   6        625.94        611.11        14.55 o                         
   2  11   6       8920.75       8655.60        68.96 o                         
   3  11   6        183.40        186.40         9.24 o                         
   4  11   6       1325.73       1445.99        23.62 o                         
  -6  12   6       1773.31       1843.03        20.04 o                         
  -5  12   6        141.79        179.16         8.41 o                         
  -4  12   6          1.70          5.52         6.37 o                         
  -3  12   6        266.14        355.98        11.31 o                         
  -2  12   6         61.26         68.25         7.12 o                         
  -1  12   6       1230.89       1204.36        15.91 o                         
   0  12   6          7.88        142.38         7.79 o                         
   1  12   6        966.33        968.47        19.43 o                         
   2  12   6         47.52        229.75        10.26 o                         
   3  12   6        756.42        750.35        19.86 o                         
   4  12   6          4.19        116.49        13.85 o                         
  -6  13   6        432.35        487.73        12.94 o                         
  -5  13   6       1561.64       1625.03        18.20 o                         
  -4  13   6        736.15        739.41        13.31 o                         
  -3  13   6        926.87        905.51        14.41 o                         
  -2  13   6        304.35        308.14         9.57 o                         
  -1  13   6       2343.28       2447.20        22.16 o                         
   0  13   6       4170.42       4122.68        33.44 o                         
   1  13   6        101.51        175.04        10.20 o                         
   2  13   6       3254.93       3200.95        31.68 o                         
   3  13   6        312.07        374.40        13.16 o                         
   4  13   6       4045.65       4050.77        42.29 o                         
  -6  14   6       4179.64       4380.22        34.92 o                         
  -5  14   6        286.09        301.56         9.70 o                         
  -4  14   6       4040.62       4134.91        32.90 o                         
  -3  14   6        276.41        306.03         9.65 o                         
  -2  14   6       2786.12       2674.02        24.95 o                         
  -1  14   6       4992.86       4951.51        36.73 o                         
   0  14   6       1727.75       1662.14        18.80 o                         
   1  14   6       3008.28       2910.42        31.77 o                         
   2  14   6          1.79         16.96         7.99 o                         
   3  14   6       3296.92       3449.00        34.73 o                         
   4  14   6        162.34        270.92        13.31 o                         
  -5  15   6        552.41        551.86        13.64 o                         
  -4  15   6        101.22        165.12         8.84 o                         
  -3  15   6        917.92        875.78        14.01 o                         
  -2  15   6         29.90         73.32         7.67 o                         
  -1  15   6         24.86         95.87         7.60 o                         
   0  15   6        296.00        376.92        12.39 o                         
   1  15   6          1.79         91.80         9.25 o                         
   2  15   6        177.94        193.70         9.78 o                         
   3  15   6          6.24        175.81        11.31 o                         
  -5  16   6        317.71        328.75        10.58 o                         
  -4  16   6       3518.71       3568.27        30.18 o                         
  -3  16   6       1541.61       1478.93        18.76 o                         
  -2  16   6       1775.56       1763.09        19.28 o                         
  -1  16   6       2661.33       2672.99        24.09 o                         
   0  16   6       2161.41       2055.26        23.03 o                         
   1  16   6       2419.22       2533.37        30.03 o                         
   2  16   6          2.52         35.91         8.51 o                         
   3  16   6       4519.77       4585.81        45.63 o                         
  -5  17   6        809.87        871.68        16.79 o                         
  -4  17   6        495.32        564.40        14.46 o                         
  -3  17   6       3293.88       3266.13        29.43 o                         
  -2  17   6        264.35        321.89        10.02 o                         
  -1  17   6       2103.13       2158.93        22.77 o                         
   0  17   6       1537.17       1574.41        20.38 o                         
   1  17   6        281.06        257.78        11.92 o                         
   2  17   6       1641.87       1637.89        22.02 o                         
   3  17   6        559.65        638.61        19.13 o                         
  -4  18   6        151.95        207.15        10.15 o                         
  -3  18   6        358.59        420.39        11.75 o                         
  -2  18   6        530.11        557.62        13.36 o                         
  -1  18   6         27.77        114.73         8.49 o                         
   0  18   6        418.55        454.33        14.29 o                         
   1  18   6        316.46        352.77        13.80 o                         
   2  18   6        595.60        556.11        18.00 o                         
  -4  19   6       1360.76       1397.47        20.52 o                         
  -3  19   6       3678.58       3752.35        31.58 o                         
  -2  19   6        790.63        807.17        15.76 o                         
  -1  19   6       3100.38       3119.56        28.68 o                         
   0  19   6       3481.54       3686.66        36.23 o                         
   1  19   6         34.15         51.53        10.10 o                         
   2  19   6       1359.81       1332.41        23.50 o                         
  -3  20   6         14.35         55.15         8.51 o                         
  -2  20   6         27.88         36.03         8.34 o                         
  -1  20   6        136.28        258.52        10.38 o                         
   0  20   6       1742.90       1731.83        27.36 o                         
   1  20   6        530.49        517.59        17.72 o                         
  -2  21   6        143.51        170.99         9.24 o                         
  -1  21   6       1753.77       1781.54        21.65 o                         
   0  21   6        257.89        354.12        12.52 o                         
  -6   1   7         46.76         69.04         9.13 o                         
  -5   1   7       6314.35       6413.87        45.40 o                         
  -4   1   7        420.37        430.17        12.72 o                         
  -3   1   7       3322.52       3285.19        29.68 o                         
  -2   1   7        446.63        452.04        12.68 o                         
  -1   1   7       7859.14       7564.45        51.51 o                         
   0   1   7       4393.79       4210.39        33.60 o                         
   1   1   7        846.57       1031.64        15.83 o                         
   2   1   7       1392.20       1417.76        21.24 o                         
   3   1   7        378.02        389.62        14.06 o                         
   4   1   7       4895.75       4958.51        48.08 o                         
  -6   2   7        207.87        224.56        11.51 o                         
  -5   2   7       2670.60       2615.11        25.16 o                         
  -4   2   7       3441.14       3340.75        28.83 o                         
  -3   2   7       1281.10       1202.22        16.51 o                         
  -2   2   7       4520.34       4329.61        34.36 o                         
  -1   2   7          2.32        121.58         9.65 o                         
   0   2   7       1693.00       1826.17        20.45 o                         
   1   2   7       3505.22       3336.69        28.11 o                         
   2   2   7       1089.09       1094.62        19.18 o                         
   3   2   7       2187.43       2197.31        27.45 o                         
   4   2   7         48.16        147.91        10.92 o                         
  -6   3   7         12.07         26.56         9.43 o                         
  -5   3   7        353.12        394.56        11.78 o                         
  -4   3   7        409.03        490.12        13.36 o                         
  -3   3   7        238.85        321.17        10.16 o                         
  -2   3   7        102.29        298.87         9.57 o                         
  -1   3   7        588.25        564.48        12.40 o                         
   0   3   7        395.84        475.03        12.69 o                         
   1   3   7       1154.38       1189.96        15.65 o                         
   2   3   7        751.03        793.04        17.05 o                         
   3   3   7        156.97        307.58        12.64 o                         
   4   3   7        240.41        227.95        11.93 o                         
  -6   4   7       1236.08       1230.55        20.76 o                         
  -5   4   7       2517.56       2489.11        24.63 o                         
  -4   4   7       4981.73       4885.35        39.26 o                         
  -3   4   7       3168.86       2965.45        26.34 o                         
  -2   4   7       8792.99       8772.51        56.45 o                         
  -1   4   7        171.30        138.10         8.30 o                         
   0   4   7       2135.91       2125.44        22.41 o                         
   1   4   7       3816.15       3712.74        30.38 o                         
   2   4   7        775.79        908.61        22.65 o                         
   3   4   7       5003.15       4967.69        47.51 o                         
   4   4   7        180.96        171.26        11.41 o                         
  -6   5   7        255.31        329.73        13.09 o                         
  -5   5   7       2288.71       2400.27        24.20 o                         
  -4   5   7          9.93         90.88         7.95 o                         
  -3   5   7        713.46        718.13        14.16 o                         
  -2   5   7          1.69        158.57         7.71 o                         
  -1   5   7       2913.18       2769.75        24.51 o                         
   0   5   7       2138.86       2099.13        22.92 o                         
   1   5   7        106.10        222.69         8.77 o                         
   2   5   7          4.56         46.48         8.77 o                         
   3   5   7         51.20        188.48        10.79 o                         
   4   5   7       2780.98       2682.93        31.91 o                         
  -6   6   7       1802.69       1841.96        24.66 o                         
  -5   6   7        109.38        189.82         9.51 o                         
  -4   6   7       1548.20       1593.03        19.19 o                         
  -3   6   7        269.92        334.92        11.66 o                         
  -2   6   7       2113.97       2003.58        19.33 o                         
  -1   6   7         21.13        171.09         9.84 o                         
   0   6   7        812.86        932.88        16.03 o                         
   1   6   7       1030.98       1028.65        16.77 o                         
   2   6   7        800.66        690.58        15.84 o                         
   3   6   7       1058.80        987.71        19.27 o                         
   4   6   7        110.17        359.75        17.31 o                         
  -6   7   7        136.06        161.43        11.02 o                         
  -5   7   7       3635.79       3705.51        31.78 o                         
  -4   7   7        601.05        645.62        13.44 o                         
  -3   7   7       2782.57       2769.77        23.71 o                         
  -2   7   7         67.87         74.04         7.19 o                         
  -1   7   7       6593.29       6470.76        46.96 o                         
   0   7   7       4921.37       4742.31        40.31 o                         
   1   7   7       3004.62       3117.59        29.70 o                         
   2   7   7       1426.69       1460.68        21.20 o                         
   3   7   7        514.62        438.86        15.89 o                         
   4   7   7       6225.07       6342.21        62.83 o                         
  -6   8   7         28.88         13.85         9.86 o                         
  -5   8   7        427.35        488.53        13.03 o                         
  -4   8   7        638.85        634.90        13.61 o                         
  -3   8   7        949.03        987.47        15.43 o                         
  -2   8   7        334.66        361.32        11.54 o                         
  -1   8   7         90.47        211.67         8.92 o                         
   0   8   7         54.61        123.34         8.13 o                         
   1   8   7        171.42        322.76        13.88 o                         
   2   8   7          0.94        101.14         9.38 o                         
   3   8   7        437.69        440.77        15.82 o                         
  -6   9   7         23.52         24.60        10.15 o                         
  -5   9   7       3430.80       3514.12        29.95 o                         
  -4   9   7       1165.45       1165.10        16.19 o                         
  -3   9   7       2037.30       2142.51        20.85 o                         
  -2   9   7        977.78       1038.23        15.63 o                         
  -1   9   7       2469.68       2410.63        23.84 o                         
   0   9   7        834.11        893.86        16.26 o                         
   1   9   7       3870.88       3679.68        33.72 o                         
   2   9   7       3391.75       3301.49        33.98 o                         
   3   9   7         94.74        195.37        11.23 o                         
  -5  10   7        234.44        252.07        10.64 o                         
  -4  10   7       3586.83       3593.29        28.72 o                         
  -3  10   7        782.83        748.45        14.58 o                         
  -2  10   7       4686.90       4668.24        37.56 o                         
  -1  10   7         25.38         24.11         7.67 o                         
   0  10   7       1391.94       1399.49        19.30 o                         
   1  10   7       2572.52       2601.80        28.39 o                         
   2  10   7        827.76        983.11        17.47 o                         
   3  10   7       3640.19       3578.61        38.27 o                         
  -5  11   7          2.09         24.86         8.84 o                         
  -4  11   7         12.29         68.68         8.36 o                         
  -3  11   7       1158.15       1132.51        16.69 o                         
  -2  11   7        274.06        412.37        14.17 o                         
  -1  11   7        215.73        224.11         9.31 o                         
   0  11   7         50.22        144.75         9.12 o                         
   1  11   7        167.73        262.79        11.50 o                         
   2  11   7       1206.79       1315.27        20.69 o                         
   3  11   7        145.72        254.72        12.01 o                         
  -5  12   7        916.34        941.56        18.65 o                         
  -4  12   7       1261.29       1298.91        19.77 o                         
  -3  12   7         51.13         52.09         8.28 o                         
  -2  12   7       5606.78       5696.22        43.97 o                         
  -1  12   7        228.15        260.03         9.40 o                         
   0  12   7       2846.61       2804.60        28.52 o                         
   1  12   7       2653.47       2722.84        29.69 o                         
   2  12   7       2009.14       1814.97        24.11 o                         
   3  12   7       2652.96       2706.07        30.74 o                         
  -5  13   7       2322.35       2467.25        27.90 o                         
  -4  13   7         69.61         90.18         9.27 o                         
  -3  13   7       1092.04       1136.22        17.65 o                         
  -2  13   7          7.77         88.65         8.22 o                         
  -1  13   7        913.72        905.16        15.96 o                         
   0  13   7        989.77       1073.47        18.06 o                         
   1  13   7       1401.54       1506.55        21.92 o                         
   2  13   7         97.02        158.28        10.47 o                         
  -4  14   7        799.37        850.25        17.68 o                         
  -3  14   7         10.40         83.92         8.97 o                         
  -2  14   7        443.15        467.58        13.56 o                         
  -1  14   7        429.59        452.12        13.50 o                         
   0  14   7        250.81        335.13        13.17 o                         
   1  14   7        424.22        548.39        16.06 o                         
   2  14   7        153.24        200.32        11.03 o                         
  -4  15   7       1046.79       1071.92        19.37 o                         
  -3  15   7       4184.33       4224.52        37.68 o                         
  -2  15   7        386.73        413.02        11.94 o                         
  -1  15   7       2009.66       1994.81        22.63 o                         
   0  15   7       1334.32       1353.40        21.47 o                         
   1  15   7       4234.00       4318.36        41.39 o                         
  -3  16   7        229.33        343.34        12.38 o                         
  -2  16   7       1030.49       1124.82        17.24 o                         
  -1  16   7         39.77         92.30         9.13 o                         
   0  16   7        119.18        138.49        10.85 o                         
   1  16   7        774.10        956.29        20.97 o                         
  -2  17   7        669.37        702.08        15.50 o                         
  -1  17   7        466.26        481.97        14.34 o                         
   0  17   7        383.16        446.71        15.37 o                         
  -5   0   8        167.85        186.50        15.86 o                         
  -4   0   8       1823.08       1946.20        33.45 o                         
  -3   0   8       1586.82       1624.35        30.75 o                         
  -2   0   8       3323.36       3156.89        39.48 o                         
  -1   0   8       1336.56       1199.67        28.83 o                         
   0   0   8       5995.68       6166.37        71.54 o                         
   1   0   8       1035.62       1127.69        29.44 o                         
   2   0   8        691.35        882.96        27.58 o                         
  -5   1   8         59.06         76.99         9.56 o                         
  -4   1   8        294.35        340.14        12.12 o                         
  -3   1   8        479.47        547.10        15.46 o                         
  -2   1   8         66.51        110.84         8.54 o                         
  -1   1   8        234.38        290.50        10.98 o                         
   0   1   8        102.03        377.33        15.37 o                         
   1   1   8       3185.12       2749.12        32.31 o                         
   2   1   8        506.27        577.18        17.70 o                         
  -5   2   8        291.41        339.96        11.97 o                         
  -4   2   8        726.15        767.51        19.47 o                         
  -3   2   8        962.44        997.56        17.21 o                         
  -2   2   8        472.36        480.43        13.46 o                         
  -1   2   8        184.40        271.72        12.06 o                         
   0   2   8       4429.80       4248.58        36.74 o                         
   1   2   8        319.02        537.32        16.63 o                         
   2   2   8       2523.32       2467.44        30.71 o                         
  -5   3   8        649.98        675.54        16.49 o                         
  -4   3   8        965.54       1015.76        17.77 o                         
  -3   3   8       5226.78       5408.75        40.66 o                         
  -2   3   8        115.03         87.30         8.58 o                         
  -1   3   8       3658.87       3768.00        35.24 o                         
   0   3   8        127.77        153.64         9.47 o                         
   1   3   8       2063.44       2100.32        27.69 o                         
   2   3   8       3665.18       3580.51        38.90 o                         
  -5   4   8        102.17        135.44        10.53 o                         
  -4   4   8          7.32         25.79         8.74 o                         
  -3   4   8        359.26        562.74        14.26 o                         
  -2   4   8         19.00         17.18         8.02 o                         
  -1   4   8          0.04        162.41         9.80 o                         
   0   4   8        208.10        162.14        10.05 o                         
   1   4   8         80.12        128.80        10.76 o                         
   2   4   8         53.24        126.46        11.13 o                         
  -4   5   8        350.97        351.77        10.82 o                         
  -3   5   8       5299.23       5201.74        38.16 o                         
  -2   5   8         63.32         82.60         8.11 o                         
  -1   5   8       3657.26       3708.64        34.83 o                         
   0   5   8          3.66         75.86         9.02 o                         
   1   5   8       1032.72       1024.00        20.50 o                         
   2   5   8        626.91        729.09        18.92 o                         
  -4   6   8       1463.62       1567.08        19.26 o                         
  -3   6   8       1434.70       1555.21        18.99 o                         
  -2   6   8       1000.39       1036.25        17.20 o                         
  -1   6   8        350.99        369.29        13.33 o                         
   0   6   8       3762.84       3817.50        33.91 o                         
   1   6   8        642.57        651.57        18.21 o                         
   2   6   8       1830.33       1927.23        27.36 o                         
  -4   7   8        472.76        494.12        13.15 o                         
  -3   7   8        550.77        613.18        15.29 o                         
  -2   7   8        667.02        714.09        15.49 o                         
  -1   7   8         84.41        158.57        10.73 o                         
   0   7   8        424.07        677.97        15.50 o                         
   1   7   8         51.35         91.28        10.16 o                         
  -4   8   8       2409.75       2415.78        24.90 o                         
  -3   8   8       1518.06       1434.89        19.98 o                         
  -2   8   8       2138.94       2171.49        23.88 o                         
  -1   8   8        917.71        833.88        18.37 o                         
   0   8   8       6054.84       6205.46        48.88 o                         
   1   8   8       1037.83       1090.85        20.26 o                         
  -4   9   8        114.77        216.30        10.38 o                         
  -3   9   8       1376.17       1399.87        20.00 o                         
  -2   9   8        530.55        533.16        14.88 o                         
  -1   9   8        706.44        792.90        18.27 o                         
   0   9   8        428.85        577.99        17.06 o                         
   1   9   8        725.46        781.63        21.13 o                         
  -3  10   8         92.87        183.02        10.34 o                         
  -2  10   8        377.86        438.53        13.59 o                         
  -1  10   8          0.79        149.70        10.87 o                         
   0  10   8        656.28        724.60        16.42 o                         
   1  10   8        333.76        375.30        15.50 o                         
  -3  11   8       3188.04       3248.51        30.94 o                         
  -2  11   8         11.78         31.93         9.06 o                         
  -1  11   8       6033.92       6116.08        51.09 o                         
   0  11   8         54.31         51.96         9.19 o                         
  -2  12   8         36.28         56.52         9.47 o                         
  -1  12   8        202.05        399.85        14.41 o                         
                                                                                
